# Supplementary material for: A Random Forest approach to identify metrics that best predict match outcome and player ranking in the esport Rocket League
Source: Sci Rep. 2021 Sep 29;11:19285. doi: 10.1038/s41598-021-98879-9 (PMC8481284; doi:10.1038/s41598-021-98879-9)
Supplement: Supplementary file 3 — Dataset S1. [file 41598_2021_98879_MOESM3_ESM.xlsx]

## Sheet: bronze_1_CSV
data.point.number	replay id	replay title	map	date	result	team name	opposing team name	player name	car id	car name	score	goals	assists	saves	shots	shots conceded	goals conceded	goals conceded while last defender	shooting percentage	bpm	avg boost amount	amount collected	amount collected big pads	amount collected small pads	count collected big pads	count collected small pads	amount stolen	amount stolen big pads	amount stolen small pads	count stolen big pads	count stolen small pads	0 boost time	100 boost time	amount used while supersonic	amount overfill total	amount overfill stolen	avg speed	total distance	time slow speed	percentage slow speed	time boost speed	percentage boost speed	time supersonic speed	percentage supersonic speed	time on ground	percentage on ground	time low in air	percentage low in air	time high in air
1	ANON	ANON	Wasteland	ANON	win	ANON	ANON	ANON	403	Dominus	1020	4	0	2	7	4	3	3	57.14	233	48.86	1533	942	591	14	55	580	420	160	6	15	53.85	56.39	69	330	125	1267	430528	237.62	64.12	114.57	30.92	18.37	4.96	110.27	29.76	258.95	69.88	1.34
2	ANON	ANON	Wasteland	ANON	loss	ANON	ANON	ANON	31	Venom	910	3	0	2	4	7	4	4	75	337	36.7	1775	1272	503	15	47	718	482	236	5	21	82.19	25.68	168	229	17	1358	460057	206.16	55.85	134.11	36.33	28.86	7.82	86.17	23.34	277.29	75.12	5.67
3	ANON	ANON	Beckwith Park	ANON	win	ANON	ANON	ANON	23	Octane	1480	7	0	1	10	6	3	3	70	264	40.26	1555	1287	268	18	23	556	414	142	5	12	87.07	65.94	340	370	23	1298	446188	241.23	62.51	126.21	32.71	18.44	4.78	274.02	71.01	104.79	27.16	7.07
4	ANON	ANON	Beckwith Park	ANON	loss	ANON	ANON	ANON	1018	Dominus GT	790	3	0	1	6	10	7	7	50	368	36.85	1982	1477	505	18	45	460	291	169	3	15	41.22	50.16	813	322	8	1336	467449	232.57	59.69	119.23	30.6	37.83	9.71	277.23	71.15	104.17	26.74	8.23
5	ANON	ANON	Beckwith Park (Stormy)	ANON	win	ANON	ANON	ANON	23	Octane	900	4	0	1	5	3	1	1	80	311	51.71	1453	1221	232	19	21	451	404	47	5	4	51.85	43.51	161	444	95	1276	346523	190.68	64.87	85.35	29.04	17.9	6.09	208.8	71.04	80.36	27.34	4.77
6	ANON	ANON	Beckwith Park (Stormy)	ANON	loss	ANON	ANON	ANON	30	Merc	400	1	0	0	3	5	4	4	33.33	217	30.04	846	422	424	5	36	177	0	177	0	15	90.56	22.16	198	81	1	1196	316911	208.31	71.87	70.23	24.23	11.31	3.9	215.07	74.2	74.41	25.67	0.37
7	ANON	ANON	Utopia Coliseum	ANON	loss	ANON	ANON	ANON	23	Octane	1240	5	0	0	10	7	7	7	50	279	37.86	1766	1085	681	14	59	436	225	211	3	18	75.98	57.81	362	318	78	1286	472157	269.9	64.92	118.77	28.57	27.07	6.51	303.32	72.96	106.91	25.72	5.5
8	ANON	ANON	Utopia Coliseum	ANON	win	ANON	ANON	ANON	1295	Takumi RX-T	1480	7	0	4	7	10	5	5	100	199	29.79	1058	346	712	5	61	159	0	159	0	14	61.78	11.19	310	161	7	1245	458846	268.41	64.18	130.15	31.12	19.67	4.7	285.41	68.24	128.07	30.62	4.75
9	ANON	ANON	Urban Central (Night)	ANON	loss	ANON	ANON	ANON	23	Octane	1020	3	0	2	6	8	4	4	50	317	49.68	1919	1476	443	22	40	653	530	123	7	11	41.73	100.34	657	743	176	1286	437687	239.29	64.45	105.52	28.42	26.46	7.13	274.18	73.85	90.05	24.25	7.04
10	ANON	ANON	Urban Central (Night)	ANON	win	ANON	ANON	ANON	23	Octane	1170	4	0	2	8	6	3	3	50	217	47.31	1200	531	669	6	58	220	0	220	0	19	33.38	39.02	123	75	7	1218	413085	241.91	65.35	115.21	31.12	13.07	3.53	226.67	61.23	128.58	34.73	14.94
11	ANON	ANON	DFH Stadium (Stormy)	ANON	win	ANON	ANON	ANON	23	Octane	1220	5	0	2	9	6	4	4	55.56	292	48	1583	1160	423	20	43	456	312	144	6	13	32.14	84.2	238	850	287	1230	429493	257.84	66.8	105.93	27.44	22.23	5.76	274.51	71.12	102.15	26.46	9.34
12	ANON	ANON	DFH Stadium (Stormy)	ANON	loss	ANON	ANON	ANON	31	Venom	940	4	0	1	6	9	5	5	66.67	312	56.55	1848	1269	579	17	52	319	168	151	2	13	23.32	53.84	392	440	37	1269	425641	239.71	61.9	114.21	29.49	33.31	8.6	270.75	69.92	106.64	27.54	9.84
13	ANON	ANON	Beckwith Park	ANON	win	ANON	ANON	ANON	23	Octane	960	4	0	1	7	5	2	2	57.14	276	40.43	1395	1066	329	14	29	321	194	127	3	11	41.16	71.83	272	334	105	1222	399072	234.31	65.8	95.02	26.68	26.79	7.52	253.96	71.31	94.36	26.5	7.81
14	ANON	ANON	Beckwith Park	ANON	loss	ANON	ANON	ANON	23	Octane	740	2	0	2	5	7	4	4	40	301	41.57	1765	1422	343	19	30	297	167	130	3	11	90.49	48.46	498	478	133	1273	422301	229.41	64.01	104.36	29.12	24.6	6.86	234.34	65.39	113.76	31.74	10.27
15	ANON	ANON	Wasteland	ANON	loss	ANON	ANON	ANON	23	Octane	590	1	0	1	4	5	4	4	25	353	48.17	2048	1581	467	22	44	593	379	214	6	19	64.27	34.71	97	538	229	1353	447276	200.75	56.96	131.96	37.44	19.74	5.6	70.62	20.04	272.14	77.21	9.7
16	ANON	ANON	Wasteland	ANON	win	ANON	ANON	ANON	1568	Octane ZSR	1060	4	0	2	5	4	1	1	80	353	44.14	1846	1377	469	16	45	405	200	205	2	18	69.23	36.14	152	205	4	1324	435625	205.92	58.49	121.58	34.53	24.57	6.98	91.48	25.98	252.07	71.59	8.53
17	ANON	ANON	Utopia Coliseum (Dusk)	ANON	loss	ANON	ANON	ANON	28	X-Devil	740	3	0	1	4	10	7	7	75	251	36.2	1275	695	580	9	50	370	109	261	2	23	46.88	11.18	353	210	97	1416	461680	194.94	53.64	146.88	40.41	21.62	5.95	243.55	67.01	112.91	31.07	6.97
18	ANON	ANON	Utopia Coliseum (Dusk)	ANON	win	ANON	ANON	ANON	23	Octane	1420	7	0	0	10	4	3	3	70	255	35.15	1330	983	347	12	31	476	347	129	4	11	56.27	83.75	281	226	54	1245	402947	245.81	67.85	90.58	25	25.9	7.15	258.76	71.42	96.59	26.66	6.94
19	ANON	ANON	Mannfield (Stormy)	ANON	win	ANON	ANON	ANON	402	Takumi	700	4	0	0	4	2	0	0	100	302	28.09	493	300	193	3	17	170	100	70	1	6	40.02	3.65	102	0	0	1145	125086	90.25	71.8	33.03	26.28	2.41	1.92	94.06	74.83	29.19	23.22	2.44
20	ANON	ANON	Mannfield (Stormy)	ANON	loss	ANON	ANON	ANON	403	Dominus	130	0	0	0	2	4	4	4	0	366	38.11	614	464	150	5	15	36	0	36	0	4	34.41	7.14	153	35	0	1500	165620	60.16	47.57	48.76	38.56	17.54	13.87	66.95	52.94	56.94	45.03	2.57
21	ANON	ANON	Mannfield (Stormy)	ANON	win	ANON	ANON	ANON	23	Octane	1250	5	0	0	11	5	3	3	45.45	317	47.15	1883	1500	383	26	34	478	323	155	6	14	55.03	84.24	489	828	163	1279	440538	243.71	64.05	108.99	28.64	27.81	7.31	268.14	70.47	100.27	26.35	12.09
22	ANON	ANON	Mannfield (Stormy)	ANON	loss	ANON	ANON	ANON	403	Dominus	1000	3	0	4	5	11	5	5	60	288	41.4	1583	1154	429	14	36	289	160	129	2	11	40.89	23.81	296	245	40	1265	429885	235.91	63	116.19	31.03	22.36	5.97	243.42	65.01	124.5	33.25	6.53
23	ANON	ANON	Beckwith Park (Stormy)	ANON	win	ANON	ANON	ANON	23	Octane	760	4	0	0	5	1	1	1	80	286	49.32	1102	812	290	11	26	208	89	119	2	10	32.38	35.74	350	200	11	1320	304246	153.55	61.11	76.6	30.49	21.11	8.4	172.03	68.47	74.51	29.65	4.72
24	ANON	ANON	Beckwith Park (Stormy)	ANON	loss	ANON	ANON	ANON	1533	Vulcan	300	1	0	0	1	5	4	4	100	354	42.05	1349	1031	318	12	25	411	295	116	3	10	33.04	67.89	312	178	8	1285	297526	149.27	59.41	83.8	33.35	18.19	7.24	170.31	67.78	80.96	32.22	0
25	ANON	ANON	Mannfield (Stormy)	ANON	loss	ANON	ANON	ANON	23	Octane	1140	5	0	0	8	7	7	7	62.5	233	40.76	1597	1193	404	18	34	616	485	131	5	11	63.21	78.89	329	516	14	1270	464630	285.98	68.72	110.03	26.44	20.17	4.85	313.38	75.3	93.44	22.45	9.36
26	ANON	ANON	Mannfield (Stormy)	ANON	win	ANON	ANON	ANON	23	Octane	1300	7	0	2	7	8	5	5	100	239	37.76	1450	979	471	11	41	194	100	94	1	8	49.34	60.79	341	134	1	1377	492264	233.69	57.65	140.57	34.68	31.11	7.67	256.46	63.27	142.9	35.25	6
27	ANON	ANON	Aquadome	ANON	win	ANON	ANON	ANON	803	'16 Batmobile	1340	6	0	1	6	7	5	5	100	311	39.2	2206	1569	637	21	55	478	271	207	5	18	75.98	76.08	696	547	235	1295	551270	315.69	66.92	129.88	27.53	26.18	5.55	324.83	68.86	141.54	30	5.38
28	ANON	ANON	Aquadome	ANON	loss	ANON	ANON	ANON	23	Octane	1020	5	0	0	7	6	6	6	71.43	302	45.94	2066	1535	531	23	47	514	298	216	5	18	51.68	89.61	736	689	136	1278	537702	305.18	65.13	134.53	28.71	28.85	6.16	334.79	71.45	132.92	28.37	0.84
29	ANON	ANON	Mannfield	ANON	loss	ANON	ANON	ANON	23	Octane	820	3	0	1	5	6	4	4	60	320	47.22	2208	1669	539	24	48	460	265	195	4	18	52.86	87.65	781	660	147	1247	499937	289.22	66.64	113.93	26.25	30.85	7.11	313.65	72.27	113.21	26.09	7.14
30	ANON	ANON	Mannfield	ANON	win	ANON	ANON	ANON	403	Dominus	1020	4	0	2	6	5	3	3	66.67	275	34.35	1806	1266	540	15	47	291	108	183	2	16	94.47	51.18	375	240	91	1177	467751	301.11	69.9	109.53	25.43	20.13	4.67	285.35	66.24	135.96	31.56	9.47
31	ANON	ANON	Urban Central (Dawn)	ANON	win	ANON	ANON	ANON	23	Octane	740	4	0	1	3	2	0	0	133.33	283	54.93	1185	898	287	14	25	249	208	41	3	4	31.43	63.5	365	506	91	1176	276614	172.28	68.44	66.29	26.33	13.17	5.23	196.47	78.04	52.25	20.75	3.03
32	ANON	ANON	Urban Central (Dawn)	ANON	loss	ANON	ANON	ANON	803	'16 Batmobile	140	0	0	0	2	3	4	4	0	284	44.55	1135	832	303	9	28	237	100	137	1	12	60.67	50.51	330	78	3	1275	301079	145.02	57.64	90.85	36.11	15.73	6.25	165.66	65.84	83.78	33.3	2.17
33	ANON	ANON	Urban Central (Night)	ANON	win	ANON	ANON	ANON	1603	Twinmill III	1370	6	0	2	8	7	5	5	75	314	40.07	1805	1331	474	17	41	368	225	143	3	12	57.14	49.66	361	368	74	1320	452917	227.16	58.15	134.92	34.54	28.57	7.31	237.12	60.7	150.89	38.63	2.64
34	ANON	ANON	Urban Central (Night)	ANON	loss	ANON	ANON	ANON	23	Octane	1160	5	0	1	7	8	6	6	71.43	363	46.39	1965	1603	362	23	36	555	483	72	5	7	76.22	71.07	786	714	27	1313	474772	252.77	62.1	113.91	27.98	40.37	9.92	286.82	70.46	109.86	26.99	10.37
35	ANON	ANON	Beckwith Park (Midnight)	ANON	win	ANON	ANON	ANON	23	Octane	1470	6	0	0	12	1	1	1	50	364	47.61	2196	1851	345	26	32	745	626	119	8	12	61.32	70.6	530	617	176	1271	433892	238.62	64.24	106.06	28.55	26.75	7.2	276.57	74.46	87.89	23.66	6.97
36	ANON	ANON	Beckwith Park (Midnight)	ANON	loss	ANON	ANON	ANON	24	Paladin	610	1	0	3	1	12	6	6	100	225	19.41	1049	387	662	5	57	355	100	255	1	22	94.13	11.28	241	112	0	1284	437559	232.98	62.64	121.12	32.57	17.83	4.79	216.98	58.34	144.07	38.73	10.89
37	ANON	ANON	Utopia Coliseum (Dusk)	ANON	win	ANON	ANON	ANON	23	Octane	740	3	0	1	6	2	0	0	50	283	47.17	1059	823	236	11	21	341	200	141	2	13	27.46	35.94	106	285	8	1219	272182	155.41	66.18	70.58	30.06	8.84	3.76	174.2	74.18	55.6	23.68	5.03
38	ANON	ANON	Utopia Coliseum (Dusk)	ANON	loss	ANON	ANON	ANON	402	Takumi	280	0	0	2	2	6	3	3	0	265	33.87	1009	596	413	8	35	336	158	178	2	15	72.04	27.9	325	203	41	1333	296841	133.95	57.26	85.96	36.75	14.02	5.99	149.33	63.84	84.07	35.94	0.53
39	ANON	ANON	DFH Stadium	ANON	win	ANON	ANON	ANON	1416	Breakout Type-S	930	5	0	0	7	1	1	1	71.43	334	34.71	915	670	245	7	23	140	0	140	0	12	57.1	13.35	201	29	0	1384	240132	111.35	56.79	66.23	33.78	18.5	9.43	113.68	57.98	72.24	36.84	10.16
40	ANON	ANON	DFH Stadium	ANON	loss	ANON	ANON	ANON	23	Octane	480	1	0	3	1	7	5	5	100	323	44.53	1069	908	161	11	15	132	96	36	1	3	30.7	31.32	109	191	3	1262	215815	118.18	60.35	65.44	33.42	12.22	6.24	115.5	58.97	70.23	35.86	10.12
41	ANON	ANON	Beckwith Park (Stormy)	ANON	win	ANON	ANON	ANON	1018	Dominus GT	1980	10	0	2	12	7	3	3	83.33	325	49.2	1983	1575	408	21	41	523	398	125	7	12	52.76	48.94	262	387	163	1432	538261	229.96	53.73	164.04	38.33	33.98	7.94	228.01	53.28	186.94	43.68	13.03
42	ANON	ANON	Beckwith Park (Stormy)	ANON	loss	ANON	ANON	ANON	24	Paladin	810	3	0	0	7	12	10	10	42.86	187	30.68	1024	560	464	7	40	370	245	125	3	11	78.3	49.38	304	147	60	1239	463161	293.55	68.79	116.73	27.35	16.48	3.86	261.36	61.24	155.41	36.42	9.99
43	ANON	ANON	Beckwith Park (Midnight)	ANON	win	ANON	ANON	ANON	23	Octane	1010	4	0	1	7	6	3	3	57.14	282	44.57	1769	1492	277	16	25	456	388	68	4	7	83.59	40.07	363	120	20	1254	421997	245.76	67.23	98.78	27.02	21	5.74	253.76	69.42	103.46	28.3	8.32
44	ANON	ANON	Beckwith Park (Midnight)	ANON	loss	ANON	ANON	ANON	23	Octane	860	3	0	0	6	7	4	4	50	236	42.96	1486	951	535	11	41	537	239	298	3	21	52.07	39.56	549	148	60	1284	436269	246.91	66.82	98.41	26.63	24.17	6.54	274.17	74.2	91.25	24.7	4.07
45	ANON	ANON	Utopia Coliseum (Dusk)	ANON	loss	ANON	ANON	ANON	1171	Masamune	540	2	0	2	2	10	7	7	100	282	33.38	1457	905	552	12	48	234	88	146	1	13	67.95	41.62	383	294	16	1380	482091	201.78	52.3	159.12	41.24	24.92	6.46	227.23	58.9	153.31	39.74	5.28
46	ANON	ANON	Utopia Coliseum (Dusk)	ANON	win	ANON	ANON	ANON	23	Octane	1480	7	0	0	10	2	2	2	70	268	46.26	1689	1227	462	19	43	607	409	198	5	18	78.66	45.53	378	536	91	1232	434211	265.49	68.14	103.61	26.59	20.54	5.27	283.12	72.66	96.78	24.84	9.75
47	ANON	ANON	Beckwith Park	ANON	loss	ANON	ANON	ANON	1533	Vulcan	1610	7	0	5	7	14	8	8	100	263	38.31	1846	1394	452	17	38	328	186	142	3	12	52.01	71.57	270	305	113	1190	476116	325.06	70.24	116.39	25.15	21.35	4.61	305.23	65.95	136.66	29.53	20.91
48	ANON	ANON	Beckwith Park	ANON	win	ANON	ANON	ANON	23	Octane	1640	8	0	0	14	7	7	7	57.14	258	34.32	1620	1010	610	14	53	352	91	261	1	22	68.9	46.84	312	398	9	1268	514926	303.61	64.75	130.31	27.79	34.94	7.45	333.78	71.19	126.69	27.02	8.4
49	ANON	ANON	Mannfield	ANON	win	ANON	ANON	ANON	1416	Breakout Type-S	1600	7	0	3	8	7	2	2	87.5	339	36.51	1588	1076	512	15	46	442	213	229	3	20	54.18	45.74	248	336	95	1353	409194	205.23	61.09	109.28	32.53	21.41	6.37	208.42	62.04	122.89	36.58	4.61
50	ANON	ANON	Mannfield	ANON	loss	ANON	ANON	ANON	24	Paladin	670	2	0	0	7	8	7	7	28.57	224	28.54	959	523	436	8	37	315	150	165	3	14	81.29	21.82	226	276	149	1323	397376	198.4	59.16	118.09	35.22	18.85	5.62	190.41	56.78	140.17	41.8	4.76
51	ANON	ANON	DFH Stadium	ANON	loss	ANON	ANON	ANON	23	Octane	1040	5	0	0	6	7	6	6	83.33	357	30.58	2041	1314	727	17	66	723	456	267	6	23	70.37	40.61	627	385	143	1343	482341	248.14	60.6	127.56	31.15	33.74	8.24	291.04	71.08	114.47	27.96	3.94
52	ANON	ANON	DFH Stadium	ANON	win	ANON	ANON	ANON	403	Dominus	1390	6	0	1	7	6	5	5	85.71	375	39	2187	1621	566	18	55	454	297	157	3	14	98	40.88	374	170	18	1408	514441	213.88	52.26	172.19	42.07	23.18	5.66	240.85	58.85	164.57	40.21	3.82
53	ANON	ANON	Aquadome	ANON	win	ANON	ANON	ANON	1568	Octane ZSR	1000	4	0	2	4	5	2	2	100	330	45.77	1834	1409	425	17	38	326	150	176	2	17	44.66	51.14	228	293	51	1321	443553	213.45	59.02	123.37	34.11	24.84	6.87	195.18	53.97	154.26	42.65	12.21
54	ANON	ANON	Aquadome	ANON	loss	ANON	ANON	ANON	23	Octane	530	2	0	0	5	4	4	4	40	374	42.49	2021	1552	469	18	41	368	205	163	3	14	77.85	46.36	474	250	94	1494	500440	166.49	46.04	158.8	43.92	36.31	10.04	198.82	54.98	157.82	43.65	4.95
55	ANON	ANON	Urban Central (Dawn)	ANON	loss	ANON	ANON	ANON	23	Octane	870	3	0	3	3	10	5	5	100	251	33.27	1411	858	553	9	48	185	0	185	0	16	69.51	26.49	283	41	0	1210	419488	256.8	67.58	108.49	28.55	14.68	3.86	274.95	72.36	99.45	26.17	5.58
56	ANON	ANON	Urban Central (Dawn)	ANON	win	ANON	ANON	ANON	1675	Ice Charger	1220	5	0	0	10	3	3	3	50	450	42.92	2535	2170	365	26	34	960	782	178	9	17	75.77	56.35	83	328	112	1295	446249	226.82	59.84	117.19	30.92	35.03	9.24	11.07	2.92	365.25	96.36	2.72
57	ANON	ANON	DFH Stadium (Stormy)	ANON	win	ANON	ANON	ANON	23	Octane	1070	4	0	1	5	5	3	3	80	301	43.72	1900	1524	376	20	39	444	283	161	4	15	52.55	115.71	299	497	125	1283	469307	237.32	59.78	134.08	33.77	25.59	6.45	246.73	62.15	145.82	36.73	4.44
58	ANON	ANON	DFH Stadium (Stormy)	ANON	loss	ANON	ANON	ANON	31	Venom	880	3	0	2	5	5	4	4	60	358	36.25	2168	1634	534	19	47	416	265	151	3	13	64.56	49.77	349	265	34	1322	449169	243.76	61.89	118.53	30.09	31.59	8.02	273.31	69.39	117.95	29.95	2.62
59	ANON	ANON	Urban Central	ANON	loss	ANON	ANON	ANON	23	Octane	600	2	0	2	3	13	10	10	66.67	237	27.26	1194	594	600	7	52	154	0	154	0	13	123.77	12.66	133	110	0	1115	411935	320.47	76.35	89.14	21.24	10.13	2.41	273.89	65.25	136.17	32.44	9.68
60	ANON	ANON	Urban Central	ANON	win	ANON	ANON	ANON	23	Octane	2020	10	0	1	13	3	2	2	76.92	272	34.98	1557	974	583	14	50	528	232	296	4	25	66.24	25.41	201	207	11	1244	456874	269.2	64.37	135	32.28	13.99	3.35	282.24	67.49	125.04	29.9	10.91
61	ANON	ANON	Urban Central	ANON	loss	ANON	ANON	ANON	23	Octane	670	2	0	3	2	9	5	5	100	298	44.24	1910	1410	500	17	49	366	198	168	2	17	32.36	105.78	707	296	1	1326	451659	221.61	59.82	112.79	30.44	36.08	9.74	227.82	61.49	137.38	37.08	5.29
62	ANON	ANON	Urban Central	ANON	win	ANON	ANON	ANON	1624	Endo	1250	5	0	1	9	2	2	2	55.56	299	50.49	1720	1196	524	18	49	301	47	254	3	24	26.14	73.65	120	531	268	1298	434616	218.94	60.08	118	32.38	27.49	7.54	187.85	51.55	157	43.08	19.58
63	ANON	ANON	DFH Stadium	ANON	win	ANON	ANON	ANON	803	'16 Batmobile	1040	4	0	0	6	1	0	0	66.67	257	52.69	1489	1183	306	16	29	112	32	80	1	7	13.39	112.38	174	273	72	1138	365030	235.47	68.73	89.85	26.22	17.3	5.05	208.88	60.97	124.3	36.28	9.44
64	ANON	ANON	DFH Stadium	ANON	loss	ANON	ANON	ANON	23	Octane	350	0	0	0	1	6	4	4	0	320	49.02	1758	1154	604	20	54	653	357	296	8	26	31.68	46.68	283	860	457	1312	425536	198.97	57.95	118.49	34.51	25.9	7.54	195.47	56.93	141.09	41.09	6.8
65	ANON	ANON	Beckwith Park (Midnight)	ANON	loss	ANON	ANON	ANON	23	Octane	230	0	0	1	1	4	3	3	0	372	49.06	1121	826	295	10	28	156	92	64	2	6	35.24	29.62	350	198	107	1298	235115	115.06	59.25	65.53	33.75	13.6	7	138.51	71.33	55.67	28.67	0
66	ANON	ANON	Beckwith Park (Midnight)	ANON	win	ANON	ANON	ANON	1416	Breakout Type-S	540	3	0	0	4	1	0	0	75	393	49.79	1271	1024	247	15	22	392	261	131	3	11	20.56	44.88	230	481	38	1344	240349	108.26	57.08	69.15	36.46	12.27	6.47	143.18	75.49	44.66	23.54	1.84
67	ANON	ANON	Mannfield (Stormy)	ANON	win	ANON	ANON	ANON	23	Octane	790	3	0	1	5	3	2	2	60	229	37.91	1233	781	452	10	39	249	83	166	1	14	70.75	32.69	176	132	16	1248	411291	227.07	64.6	109.64	31.19	14.81	4.21	220.17	62.63	125.1	35.59	6.26
68	ANON	ANON	Mannfield (Stormy)	ANON	loss	ANON	ANON	ANON	23	Octane	580	2	0	0	3	5	3	3	66.67	373	39.88	1916	1549	367	18	35	258	98	160	2	14	62.35	40.85	380	247	89	1268	419899	224.74	63.45	110.08	31.08	19.39	5.47	250.64	70.76	98.61	27.84	4.96
69	ANON	ANON	Aquadome	ANON	win	ANON	ANON	ANON	1018	Dominus GT	1300	5	0	3	7	7	3	3	71.43	288	49.01	1626	1383	243	20	21	566	489	77	8	7	36.01	77.62	171	518	311	1381	435320	189.36	55.46	132.89	38.92	19.17	5.61	194.37	56.93	134.48	39.39	12.58
70	ANON	ANON	Aquadome	ANON	loss	ANON	ANON	ANON	600	Ripper	840	3	0	1	7	7	5	5	42.86	270	37.64	1359	1012	347	13	31	218	120	98	2	9	24.17	118.9	395	304	88	1273	402291	218.01	63.83	107.72	31.54	15.8	4.63	222.35	65.1	115.61	33.85	3.57
71	ANON	ANON	Mannfield (Stormy)	ANON	win	ANON	ANON	ANON	1416	Breakout Type-S	1480	7	0	1	7	6	4	4	100	346	38.95	2185	1741	444	21	42	692	488	204	7	19	85.53	70.24	508	237	157	1331	483685	239.96	58.78	131.8	32.29	36.45	8.93	235.81	57.77	165.25	40.48	7.16
72	ANON	ANON	Mannfield (Stormy)	ANON	loss	ANON	ANON	ANON	1478	Triton	890	4	0	0	6	7	7	7	66.67	274	31.97	1547	917	630	12	54	386	187	199	2	17	67.93	32.94	353	289	14	1240	448751	270.26	66.3	115.55	28.35	21.8	5.35	309.98	76.05	93.35	22.9	4.27
73	ANON	ANON	Mannfield (Stormy)	ANON	loss	ANON	ANON	ANON	1416	Breakout Type-S	760	3	0	1	5	8	4	4	60	323	48.7	1824	1424	400	21	34	219	111	108	3	8	49.54	94.03	516	603	188	1340	464143	220.96	58.71	124.7	33.13	30.68	8.15	234.85	62.4	133.92	35.58	7.57
74	ANON	ANON	Mannfield (Stormy)	ANON	win	ANON	ANON	ANON	1018	Dominus GT	1050	4	0	2	8	5	3	3	50	347	32.77	1971	1326	645	16	56	413	134	279	2	24	98.32	45.97	462	285	65	1381	479780	209.61	55.67	137.94	36.64	28.94	7.69	257.91	68.5	115.52	30.68	3.07
75	ANON	ANON	Wasteland	ANON	win	ANON	ANON	ANON	403	Dominus	1270	4	0	3	6	6	3	3	66.67	327	45.11	1939	1470	469	20	46	531	376	155	6	15	73.86	84.44	188	341	173	1284	450511	239.96	62.86	111.19	29.13	30.61	8.02	84.84	22.22	292.41	76.59	4.52
76	ANON	ANON	Wasteland	ANON	loss	ANON	ANON	ANON	1018	Dominus GT	890	3	0	1	6	6	4	4	50	328	32.33	1858	1237	621	14	57	431	232	199	3	17	68.04	22.83	117	149	54	1366	480620	218.24	57.17	125.68	32.92	37.81	9.9	96.22	25.21	273.75	71.71	11.76
77	ANON	ANON	Utopia Coliseum	ANON	win	ANON	ANON	ANON	31	Venom	1370	6	0	0	10	5	3	3	60	289	40.97	1791	1328	463	18	39	274	94	180	3	15	51.79	48.13	316	471	205	1212	417653	250.69	65.48	109.4	28.58	22.76	5.94	231.82	60.55	143.12	37.38	7.9
78	ANON	ANON	Utopia Coliseum	ANON	loss	ANON	ANON	ANON	1295	Takumi RX-T	930	3	0	1	5	10	6	6	60	341	36.34	1821	1413	408	16	38	345	216	129	3	12	74.9	53.2	255	187	83	1230	430518	256.11	65.78	99.81	25.64	33.41	8.58	235.62	60.52	145.19	37.29	8.51
79	ANON	ANON	Starbase ARC	ANON	loss	ANON	ANON	ANON	23	Octane	1250	6	0	2	7	9	7	7	85.71	313	34.42	1859	0	1859	0	74	247	0	247	0	14	63.46	61.89	540	29	0	1295	481226	263.8	61.81	129.11	30.25	33.88	7.94	273.53	64.09	142.03	33.28	11.22
80	ANON	ANON	Starbase ARC	ANON	loss	ANON	ANON	ANON	23	Octane	1250	6	0	2	7	9	7	7	85.71	313	34.42	1859	0	1859	0	74	247	0	247	0	14	63.46	61.89	540	29	0	1295	481226	263.8	61.81	129.11	30.25	33.88	7.94	273.53	64.09	142.03	33.28	11.22
81	ANON	ANON	Starbase ARC	ANON	win	ANON	ANON	ANON	23	Octane	1540	7	0	1	9	7	6	6	77.78	345	42.16	2560	12	2548	1	56	383	0	383	0	10	76.96	105.29	538	0	0	1275	477274	276.09	64.71	116.15	27.22	34.41	8.07	285.94	67.02	136.16	31.91	4.55
82	ANON	ANON	Starbase ARC	ANON	win	ANON	ANON	ANON	23	Octane	1540	7	0	1	9	7	6	6	77.78	345	42.16	2560	12	2548	1	56	383	0	383	0	10	76.96	105.29	538	0	0	1275	477274	276.09	64.71	116.15	27.22	34.41	8.07	285.94	67.02	136.16	31.91	4.55
83	ANON	ANON	Mannfield (Night)	ANON	loss	ANON	ANON	ANON	23	Octane	1470	5	0	4	9	9	6	6	55.56	398	41.35	2511	2042	469	25	44	614	480	134	7	13	59.91	65.01	346	294	138	1297	499999	261	60.66	132.95	30.9	36.35	8.45	279.95	65.06	146.18	33.97	4.17
84	ANON	ANON	Mannfield (Night)	ANON	win	ANON	ANON	ANON	28	X-Devil	1830	6	0	6	9	9	5	5	66.67	242	34.73	1342	889	453	13	39	368	226	142	4	12	59.44	41.61	283	410	173	1264	484477	276.29	64.47	128.71	30.03	23.58	5.5	294.82	68.79	127.77	29.81	6
85	ANON	ANON	Mannfield	ANON	win	ANON	ANON	ANON	1416	Breakout Type-S	1440	7	0	1	9	3	2	2	77.78	423	44.3	2087	1656	431	23	40	623	445	178	5	16	29.21	62.16	556	483	55	1324	396361	206.05	60.95	104.49	30.91	27.51	8.14	241.23	71.36	94.38	27.92	2.44
86	ANON	ANON	Mannfield	ANON	loss	ANON	ANON	ANON	597	Delorean	570	2	0	0	3	9	7	7	66.67	268	37.38	1489	1092	397	12	34	392	300	92	3	7	100.53	33.44	494	118	0	1316	400043	213.69	62.94	99.26	29.24	26.55	7.82	214.02	63.04	118.03	34.76	7.46
87	ANON	ANON	Mannfield (Night)	ANON	win	ANON	ANON	ANON	403	Dominus	1760	5	0	4	10	12	4	4	50	366	42.3	3005	2361	644	30	59	593	339	254	6	22	58.46	79.81	707	613	230	1382	694320	291.21	54.01	204.36	37.9	43.62	8.09	330.92	61.37	194.01	35.98	14.27
88	ANON	ANON	Mannfield (Night)	ANON	loss	ANON	ANON	ANON	1675	Ice Charger	1480	4	0	3	12	10	5	5	33.33	306	38.23	2591	1759	832	21	72	621	330	291	4	25	98.28	64.22	9	341	69	1311	659748	333	61.47	176.45	32.57	32.3	5.96	12.42	2.29	523.97	96.72	5.36
89	ANON	ANON	Utopia Coliseum	ANON	loss	ANON	ANON	ANON	23	Octane	750	3	0	1	3	11	8	8	100	190	46.85	1237	689	548	11	44	305	190	115	3	10	44	65.87	414	414	113	1217	440010	284.21	70.47	101.12	25.07	17.98	4.46	287.42	71.27	105.37	26.13	10.52
90	ANON	ANON	Utopia Coliseum	ANON	win	ANON	ANON	ANON	1624	Endo	1650	8	0	0	11	3	3	3	72.73	278	42.16	1608	1198	410	16	41	412	232	180	3	17	34.38	83.79	192	416	75	1281	463440	257.03	63.51	124.06	30.65	23.63	5.84	251.6	62.17	137.08	33.87	16.03
91	ANON	ANON	Beckwith Park (Stormy)	ANON	win	ANON	ANON	ANON	23	Octane	350	2	0	0	2	0	0	0	100	425	54.13	292	230	62	4	7	65	41	24	1	3	1.31	2.65	63	114	3	1588	72902	23.57	43.96	19.21	35.83	10.84	20.22	27.87	51.98	22.53	42.02	3.22
92	ANON	ANON	Beckwith Park (Stormy)	ANON	loss	ANON	ANON	ANON	23	Octane	0	0	0	0	0	2	2	2	0	232	33.46	145	76	69	1	6	21	0	21	0	2	1.09	4.05	11	25	1	1067	48079	37.94	70.76	13.18	24.58	2.5	4.66	46.88	87.43	6.74	12.57	0
93	ANON	ANON	DFH Stadium	ANON	loss	ANON	ANON	ANON	22	Breakout	140	0	0	0	1	3	3	3	0	200	42.16	568	452	116	5	11	209	176	33	2	3	37.36	59.55	147	53	26	1135	197903	138.4	74.07	41.43	22.17	7.03	3.76	123.09	65.87	59.89	32.05	3.89
94	ANON	ANON	DFH Stadium	ANON	win	ANON	ANON	ANON	1171	Masamune	660	3	0	1	3	1	0	0	100	375	46.35	1115	831	284	12	25	161	89	72	2	6	14.67	23.51	235	196	110	1245	215499	117.04	63.05	57.33	30.89	11.25	6.06	127.51	68.7	56.13	30.24	1.96
95	ANON	ANON	DFH Stadium	ANON	win	ANON	ANON	ANON	23	Octane	870	3	0	1	6	3	2	2	50	331	46.38	1794	1274	520	17	49	607	348	259	6	23	60.98	36.42	513	343	201	1371	451316	204.43	58.04	126.5	35.91	21.31	6.05	253.3	71.91	92.95	26.39	6
96	ANON	ANON	DFH Stadium	ANON	loss	ANON	ANON	ANON	23	Octane	810	2	0	4	3	6	3	3	66.67	259	40.2	1575	1020	555	14	52	357	214	143	4	14	61.83	28.67	378	379	185	1299	422653	217.55	62.28	107.36	30.73	24.42	6.99	239.63	68.6	107.17	30.68	2.53
97	ANON	ANON	Starbase ARC	ANON	win	ANON	ANON	ANON	22	Breakout	870	3	0	0	6	1	1	1	50	375	50.19	1708	0	1708	0	37	236	0	236	0	8	16.09	82.02	466	0	0	1383	374775	161.8	55.68	103.73	35.7	25.07	8.63	184.1	63.35	101.27	34.85	5.23
98	ANON	ANON	Starbase ARC	ANON	loss	ANON	ANON	ANON	22	Breakout	480	1	0	3	1	6	3	3	100	289	58.17	1340	0	1340	0	40	218	0	218	0	11	19.88	54.12	500	12	0	1254	342820	178.43	61.54	85.4	29.45	26.13	9.01	201.01	69.32	82.62	28.49	6.33
99	ANON	ANON	Starbase ARC	ANON	win	ANON	ANON	ANON	403	Dominus	1330	5	0	2	13	7	4	4	38.46	385	50.16	2487	0	2487	0	66	380	0	380	0	18	84.61	39.09	539	12	0	1382	542745	232.13	54	167.3	38.92	30.42	7.08	285.82	66.49	139.17	32.38	4.85
100	ANON	ANON	Starbase ARC	ANON	loss	ANON	ANON	ANON	29	Hotshot	1180	4	0	2	7	13	5	5	57.14	315	39.88	1939	0	1939	0	61	340	0	340	0	11	104.75	55.54	718	11	0	1381	542983	235.86	54.78	155.93	36.22	38.77	9	270.89	62.91	150	34.84	9.68
101	ANON	ANON	Urban Central	ANON	win	ANON	ANON	ANON	23	Octane	1340	7	0	2	6	6	4	4	116.67	282	46.5	1957	1274	683	19	61	384	170	214	4	19	51.38	57.59	374	513	176	1312	473222	245.21	60.32	137.58	33.84	23.73	5.84	276.75	68.08	122.74	30.19	7.03
102	ANON	ANON	Urban Central	ANON	loss	ANON	ANON	ANON	403	Dominus	950	4	0	1	6	6	7	7	66.67	339	47.65	2215	1794	421	21	38	430	335	95	6	8	80.47	61.21	283	305	264	1333	484861	233.53	57.03	148.63	36.29	27.36	6.68	268.12	65.47	129.92	31.72	11.48
103	ANON	ANON	Neo Tokyo (Standard)	ANON	loss	ANON	ANON	ANON	23	Octane	120	0	0	1	0	7	6	5	0	214	24.81	352	188	164	2	14	23	0	23	0	2	26.62	14.5	110	13	0	1220	196419	129.61	69.86	44.62	24.05	11.29	6.09	117.52	63.35	66.78	36	1.22
104	ANON	ANON	Neo Tokyo (Standard)	ANON	win	ANON	ANON	ANON	597	Delorean	1110	6	0	0	7	0	0	0	85.71	196	43.32	662	450	212	9	19	468	325	143	6	12	9.59	42.77	30	449	274	1208	200705	140.7	73.17	45.92	23.88	5.68	2.95	122.29	63.6	60.7	31.57	9.29
105	ANON	ANON	Urban Central	ANON	loss	ANON	ANON	ANON	1568	Octane ZSR	350	1	0	0	2	10	8	8	50	302	38.19	1753	1218	535	13	46	151	0	151	0	13	56.47	77.63	404	86	4	1262	440304	253.41	64.97	114.75	29.42	21.9	5.61	261.39	67.01	119.22	30.56	9.45
106	ANON	ANON	Urban Central	ANON	win	ANON	ANON	ANON	803	'16 Batmobile	1510	8	0	0	10	2	1	1	80	309	51.09	1671	1045	626	18	58	510	263	247	4	22	36.91	82.09	206	695	138	1187	415857	272.33	69.84	102.47	26.28	15.11	3.88	271.21	69.56	100.87	25.87	17.84
107	ANON	ANON	Neo Tokyo (Standard)	ANON	win	ANON	ANON	ANON	23	Octane	1040	5	0	0	7	5	4	4	71.43	330	33.31	1949	1345	604	15	53	426	197	229	2	21	81.16	40.03	299	161	3	1289	453238	238.75	61.32	130.14	33.43	20.43	5.25	255.53	65.64	129.56	33.28	4.22
108	ANON	ANON	Neo Tokyo (Standard)	ANON	loss	ANON	ANON	ANON	23	Octane	980	4	0	2	5	7	5	5	80	270	39.76	1429	908	521	14	45	351	216	135	3	12	51.76	61.39	239	432	91	1256	439831	256.16	66.2	112.41	29.05	18.38	4.75	276.89	71.56	102.1	26.39	7.97
109	ANON	ANON	Neo Tokyo (Standard)	ANON	loss	ANON	ANON	ANON	29	Hotshot	1270	5	0	1	9	9	6	6	55.56	289	32.59	1843	1372	471	17	40	611	434	177	5	15	87.35	40.11	440	281	65	1327	495409	260.3	61.88	124	29.48	36.38	8.65	260.43	61.91	149.74	35.59	10.52
110	ANON	ANON	Neo Tokyo (Standard)	ANON	win	ANON	ANON	ANON	1568	Octane ZSR	1640	6	0	3	9	9	5	5	66.67	366	46.48	2428	2082	346	23	30	293	210	83	3	7	55.08	69.32	216	94	13	1356	508108	234.39	55.75	160.46	38.17	25.55	6.08	238.35	56.69	166.56	39.62	15.5
111	ANON	ANON	Aquadome	ANON	win	ANON	ANON	ANON	803	'16 Batmobile	340	2	0	0	2	0	0	0	100	137	47.3	310	248	62	3	6	9	0	9	0	1	10.4	8.94	0	54	3	1240	77305	51.76	70.1	19.61	26.56	2.47	3.35	46.22	62.59	24.17	32.73	3.46
112	ANON	ANON	Aquadome	ANON	loss	ANON	ANON	ANON	1624	Endo	20	0	0	0	0	2	2	2	0	226	33.69	335	288	47	3	4	100	100	0	1	0	15.25	2.72	0	11	0	1193	72603	52.27	72.17	17.64	24.35	2.52	3.48	47.55	65.65	22.51	31.08	2.37
113	ANON	ANON	Wasteland (Night)	ANON	win	ANON	ANON	ANON	403	Dominus	1130	5	0	0	9	2	2	2	55.56	358	34.28	1578	980	598	13	57	492	105	387	2	35	59.16	39.85	263	334	94	1419	395136	160.25	52.63	118.78	39.01	25.44	8.36	82.05	26.95	204.8	67.27	17.61
114	ANON	ANON	Wasteland (Night)	ANON	loss	ANON	ANON	ANON	23	Octane	640	2	0	3	2	9	5	5	100	259	59.67	1286	1106	180	18	18	143	103	40	3	4	5.4	89.69	101	680	205	1335	357226	186.82	61.34	94.26	30.95	23.48	7.71	96.35	31.64	203.17	66.71	5.03
115	ANON	ANON	Neo Tokyo (Standard)	ANON	loss	ANON	ANON	ANON	23	Octane	90	0	0	0	1	6	4	4	0	289	44.9	807	678	129	8	12	76	55	21	1	2	16.87	18.31	132	121	44	1330	201176	100.39	60.25	53.12	31.88	13.1	7.86	116.5	69.92	49.29	29.58	0.83
116	ANON	ANON	Neo Tokyo (Standard)	ANON	win	ANON	ANON	ANON	1568	Octane ZSR	860	4	0	1	6	1	0	0	66.67	362	44.69	885	596	289	8	25	488	295	193	4	17	28.4	14.01	87	189	104	1259	188938	106.79	64.3	50.2	30.23	9.09	5.47	109.43	65.89	54.5	32.82	2.14
117	ANON	ANON	Aquadome	ANON	win	ANON	ANON	ANON	1300	Roadhog XL	1000	5	0	0	5	4	2	2	100	257	41.15	1478	946	532	13	45	292	164	128	3	12	44.01	73.91	320	369	144	1344	462700	231.49	61.67	127.88	34.07	16.01	4.27	257.98	68.72	101.79	27.12	15.63
118	ANON	ANON	Aquadome	ANON	loss	ANON	ANON	ANON	1568	Octane ZSR	630	2	0	0	4	5	5	5	50	310	43.35	1875	1356	519	17	46	737	486	251	7	22	57.15	42.04	238	323	213	1301	444424	225.1	60.58	132.17	35.57	14.28	3.84	231.64	62.34	125.46	33.77	14.45
119	ANON	ANON	Beckwith Park (Midnight)	ANON	win	ANON	ANON	ANON	1568	Octane ZSR	700	4	0	0	4	0	0	0	100	368	45.73	595	400	195	5	14	430	294	136	3	9	9.14	12.71	105	5	5	1443	133256	56.62	52.66	42.84	39.84	8.07	7.5	65.97	61.35	35.46	32.98	6.1
120	ANON	ANON	Beckwith Park (Midnight)	ANON	loss	ANON	ANON	ANON	1018	Dominus GT	30	0	0	0	0	4	4	4	0	118	24.77	183	52	131	1	11	12	0	12	0	1	10.58	5.28	0	47	0	1249	110302	77.62	72.16	28.88	26.85	1.06	0.99	77.3	71.87	30.26	28.13	0
121	ANON	ANON	Starbase ARC	ANON	loss	ANON	ANON	ANON	1691	Mantis	950	3	0	4	5	13	4	4	60	232	53.97	1507	0	1507	0	47	85	0	85	0	7	13.53	117.73	305	13	0	1328	494578	238.1	59.09	132.28	32.83	32.55	8.08	240.28	59.63	154.46	38.33	8.19
122	ANON	ANON	Starbase ARC	ANON	win	ANON	ANON	ANON	1568	Octane ZSR	1290	4	0	1	13	5	3	3	30.77	348	49.56	2187	0	2187	0	69	711	0	711	0	21	32.03	61.69	335	1	1	1409	522064	209.11	52.3	161.75	40.45	29	7.25	258.09	64.54	134.66	33.68	7.12
123	ANON	ANON	Beckwith Park	ANON	win	ANON	ANON	ANON	23	Octane	1130	4	0	3	4	5	2	2	100	385	54.24	2176	1864	312	27	27	291	199	92	3	8	31.87	83.43	795	835	100	1379	445322	185.82	53.67	126.58	36.56	33.81	9.77	220.08	63.57	112.83	32.59	13.29
124	ANON	ANON	Beckwith Park	ANON	loss	ANON	ANON	ANON	1568	Octane ZSR	660	2	0	0	5	4	4	4	40	311	39.2	1657	1090	567	13	51	511	168	343	3	30	48.13	31.37	424	189	139	1444	468070	179.14	51.72	140.53	40.57	26.68	7.7	212.94	61.48	128.95	37.23	4.46
125	ANON	ANON	Aquadome	ANON	win	ANON	ANON	ANON	402	Takumi	1210	6	0	0	8	1	1	1	75	227	35.27	794	501	293	7	25	248	154	94	2	8	37.87	20.49	83	201	45	1257	258842	156.13	65.09	79	32.94	4.72	1.97	151.43	63.14	83.63	34.87	4.79
126	ANON	ANON	Aquadome	ANON	loss	ANON	ANON	ANON	23	Octane	350	1	0	2	1	8	6	6	100	390	43.89	1501	1238	263	15	22	407	312	95	4	8	34.36	37.94	527	261	87	1322	284480	150.91	61.8	74.35	30.45	18.95	7.76	160.22	65.61	78.99	32.35	5
127	ANON	ANON	DFH Stadium (Stormy)	ANON	win	ANON	ANON	ANON	403	Dominus	5720	33	0	0	42	0	0	0	78.57	370	35.74	2867	1880	987	23	102	1460	1002	458	11	41	103.65	36.9	241	310	58	1428	695331	349.37	57.13	208.79	34.14	53.35	8.72	398.33	65.14	178.58	29.2	34.6
128	ANON	ANON	DFH Stadium (Stormy)	ANON	loss	ANON	ANON	ANON	1691	Mantis	360	0	0	4	0	42	33	33	0	203	30.74	1257	497	760	7	68	47	0	47	0	4	48.85	27.57	247	114	0	1130	526660	465.38	76.25	117.02	19.17	27.95	4.58	400.52	65.62	181.96	29.81	27.88
129	ANON	ANON	Mannfield (Stormy)	ANON	win	ANON	ANON	ANON	1568	Octane ZSR	1230	5	0	0	10	4	4	4	50	436	39.03	2444	1994	450	25	41	601	467	134	6	12	92.54	76.74	430	470	133	1392	491781	227.78	58.09	129.93	33.14	34.39	8.77	256.41	65.39	124.78	31.82	10.92
130	ANON	ANON	Mannfield (Stormy)	ANON	loss	ANON	ANON	ANON	1691	Mantis	840	4	0	1	4	10	5	5	100	215	37.3	1384	725	659	11	57	192	26	166	1	14	35.49	61.52	233	391	73	1372	485900	227.62	58.06	142.59	36.37	21.8	5.56	277.3	70.74	114.7	29.26	0
131	ANON	ANON	Beckwith Park	ANON	loss	ANON	ANON	ANON	404	Scarab	770	2	0	1	7	5	4	4	28.57	241	54.52	1605	1172	433	20	38	547	437	110	8	10	4.17	64.08	215	843	367	1189	399021	255.52	70.38	96.98	26.71	10.58	2.91	223.01	61.42	132.32	36.44	7.75
132	ANON	ANON	Beckwith Park	ANON	win	ANON	ANON	ANON	23	Octane	1100	4	0	3	5	7	2	2	80	223	46.73	1470	1263	207	15	19	388	300	88	3	9	40.01	116.75	313	248	11	1302	437962	224.55	61.85	119.04	32.79	19.49	5.37	223.94	61.68	129.08	35.55	10.06
133	ANON	ANON	Mannfield	ANON	loss	ANON	ANON	ANON	1568	Octane ZSR	1070	3	0	3	5	8	4	4	60	254	42.04	1450	1028	422	14	38	366	198	168	3	15	49.76	70.1	264	384	101	1185	391706	261.14	70.5	98.95	26.71	10.32	2.79	286.94	77.47	83.47	22.53	0
134	ANON	ANON	Mannfield	ANON	win	ANON	ANON	ANON	1568	Octane ZSR	1080	4	0	1	8	5	3	3	50	224	42.71	1385	762	623	11	54	376	132	244	3	22	41.03	37.59	112	357	185	1248	424902	252.31	68.1	108.61	29.32	9.57	2.58	282.57	76.27	84.95	22.93	2.97
135	ANON	ANON	Utopia Coliseum	ANON	loss	ANON	ANON	ANON	1675	Ice Charger	930	3	0	0	7	4	4	4	42.86	292	44.22	1671	1376	295	17	25	463	368	95	4	8	37.18	96.39	0	323	31	1310	443448	223.52	60.17	120.21	32.36	27.72	7.46	11.57	3.11	343.02	92.35	16.86
136	ANON	ANON	Utopia Coliseum	ANON	win	ANON	ANON	ANON	1018	Dominus GT	1080	4	0	4	4	7	3	3	100	379	49.32	2330	1984	346	26	32	559	460	99	8	9	54.56	78.83	569	334	145	1308	442426	224.94	60.6	107.67	29.01	38.56	10.39	238.16	64.16	130.9	35.27	2.11
137	ANON	ANON	Beckwith Park (Midnight)	ANON	loss	ANON	ANON	ANON	23	Octane	460	1	0	1	5	3	2	2	20	249	45.8	903	688	215	11	19	233	162	71	3	6	33.3	36.56	428	422	137	1265	281745	150.01	64	68.89	29.39	15.48	6.6	150.06	64.02	79.78	34.04	4.54
138	ANON	ANON	Beckwith Park (Midnight)	ANON	win	ANON	ANON	ANON	1171	Masamune	540	2	0	2	3	5	1	1	66.67	292	43.68	1095	839	256	11	24	272	200	72	2	8	59.05	21.97	287	176	0	1296	284657	138.36	59.8	80.4	34.75	12.61	5.45	173.04	74.79	55.98	24.2	2.35
139	ANON	ANON	Mannfield (Night)	ANON	win	ANON	ANON	ANON	22	Breakout	1380	5	0	3	5	3	0	0	100	233	45.09	1367	1009	358	13	33	547	434	113	5	11	63.36	69.49	315	215	74	1278	422565	220.4	62.17	119.76	33.78	14.37	4.05	213.28	60.16	137.17	38.69	4.08
140	ANON	ANON	Mannfield (Night)	ANON	loss	ANON	ANON	ANON	22	Breakout	400	0	0	0	3	5	5	5	0	197	34.51	1080	638	442	8	38	459	255	204	3	18	91.06	34.94	261	161	44	1281	420292	219.12	62	120	33.95	14.31	4.05	193.8	54.83	154.3	43.66	5.33
141	ANON	ANON	Neo Tokyo (Standard)	ANON	win	ANON	ANON	ANON	1018	Dominus GT	1390	5	0	7	5	9	2	2	100	296	37.84	1561	1107	454	15	39	399	246	153	3	13	82.93	38.57	355	185	53	1216	406145	250.81	66.87	98.78	26.34	25.49	6.8	255.1	68.01	107.86	28.76	12.12
142	ANON	ANON	Neo Tokyo (Standard)	ANON	loss	ANON	ANON	ANON	23	Octane	950	2	0	0	9	5	5	5	22.22	373	48.95	2111	1738	373	23	28	634	427	207	7	14	26.79	64.63	481	563	273	1328	449347	227.84	60.74	111.13	29.63	36.14	9.63	217.11	57.88	154.45	41.17	3.55
143	ANON	ANON	DFH Stadium (Stormy)	ANON	loss	ANON	ANON	ANON	1018	Dominus GT	650	0	0	7	0	22	15	15	0	270	45.8	2010	1536	474	19	43	219	100	119	1	10	51.09	71.34	343	169	0	1243	465588	294.08	67.14	114.8	26.21	29.15	6.65	286.28	65.35	145.35	33.18	6.41
144	ANON	ANON	DFH Stadium (Stormy)	ANON	win	ANON	ANON	ANON	1171	Masamune	2930	15	0	0	22	0	0	0	68.18	281	39.69	1692	841	851	10	76	667	179	488	2	41	41.32	18.15	128	158	20	1337	509067	263.93	60.26	153.95	35.15	20.14	4.6	331.91	75.78	103.72	23.68	2.38
145	ANON	ANON	Utopia Coliseum	ANON	loss	ANON	ANON	ANON	23	Octane	970	3	0	1	5	6	4	4	60	367	45.24	2103	1830	273	23	23	388	329	59	5	5	50.25	57.69	596	469	170	1329	452725	221.29	59.53	115.72	31.13	34.74	9.34	252.71	67.98	112.03	30.14	7.02
146	ANON	ANON	Utopia Coliseum	ANON	win	ANON	ANON	ANON	31	Venom	950	4	0	1	6	5	3	3	66.67	216	33.85	1116	584	532	8	47	330	152	178	2	15	28.99	41.33	293	223	47	1238	423214	239.24	64.18	123.61	33.16	9.93	2.66	264.1	70.85	103.92	27.88	4.74
147	ANON	ANON	Wasteland (Night)	ANON	win	ANON	ANON	ANON	23	Octane	1050	5	0	0	6	4	3	3	83.33	268	53.52	1796	1347	449	23	40	433	242	191	4	16	31.47	70.13	65	795	157	1329	460142	230.23	60.7	125.32	33.04	23.74	6.26	83.58	22.04	289.92	76.44	5.79
148	ANON	ANON	Wasteland (Night)	ANON	loss	ANON	ANON	ANON	23	Octane	940	3	0	2	4	6	5	5	75	250	42.94	1407	780	627	13	56	415	226	189	3	16	49.13	58.24	85	527	76	1302	448548	237.84	62.7	114.44	30.17	27.06	7.13	112.26	29.59	254.8	67.17	12.29
149	ANON	ANON	Wasteland (Night)	ANON	win	ANON	ANON	ANON	23	Octane	1930	8	0	3	15	8	6	6	53.33	287	44.31	2304	1723	581	20	56	421	200	221	2	19	37.05	78.83	60	288	6	1289	490808	265.68	60.97	153.71	35.27	16.37	3.76	123.86	28.42	299.51	68.73	12.4
150	ANON	ANON	Wasteland (Night)	ANON	loss	ANON	ANON	ANON	22	Breakout	1700	6	0	6	8	15	8	8	75	397	47.01	2468	1979	489	26	44	684	592	92	8	9	29.27	70.57	123	505	184	1222	451136	286.24	65.6	112.51	25.79	37.58	8.61	121.94	27.95	304.34	69.75	10.04
151	ANON	ANON	DFH Stadium (Stormy)	ANON	win	ANON	ANON	ANON	803	'16 Batmobile	770	3	0	0	5	2	2	2	60	311	45.9	1792	1278	514	20	46	840	660	180	9	15	34.11	76.28	457	549	148	1239	422733	248.56	68.12	90.42	24.78	25.93	7.11	238.96	65.48	115.48	31.65	10.48
152	ANON	ANON	DFH Stadium (Stormy)	ANON	loss	ANON	ANON	ANON	402	Takumi	440	2	0	0	2	5	3	3	100	295	39.38	1834	1295	539	15	48	401	254	147	3	13	49.89	42.45	200	212	53	1172	400505	253.19	69.39	92.7	25.41	18.98	5.2	250.9	68.77	110.44	30.27	3.52
153	ANON	ANON	Beckwith Park	ANON	loss	ANON	ANON	ANON	803	'16 Batmobile	670	2	0	2	3	6	4	4	66.67	427	44.49	2312	1922	390	23	35	706	574	132	8	11	68.32	64.19	1041	377	225	1338	451155	219.81	60.38	106.28	29.2	37.94	10.42	241.6	66.37	118.42	32.53	4
154	ANON	ANON	Beckwith Park	ANON	win	ANON	ANON	ANON	23	Octane	950	4	0	1	6	3	2	2	66.67	245	41.3	1354	1016	338	13	31	177	100	77	1	7	43.95	73.4	460	226	0	1230	415241	244.95	67.28	105.51	28.98	13.6	3.74	251.26	69.02	106.06	29.13	6.74
155	ANON	ANON	Neo Tokyo (Standard)	ANON	win	ANON	ANON	ANON	23	Octane	360	2	0	0	2	0	0	0	100	269	40.24	381	307	74	4	7	47	0	47	0	4	27.49	31.31	115	92	0	1364	127284	65.93	62.06	30.54	28.75	9.76	9.19	75.17	70.76	27.57	25.95	3.49
156	ANON	ANON	Neo Tokyo (Standard)	ANON	loss	ANON	ANON	ANON	21	Backfire	110	0	0	0	0	2	2	2	0	289	50.13	440	368	72	7	7	123	88	35	1	3	17.41	12.21	185	331	11	1225	112086	65.28	64.45	31.98	31.58	4.02	3.97	72.2	71.29	28.24	27.88	0.84
157	ANON	ANON	Urban Central (Night)	ANON	win	ANON	ANON	ANON	23	Octane	1270	4	0	1	9	3	3	3	44.44	319	39.5	2068	1545	523	19	47	782	545	237	6	20	107.78	54.45	278	280	54	1220	498602	283	64.34	123.93	28.18	32.89	7.48	248.57	56.52	183.89	41.81	7.35
158	ANON	ANON	Urban Central (Night)	ANON	loss	ANON	ANON	ANON	1171	Masamune	840	3	0	1	3	9	4	4	100	226	28.35	1382	793	589	10	50	343	105	238	2	20	182.02	26.28	345	206	94	1203	489227	309.3	70.37	112.31	25.55	17.95	4.08	313.22	71.26	122.9	27.96	3.44
159	ANON	ANON	Urban Central	ANON	win	ANON	ANON	ANON	23	Octane	1310	4	0	4	4	8	3	3	100	376	40.74	2015	1599	416	20	37	527	397	130	6	13	70.07	64.34	483	400	202	1329	473081	223.24	57.93	135.21	35.09	26.92	6.99	239.14	62.06	140.53	36.47	5.69
160	ANON	ANON	Urban Central	ANON	loss	ANON	ANON	ANON	1416	Breakout Type-S	860	3	0	0	8	4	4	4	37.5	224	25.91	1283	666	617	8	54	420	173	247	3	22	111.36	32.28	162	133	126	1235	439618	254.13	65.8	113.72	29.45	18.36	4.75	247.77	64.16	128.64	33.31	9.79
161	ANON	ANON	DFH Stadium	ANON	win	ANON	ANON	ANON	23	Octane	760	3	0	0	5	5	2	2	60	271	44.22	1590	1200	390	15	37	528	441	87	6	8	70.79	49.58	271	234	158	1232	401761	235.38	67.36	96.36	27.57	17.72	5.07	222.79	63.75	123.14	35.24	3.53
162	ANON	ANON	DFH Stadium	ANON	loss	ANON	ANON	ANON	23	Octane	720	2	0	2	5	5	3	3	40	240	53.56	1361	943	418	14	40	299	109	190	2	16	24.57	57.12	300	475	90	1269	423849	232.42	65.09	108.78	30.46	15.9	4.45	225.15	63.05	116.93	32.74	15.02
163	ANON	ANON	DFH Stadium (Stormy)	ANON	win	ANON	ANON	ANON	1568	Octane ZSR	860	4	0	0	6	3	3	3	66.67	333	31.65	921	598	323	6	30	206	100	106	1	9	32.79	19.23	85	1	0	1249	216192	130.05	63.82	67.03	32.89	6.71	3.29	131.14	64.35	71.41	35.04	1.24
164	ANON	ANON	DFH Stadium (Stormy)	ANON	loss	ANON	ANON	ANON	1018	Dominus GT	540	3	0	0	3	6	4	4	100	281	40.5	837	634	203	9	21	120	96	24	2	2	18.49	45.94	80	265	103	1346	233644	124.98	61.36	62.35	30.61	16.35	8.03	135.03	66.3	65.87	32.34	2.78
165	ANON	ANON	DFH Stadium	ANON	loss	ANON	ANON	ANON	803	'16 Batmobile	1060	4	0	1	8	7	5	5	50	210	32.67	1205	598	607	10	55	493	247	246	4	21	42.28	72.39	143	416	155	1244	441386	258.16	65.65	113.62	28.89	21.46	5.46	249.52	63.45	134.27	34.14	9.46
166	ANON	ANON	DFH Stadium	ANON	win	ANON	ANON	ANON	1568	Octane ZSR	1010	5	0	1	7	8	4	4	71.43	322	41.83	1898	1291	607	16	49	630	369	261	5	14	62.74	23.25	81	232	91	1268	449602	248.37	63.13	128.21	32.59	16.86	4.29	207.01	52.62	156.72	39.83	29.71
167	ANON	ANON	Utopia Coliseum (Dusk)	ANON	win	ANON	ANON	ANON	22	Breakout	690	4	0	0	5	1	1	1	80	245	21.06	218	100	118	1	10	35	0	35	0	3	24.18	0.68	86	0	0	1411	141941	70.47	58.85	42.31	35.33	6.96	5.81	86.63	72.35	32.42	27.08	0.68
168	ANON	ANON	Utopia Coliseum (Dusk)	ANON	loss	ANON	ANON	ANON	1624	Endo	190	1	0	1	1	5	4	4	100	360	30.84	421	270	151	3	13	230	172	58	2	5	4.52	20.84	218	29	27	1241	121856	75.39	64.28	33.94	28.94	7.95	6.78	77.87	66.4	34.51	29.43	4.89
169	ANON	ANON	DFH Stadium (Stormy)	ANON	loss	ANON	ANON	ANON	23	Octane	240	1	0	1	1	5	3	3	100	208	57.83	387	240	147	5	13	103	43	60	1	5	0	17.42	78	259	56	1308	129331	68.01	58.57	41.25	35.53	6.85	5.9	84.56	72.83	26.04	22.43	5.51
170	ANON	ANON	DFH Stadium (Stormy)	ANON	win	ANON	ANON	ANON	403	Dominus	640	3	0	0	5	1	1	1	60	442	41.39	753	569	184	6	19	24	0	24	0	2	23.95	12.45	124	35	0	1656	168102	42.2	36.43	59.92	51.73	13.72	11.84	73.99	63.87	37.33	32.22	4.53
171	ANON	ANON	Mannfield (Stormy)	ANON	win	ANON	ANON	ANON	803	'16 Batmobile	980	4	0	2	6	6	2	2	66.67	341	46.01	1808	1397	411	15	36	193	87	106	1	9	50.23	28.05	128	102	12	1341	447133	210.75	57.68	126.66	34.66	27.99	7.66	188.29	51.53	161.29	44.14	15.81
172	ANON	ANON	Mannfield (Stormy)	ANON	loss	ANON	ANON	ANON	403	Dominus	760	2	0	0	6	6	4	4	33.33	435	34.94	2491	1835	656	21	57	738	424	314	5	28	79.22	31.82	382	264	75	1498	509727	172.4	47.03	148.59	40.53	45.59	12.44	212.23	57.89	147.81	40.32	6.54
173	ANON	ANON	Utopia Coliseum (Dusk)	ANON	win	ANON	ANON	ANON	803	'16 Batmobile	870	3	0	2	6	3	1	1	50	331	47.43	1349	983	366	12	32	337	218	119	3	10	34.47	17.89	143	228	81	1344	364493	162.98	55.78	115.1	39.39	14.12	4.83	173.56	59.4	108.9	37.27	9.75
174	ANON	ANON	Utopia Coliseum (Dusk)	ANON	loss	ANON	ANON	ANON	23	Octane	490	1	0	2	3	6	3	3	33.33	401	55	1898	1578	320	20	29	406	280	126	4	11	32.7	30.94	212	441	124	1471	397200	140.89	48.23	120.79	41.35	30.47	10.43	166.38	56.95	115.01	39.37	10.76
175	ANON	ANON	Beckwith Park (Stormy)	ANON	win	ANON	ANON	ANON	803	'16 Batmobile	1630	6	0	5	9	12	5	5	66.67	294	46.5	2125	1465	660	18	58	452	249	203	4	18	69.96	43.66	201	233	61	1202	508276	319.93	66.81	139.75	29.18	19.18	4.01	280.51	58.58	186.15	38.87	12.21
176	ANON	ANON	Beckwith Park (Stormy)	ANON	loss	ANON	ANON	ANON	1295	Takumi RX-T	1560	5	0	3	12	9	6	6	41.67	391	39.77	2723	2083	640	25	57	572	321	251	5	22	70.27	46.41	607	384	178	1305	574442	290.66	59.36	166.81	34.07	32.21	6.58	304.06	62.09	174.57	35.65	11.06
177	ANON	ANON	Starbase ARC	ANON	win	ANON	ANON	ANON	1568	Octane ZSR	1530	6	0	3	8	10	5	5	75	224	49.88	1790	0	1790	0	59	194	0	194	0	9	23.96	65.79	98	6	0	1280	506417	281.67	64.06	137.69	31.31	20.36	4.63	316.18	71.9	107.28	24.4	16.27
178	ANON	ANON	Starbase ARC	ANON	loss	ANON	ANON	ANON	23	Octane	1280	5	0	1	10	8	6	6	50	487	41.22	3316	0	3316	0	79	438	0	438	0	16	84.09	106.33	1349	4	1	1467	567416	222.74	50.86	149	34.02	66.23	15.12	322.88	73.73	104.78	23.93	10.29
179	ANON	ANON	Utopia Coliseum (Dusk)	ANON	win	ANON	ANON	ANON	403	Dominus	1720	7	0	4	13	13	6	6	53.85	297	42.21	1685	1102	583	15	49	406	194	212	3	18	23.94	39.9	217	398	106	1221	447201	279.41	65.38	109.71	25.67	38.26	8.95	296.93	69.48	119.79	28.03	10.66
180	ANON	ANON	Utopia Coliseum (Dusk)	ANON	loss	ANON	ANON	ANON	24	Paladin	1530	6	0	1	13	13	7	7	46.15	234	27.58	1169	681	488	10	44	326	164	162	2	16	71.86	44.3	300	197	46	1282	480035	280.96	65.79	129.41	30.3	16.68	3.91	291.57	68.28	128.59	30.11	6.89
181	ANON	ANON	Neo Tokyo (Standard)	ANON	win	ANON	ANON	ANON	1568	Octane ZSR	1670	8	0	3	8	11	6	6	100	333	46.7	2027	1650	377	21	36	439	315	124	5	11	53.93	57.72	231	319	135	1268	474125	257.09	60.26	148.5	34.8	21.08	4.94	228.52	53.56	187.44	43.93	10.72
182	ANON	ANON	Neo Tokyo (Standard)	ANON	loss	ANON	ANON	ANON	1416	Breakout Type-S	1430	6	0	1	11	8	8	8	54.55	292	34.79	1632	991	641	12	56	577	305	272	4	25	64.38	35.64	173	214	101	1238	455297	274.61	65.57	132.06	31.53	12.13	2.9	305.79	73.01	103.47	24.71	9.55
183	ANON	ANON	Mannfield (Stormy)	ANON	win	ANON	ANON	ANON	23	Octane	1140	4	0	1	7	6	3	3	57.14	291	56.87	2045	1567	478	22	48	589	358	231	6	22	26.78	74.64	3	662	269	1287	537471	276	61.64	159.46	35.62	12.27	2.74	264.15	59	177.04	39.54	6.54
184	ANON	ANON	Mannfield (Stormy)	ANON	win	ANON	ANON	ANON	23	Octane	1140	4	0	1	7	6	3	3	57.14	291	56.87	2045	1567	478	22	48	589	358	231	6	22	26.78	74.64	3	662	269	1287	537471	276	61.64	159.46	35.62	12.27	2.74	264.15	59	177.04	39.54	6.54
185	ANON	ANON	Mannfield (Stormy)	ANON	loss	ANON	ANON	ANON	1286	Aftershock	930	3	0	1	6	7	4	4	50	217	47.56	1603	990	613	16	53	315	64	251	1	22	23.42	60.51	112	624	41	1240	516076	300.35	67.07	133.34	29.78	14.1	3.15	271.78	60.7	169.72	37.9	6.27
186	ANON	ANON	Mannfield (Stormy)	ANON	loss	ANON	ANON	ANON	1286	Aftershock	930	3	0	1	6	7	4	4	50	217	47.56	1603	990	613	16	53	315	64	251	1	22	23.42	60.51	112	624	41	1240	516076	300.35	67.07	133.34	29.78	14.1	3.15	271.78	60.7	169.72	37.9	6.27
187	ANON	ANON	Mannfield (Stormy)	ANON	win	ANON	ANON	ANON	23	Octane	1950	9	0	4	8	12	4	4	112.5	171	40.03	1107	546	561	7	52	470	272	198	3	18	12.54	21.49	103	95	31	1187	447119	289.97	67.7	125.97	29.41	12.37	2.89	292.5	68.29	131.98	30.81	3.82
188	ANON	ANON	Mannfield (Stormy)	ANON	loss	ANON	ANON	ANON	24	Paladin	1170	4	0	0	12	8	9	9	33.33	209	28.62	1168	385	783	7	67	384	64	320	1	28	55.15	11.23	360	314	35	1246	464703	280.52	65.71	125.46	29.39	20.91	4.9	283.43	66.39	137.85	32.29	5.62
189	ANON	ANON	Beckwith Park	ANON	loss	ANON	ANON	ANON	1568	Octane ZSR	1240	5	0	0	9	7	6	6	55.56	466	36.34	2952	2415	537	31	46	682	447	235	6	20	94.73	72.62	598	684	152	1391	506742	224.96	55.04	140.32	34.33	43.42	10.62	289.51	70.84	111.91	27.38	7.28
190	ANON	ANON	Beckwith Park	ANON	win	ANON	ANON	ANON	23	Octane	1400	6	0	4	7	9	5	5	85.71	183	33.19	1207	639	568	8	51	137	0	137	0	12	33.46	53.92	180	165	5	1273	465473	266.2	64.86	130.03	31.68	14.22	3.46	285.15	69.47	117.44	28.61	7.86
191	ANON	ANON	Urban Central (Night)	ANON	loss	ANON	ANON	ANON	31	Venom	580	1	0	2	3	12	9	9	33.33	365	35.74	1991	1422	569	17	49	315	163	152	2	13	52.69	62.62	851	282	38	1252	440967	264.24	66.74	106.26	26.84	25.45	6.43	301.39	76.12	87.01	21.97	7.55
192	ANON	ANON	Urban Central (Night)	ANON	win	ANON	ANON	ANON	23	Octane	2000	9	0	1	12	3	1	1	75	230	52.28	1759	1138	621	15	58	550	293	257	4	24	34.49	77.5	121	303	38	1359	482988	236.16	59.4	146.24	36.78	15.17	3.82	284.25	71.5	101.53	25.54	11.8
193	ANON	ANON	Neo Tokyo (Standard)	ANON	win	ANON	ANON	ANON	1568	Octane ZSR	1740	8	0	3	10	5	3	3	80	356	43.48	1975	1571	404	22	37	505	396	109	7	12	57.69	54.11	201	556	232	1329	486553	244.37	59.41	149.67	36.39	17.31	4.21	270.17	65.68	131.3	31.92	9.88
194	ANON	ANON	Neo Tokyo (Standard)	ANON	loss	ANON	ANON	ANON	1416	Breakout Type-S	900	3	0	0	5	10	8	8	60	253	31.21	1487	847	640	9	55	466	264	202	3	17	85.98	15.19	190	49	35	1262	458918	268.89	65.73	125.43	30.66	14.75	3.61	268.32	65.59	140.75	34.41	0
195	ANON	ANON	Mannfield (Stormy)	ANON	win	ANON	ANON	ANON	1691	Mantis	770	4	0	0	5	1	1	1	80	189	45.63	951	657	294	8	26	255	97	158	1	14	31.77	86.33	156	159	12	1310	332925	175.64	63.73	81.92	29.72	18.06	6.55	181.23	65.76	91.96	33.37	2.42
196	ANON	ANON	Mannfield (Stormy)	ANON	loss	ANON	ANON	ANON	30	Merc	360	1	0	1	1	5	4	4	100	295	46.71	1221	1054	167	12	14	159	88	71	1	6	48.25	37.11	250	145	11	1295	294495	185.52	67.49	70.19	25.53	19.17	6.97	177.36	64.53	88.01	32.02	9.5
197	ANON	ANON	Utopia Coliseum (Dusk)	ANON	win	ANON	ANON	ANON	23	Octane	1650	8	0	1	14	5	3	3	57.14	226	26.44	1289	751	538	8	49	269	74	195	1	18	130.05	21.91	199	48	25	1249	448088	264.04	64.09	127.77	31.01	20.16	4.89	285.74	69.36	116.57	28.3	9.66
198	ANON	ANON	Utopia Coliseum (Dusk)	ANON	loss	ANON	ANON	ANON	1624	Endo	1040	3	0	5	5	14	8	8	60	398	32.28	1944	1449	495	17	42	236	81	155	2	13	68.03	32.6	713	249	118	1191	429607	271.96	66.42	100.75	24.61	36.72	8.97	264.06	64.5	142.87	34.9	2.49
199	ANON	ANON	Beckwith Park (Midnight)	ANON	win	ANON	ANON	ANON	23	Octane	1130	4	0	3	5	8	3	3	80	238	42.65	1382	993	389	13	33	70	0	70	0	6	79.5	39.43	332	307	1	1294	436395	217.55	59.08	135.69	36.85	15.01	4.08	248.31	67.43	114.15	31	5.78
200	ANON	ANON	Beckwith Park (Midnight)	ANON	loss	ANON	ANON	ANON	23	Octane	850	3	0	0	8	5	4	4	37.5	445	47.74	2698	2194	504	31	46	378	159	219	4	19	47.46	58.98	710	666	80	1408	482058	198.51	53.45	133.25	35.88	39.65	10.68	229.55	61.81	138.14	37.19	3.72
201	ANON	ANON	DFH Stadium	ANON	win	ANON	ANON	ANON	23	Octane	1090	5	0	0	7	3	2	2	71.43	243	45.75	1376	904	472	14	44	341	105	236	2	21	25.94	64.29	155	502	94	1260	427670	231.23	62.29	122.72	33.06	17.27	4.65	271.19	73.06	92.67	24.96	7.35
202	ANON	ANON	DFH Stadium	ANON	loss	ANON	ANON	ANON	23	Octane	610	2	0	1	3	7	5	5	66.67	409	42.86	2388	1861	527	22	46	259	93	166	1	14	39.66	84.96	665	254	7	1420	479229	195.52	52.47	136.76	36.7	40.35	10.83	228.76	61.39	136.9	36.74	6.98
203	ANON	ANON	Aquadome	ANON	win	ANON	ANON	ANON	23	Octane	960	5	0	0	7	3	2	2	71.43	379	42.9	1824	1533	291	17	26	520	473	47	5	4	73.28	24.53	110	89	14	1466	409133	144.53	47.45	137.04	44.99	23.05	7.57	177.09	58.13	122.06	40.07	5.47
204	ANON	ANON	Aquadome	ANON	loss	ANON	ANON	ANON	23	Octane	470	2	0	0	3	7	5	5	66.67	297	43.87	1218	863	355	11	30	383	195	188	3	16	40.46	27.93	116	238	106	1328	364519	182.14	60.51	100.01	33.23	18.84	6.26	189.94	63.11	101.86	33.84	9.18
205	ANON	ANON	Starbase ARC	ANON	win	ANON	ANON	ANON	1624	Endo	1160	5	0	2	6	8	4	4	83.33	287	48.92	1855	0	1855	0	57	138	0	138	0	13	62.18	82.22	367	14	8	1228	473459	280.9	66.44	119.79	28.33	22.09	5.22	300.36	71.05	117.73	27.85	4.68
206	ANON	ANON	Starbase ARC	ANON	loss	ANON	ANON	ANON	23	Octane	1110	4	0	1	8	6	5	5	50	314	49.56	2358	10	2348	1	68	445	0	445	0	16	55.52	51.22	303	3	3	1329	511093	236.91	56.19	160.61	38.09	24.09	5.71	280.59	66.55	130.84	31.03	10.18
207	ANON	ANON	DFH Stadium	ANON	win	ANON	ANON	ANON	1568	Octane ZSR	1820	9	0	1	11	2	2	2	81.82	236	39.18	1603	1036	567	13	53	558	238	320	4	28	49.04	31.74	101	267	165	1214	440847	279.34	68.56	113.3	27.81	14.82	3.64	285.12	69.97	119.4	29.3	2.95
208	ANON	ANON	DFH Stadium	ANON	loss	ANON	ANON	ANON	403	Dominus	540	2	0	2	2	11	9	9	100	216	25.29	969	484	485	5	44	291	197	94	2	8	119.52	16.63	11	15	2	1177	423868	298.19	73.54	100.68	24.83	6.62	1.63	291.85	71.97	109.41	26.98	4.23
209	ANON	ANON	Mannfield (Stormy)	ANON	loss	ANON	ANON	ANON	24	Paladin	890	3	0	1	6	6	5	5	50	355	43.85	1867	1320	547	17	46	440	213	227	4	19	38.48	45.07	501	380	186	1355	464737	206.3	55.27	140.42	37.62	26.52	7.11	242.48	64.97	126.5	33.89	4.26
210	ANON	ANON	Mannfield (Stormy)	ANON	win	ANON	ANON	ANON	23	Octane	1140	5	0	1	6	6	3	3	83.33	244	31.55	1296	907	389	11	33	528	400	128	4	11	86.13	107.42	396	194	2	1194	403184	264.71	70.91	95.16	25.49	13.42	3.6	240.59	64.45	124.69	33.4	8.01
211	ANON	ANON	Aquadome	ANON	win	ANON	ANON	ANON	1568	Octane ZSR	1080	6	0	1	7	5	2	2	85.71	210	31.6	508	278	230	3	20	83	0	83	0	7	31.4	4.91	24	21	0	1206	222990	151.24	68.85	61.28	27.9	7.16	3.26	127.9	58.22	87.14	39.66	4.65
212	ANON	ANON	Aquadome	ANON	loss	ANON	ANON	ANON	23	Octane	550	2	0	1	5	7	6	6	40	391	40.12	1219	969	250	11	21	522	392	130	4	11	29.8	25.4	195	130	7	1388	264031	121.46	55.24	80.15	36.45	18.26	8.3	148.28	67.44	64.81	29.48	6.78
213	ANON	ANON	Aquadome	ANON	loss	ANON	ANON	ANON	23	Octane	480	2	0	0	3	10	6	6	66.67	231	53.89	1648	1116	532	17	39	189	107	82	2	7	23.83	94.09	265	604	93	1287	436682	238.08	62.43	124.27	32.59	19.01	4.98	296.41	77.72	80.12	21.01	4.84
214	ANON	ANON	Aquadome	ANON	win	ANON	ANON	ANON	1568	Octane ZSR	1400	6	0	1	10	3	2	2	60	239	42	1391	959	432	12	37	822	540	282	6	24	52.33	34.28	245	121	63	1187	410936	265.67	69.65	102.65	26.91	13.12	3.44	264.01	69.21	104.36	27.36	13.07
215	ANON	ANON	Beckwith Park (Midnight)	ANON	win	ANON	ANON	ANON	1568	Octane ZSR	940	3	0	2	6	5	2	2	50	254	45.83	1587	1157	430	14	40	243	88	155	1	16	63.3	41.92	210	245	13	1327	430432	196.22	56.16	126.86	36.31	26.31	7.53	199.01	56.96	136.77	39.15	13.61
216	ANON	ANON	Beckwith Park (Midnight)	ANON	loss	ANON	ANON	ANON	23	Octane	760	2	0	1	5	6	3	3	40	383	45.88	2032	1619	413	21	38	450	327	123	4	12	35.25	75.96	468	496	78	1302	423377	198.16	56.79	116.42	33.37	34.33	9.84	222.59	63.8	122.42	35.09	3.9
217	ANON	ANON	Neo Tokyo (Standard)	ANON	win	ANON	ANON	ANON	1624	Endo	1260	4	0	5	5	8	2	2	80	347	52.2	2055	1792	263	23	23	685	603	82	8	7	34.88	84.59	179	391	132	1310	436213	209.66	57.91	131.13	36.22	21.25	5.87	204.29	56.43	154.07	42.56	3.68
218	ANON	ANON	Neo Tokyo (Standard)	ANON	loss	ANON	ANON	ANON	23	Octane	770	2	0	1	8	5	4	4	25	343	32.39	1807	1340	467	14	40	660	382	278	4	24	83.37	49.19	618	65	23	1293	429301	228.66	63.38	105.67	29.29	26.46	7.33	258.36	71.61	101.49	28.13	0.94
219	ANON	ANON	Beckwith Park (Midnight)	ANON	loss	ANON	ANON	ANON	23	Octane	550	2	0	3	2	20	14	14	100	204	42.79	1164	716	448	11	39	236	200	36	3	4	16.97	64.24	356	295	11	1205	466296	321.66	70.63	107.83	23.68	25.95	5.7	293.97	64.55	149.91	32.92	11.55
220	ANON	ANON	Beckwith Park (Midnight)	ANON	win	ANON	ANON	ANON	1300	Roadhog XL	2580	14	0	0	20	2	2	2	70	213	31.68	1164	608	556	10	48	556	286	270	5	23	66.2	46.17	257	260	132	1274	489676	306.6	67.62	130.41	28.76	16.4	3.62	320.16	70.61	127.64	28.15	5.61
221	ANON	ANON	Utopia Coliseum	ANON	win	ANON	ANON	ANON	23	Octane	1250	6	0	0	8	0	0	0	75	471	44.26	920	816	104	10	10	318	259	59	3	5	31.24	14.4	84	183	40	1567	203845	66.65	43.79	66.58	43.74	18.98	12.47	63.71	41.86	72.36	47.54	16.14
222	ANON	ANON	Utopia Coliseum	ANON	loss	ANON	ANON	ANON	23	Octane	70	0	0	1	0	8	6	6	0	231	29.4	331	153	178	2	15	47	0	47	0	4	13.6	23.41	133	46	0	1264	154845	107.64	70.77	33.39	21.95	11.06	7.27	101.57	66.78	49.9	32.81	0.62
223	ANON	ANON	Neo Tokyo (Standard)	ANON	win	ANON	ANON	ANON	23	Octane	1210	6	0	2	8	2	0	0	75	415	41.09	829	671	158	7	15	227	171	56	2	6	22.71	18.95	6	35	35	1471	199707	80.22	50.72	58.85	37.21	19.08	12.06	76.76	48.54	69.15	43.72	12.24
224	ANON	ANON	Neo Tokyo (Standard)	ANON	loss	ANON	ANON	ANON	23	Octane	180	0	0	1	2	8	6	6	0	272	36.4	437	305	132	4	12	12	0	12	0	1	19.61	7.07	47	100	0	1305	173536	100.35	63.47	50.01	31.63	7.75	4.9	98.85	62.52	52.48	33.19	6.78
225	ANON	ANON	Urban Central (Dawn)	ANON	win	ANON	ANON	ANON	1568	Octane ZSR	630	3	0	0	4	1	1	1	75	274	41.48	928	660	268	7	24	311	183	128	2	11	39.32	18.19	196	18	16	1223	234863	139.61	67.18	58.77	28.28	9.45	4.55	144.33	69.44	57.64	27.73	5.87
226	ANON	ANON	Urban Central (Dawn)	ANON	loss	ANON	ANON	ANON	22	Breakout	270	1	0	0	1	4	3	3	100	306	45.58	1001	799	202	10	19	93	8	85	1	8	36.96	47.77	305	210	101	1305	253068	123.57	59.1	70.4	33.67	15.1	7.22	130.4	62.37	72.87	34.85	5.81
227	ANON	ANON	Utopia Coliseum	ANON	win	ANON	ANON	ANON	23	Octane	1240	4	0	0	13	3	3	3	30.77	336	49.75	1798	1268	530	20	47	458	231	227	7	19	32.16	32.81	432	734	468	1432	480616	189.74	52.36	142.36	39.29	30.27	8.35	243.45	67.18	116.59	32.17	2.34
228	ANON	ANON	Utopia Coliseum	ANON	loss	ANON	ANON	ANON	1691	Mantis	1050	3	0	5	3	13	4	4	100	248	48.74	1374	900	474	16	42	166	70	96	2	9	35.27	55.85	76	515	78	1286	434345	226.41	62	115.25	31.56	23.54	6.45	252.42	69.12	110.73	30.32	2.05
229	ANON	ANON	Mannfield	ANON	loss	ANON	ANON	ANON	1018	Dominus GT	20	0	0	0	0	4	3	3	0	278	19.75	183	100	83	1	7	35	0	35	0	3	10.67	1.86	64	0	0	1348	79250	43.57	59.46	26.06	35.56	3.65	4.98	40.85	55.75	28.78	39.27	3.65
230	ANON	ANON	Mannfield	ANON	win	ANON	ANON	ANON	1416	Breakout Type-S	530	3	0	0	4	0	0	0	75	409	28.21	281	229	52	3	5	11	0	11	0	1	8.14	5.58	91	70	0	1442	84936	39.56	53.91	27.46	37.42	6.36	8.67	45.72	62.31	25.98	35.41	1.67
231	ANON	ANON	Neo Tokyo (Standard)	ANON	loss	ANON	ANON	ANON	402	Takumi	320	1	0	0	1	15	12	12	100	290	23.86	1476	838	638	9	55	194	100	94	1	8	85.5	15.38	258	35	0	1386	513065	238.54	56.73	154.08	36.64	27.86	6.63	248.55	59.11	165.39	39.33	6.54
232	ANON	ANON	Neo Tokyo (Standard)	ANON	win	ANON	ANON	ANON	23	Octane	2320	12	0	0	15	1	1	1	80	417	49.35	2719	2140	579	29	54	732	461	271	10	25	21.51	42.4	369	790	559	1477	547670	212.61	50.58	165.45	39.36	42.3	10.06	214.69	51.07	194.8	46.34	10.87
233	ANON	ANON	DFH Stadium	ANON	loss	ANON	ANON	ANON	803	'16 Batmobile	440	1	0	1	3	8	7	7	33.33	284	31.01	1221	836	385	10	34	414	297	117	3	10	114.07	23.09	505	165	4	1270	362324	210.35	66.51	86.09	27.22	19.82	6.27	223.8	70.76	87.22	27.58	5.25
234	ANON	ANON	DFH Stadium	ANON	win	ANON	ANON	ANON	403	Dominus	1380	7	0	2	8	3	1	1	87.5	349	49.72	1828	1445	383	20	34	372	189	183	4	16	26.67	56.14	216	536	210	1370	390238	176.24	55.82	118.46	37.52	21.01	6.65	187.39	59.36	113.87	36.07	14.44
235	ANON	ANON	Wasteland	ANON	loss	ANON	ANON	ANON	23	Octane	1070	4	0	0	7	6	5	5	57.14	297	51.93	2551	1849	702	27	65	415	240	175	4	16	30.69	62.95	25	880	176	1352	608473	276	56.74	173.92	35.76	36.49	7.5	120.29	24.73	357.08	73.41	9.04
236	ANON	ANON	Wasteland	ANON	win	ANON	ANON	ANON	1932	Animus GP	1240	5	0	1	6	7	4	4	83.33	272	28.69	1655	1052	603	14	56	218	0	218	0	19	121.02	57.38	195	347	0	1238	553386	304.82	62.78	154.05	31.73	26.7	5.5	131.66	27.11	347.45	71.56	6.46
237	ANON	ANON	DFH Stadium	ANON	win	ANON	ANON	ANON	403	Dominus	1010	4	0	2	4	6	3	3	100	300	42.25	1924	1377	547	18	50	531	388	143	5	13	81.83	60.71	247	351	121	1281	456926	241.28	62.06	122.95	31.63	24.54	6.31	232.71	59.86	140.37	36.11	15.69
238	ANON	ANON	DFH Stadium	ANON	loss	ANON	ANON	ANON	23	Octane	900	3	0	2	6	4	4	4	50	295	44.61	1897	1417	480	19	44	391	176	215	3	18	61.57	61.78	365	484	123	1348	487356	224.03	57.19	139.14	35.52	28.56	7.29	234.09	59.76	147.37	37.62	10.27
239	ANON	ANON	Neo Tokyo (Standard)	ANON	loss	ANON	ANON	ANON	23	Octane	900	4	0	0	5	9	7	7	80	408	44.92	2367	1830	537	26	46	345	211	134	4	12	38.88	53.16	898	592	193	1503	546061	201.62	49.38	150.59	36.88	56.13	13.75	251.9	61.69	139.24	34.1	17.2
240	ANON	ANON	Neo Tokyo (Standard)	ANON	win	ANON	ANON	ANON	23	Octane	1320	7	0	0	9	5	4	4	77.78	229	43.31	1524	856	668	11	60	415	152	263	2	24	43.29	39.93	93	216	47	1284	450119	260.59	65.53	127.47	32.06	9.59	2.41	297.63	74.85	90.91	22.86	9.1
241	ANON	ANON	DFH Stadium	ANON	win	ANON	ANON	ANON	23	Octane	1470	7	0	1	8	6	4	4	87.5	251	44.24	1467	941	526	14	51	277	134	143	2	13	27.03	48.22	203	390	65	1292	462430	249.06	61.45	140.08	34.56	16.18	3.99	269.68	66.53	123.56	30.48	12.09
242	ANON	ANON	DFH Stadium	ANON	loss	ANON	ANON	ANON	21	Backfire	840	4	0	0	6	8	7	7	66.67	224	33.63	1340	850	490	11	46	442	253	189	3	17	51.63	57.3	312	255	52	1259	445896	271.28	67.25	109.59	27.17	22.55	5.59	287.22	71.2	108.92	27	7.28
243	ANON	ANON	DFH Stadium	ANON	loss	ANON	ANON	ANON	1171	Masamune	20	0	0	0	0	2	2	2	0	288	31.56	479	409	70	5	6	33	22	11	1	1	43.76	13.65	218	90	77	1394	116866	54.91	59.07	26.58	28.6	11.46	12.33	54.72	58.87	34.36	36.97	3.87
244	ANON	ANON	DFH Stadium	ANON	win	ANON	ANON	ANON	29	Hotshot	360	2	0	0	2	0	0	0	100	207	46.55	285	162	123	2	11	63	0	63	0	6	1.02	23.53	79	45	7	1368	114139	55.04	59.21	34.43	37.04	3.48	3.74	65.71	70.69	24.79	26.67	2.45
245	ANON	ANON	Utopia Coliseum (Dusk)	ANON	win	ANON	ANON	ANON	23	Octane	1460	6	0	4	6	4	1	1	100	220	47.42	1252	923	329	13	30	241	116	125	2	11	43.06	25.73	61	296	83	1235	366782	224.35	68.98	93.22	28.66	7.68	2.36	235.71	72.47	83.88	25.79	5.66
246	ANON	ANON	Utopia Coliseum (Dusk)	ANON	loss	ANON	ANON	ANON	1018	Dominus GT	430	1	0	1	4	6	6	6	25	305	50.58	1706	1385	321	17	31	318	208	110	4	11	52	66.06	230	327	201	1261	375079	206.57	63.47	107.14	32.92	11.74	3.61	236.99	72.82	84.29	25.9	4.17
247	ANON	ANON	Champions Field	ANON	win	ANON	ANON	ANON	23	Octane	1310	6	0	1	7	5	3	3	85.71	221	46.35	1520	1041	479	14	44	413	208	205	3	18	43.29	50.46	232	360	93	1282	446732	260.37	66.93	107.96	27.75	20.66	5.31	259.37	66.68	121.48	31.23	8.13
248	ANON	ANON	Champions Field	ANON	loss	ANON	ANON	ANON	23	Octane	940	3	0	1	5	7	6	6	60	412	42.42	2410	1986	424	25	43	546	394	152	6	16	77.87	91.63	858	460	223	1421	497077	203.13	52.35	145.6	37.52	39.28	10.12	221.84	57.17	157.79	40.67	8.39
249	ANON	ANON	Champions Field	ANON	win	ANON	ANON	ANON	22	Breakout	840	3	0	0	5	1	1	1	60	197	38.47	1182	785	397	8	35	430	289	141	3	12	70.35	48.28	130	14	10	1240	400473	234.28	68.26	92.57	26.97	16.38	4.77	215.08	62.66	123.34	35.94	4.81
250	ANON	ANON	Champions Field	ANON	loss	ANON	ANON	ANON	23	Octane	420	1	0	1	1	5	3	3	100	474	46.96	2408	2141	267	25	25	617	542	75	6	7	51.46	88.29	735	349	61	1373	428501	181.06	53.9	123.31	36.71	31.57	9.4	180.52	53.73	143.8	42.8	11.63
251	ANON	ANON	Mannfield	ANON	win	ANON	ANON	ANON	1018	Dominus GT	1070	4	0	2	6	5	2	2	66.67	211	52.67	1264	735	529	9	46	429	259	170	3	15	30.04	27.12	66	95	41	1278	425945	236.41	65.18	109.43	30.17	16.87	4.65	226.27	62.38	128.93	35.55	7.52
252	ANON	ANON	Mannfield	ANON	loss	ANON	ANON	ANON	402	Takumi	740	2	0	2	5	6	4	4	40	238	29.33	1264	751	513	11	44	644	390	254	5	22	93.73	25.72	418	348	109	1210	402672	246.64	68.44	96.78	26.85	16.97	4.71	239.84	66.55	108.22	30.03	12.34
253	ANON	ANON	Neo Tokyo (Standard)	ANON	win	ANON	ANON	ANON	1624	Endo	480	1	0	2	1	5	0	0	100	303	66.65	1570	1158	412	22	36	367	224	143	6	13	6.42	74.38	446	985	388	1372	423156	179.5	55.93	113.72	35.44	27.7	8.63	225.05	70.13	92.2	28.73	3.67
254	ANON	ANON	Neo Tokyo (Standard)	ANON	loss	ANON	ANON	ANON	23	Octane	430	0	0	0	5	1	1	1	0	334	48.75	1758	1306	452	14	41	509	291	218	3	21	64.31	34.32	571	107	25	1388	428918	169.88	52.94	116.04	36.16	34.99	10.9	206.76	64.43	104.18	32.46	9.97
255	ANON	ANON	Mannfield (Night)	ANON	loss	ANON	ANON	ANON	29	Hotshot	1020	4	0	2	7	7	5	5	57.14	195	38.5	1302	856	446	11	38	241	70	171	1	15	52.02	74.72	181	252	38	1329	455010	241.85	63.45	122.26	32.07	17.07	4.48	280.48	73.58	96.09	25.21	4.6
256	ANON	ANON	Mannfield (Night)	ANON	win	ANON	ANON	ANON	403	Dominus	1260	5	0	2	7	7	4	4	71.43	354	44.47	1965	1612	353	18	30	483	400	83	4	7	80.65	45.75	122	187	0	1249	437787	260.41	66.57	110.24	28.18	20.53	5.25	231.63	59.21	141.33	36.13	18.23
257	ANON	ANON	DFH Stadium	ANON	win	ANON	ANON	ANON	29	Hotshot	1120	5	0	0	8	5	4	4	62.5	197	35.83	1335	787	548	10	49	143	0	143	0	12	37.43	63.69	270	224	0	1289	451086	249.71	63.42	132.4	33.62	11.65	2.96	292.74	74.34	89.1	22.63	11.93
258	ANON	ANON	DFH Stadium	ANON	loss	ANON	ANON	ANON	23	Octane	1060	4	0	2	5	8	5	5	80	244	54.83	1815	1472	343	21	34	417	297	120	6	10	30.22	76.09	184	634	302	1288	458922	259.71	65.37	119.71	30.13	17.88	4.5	254.93	64.17	121.03	30.46	21.34
259	ANON	ANON	Neo Tokyo (Standard)	ANON	loss	ANON	ANON	ANON	1919	Centio V17	440	0	0	2	2	8	5	5	0	329	41.87	1661	1329	332	16	30	182	117	65	2	6	80.85	40.85	306	277	88	1208	394510	227.59	64.61	98.84	28.06	25.84	7.34	212.3	60.27	133.39	37.87	6.58
260	ANON	ANON	Neo Tokyo (Standard)	ANON	win	ANON	ANON	ANON	1018	Dominus GT	1120	5	0	0	8	2	0	0	62.5	324	47.37	1648	1242	406	17	41	593	393	200	5	19	43.62	24.92	181	274	9	1309	428945	215.68	61.22	115.82	32.87	20.81	5.91	250.2	71.01	95.34	27.06	6.78
261	ANON	ANON	Urban Central (Dawn)	ANON	win	ANON	ANON	ANON	1919	Centio V17	1470	8	0	0	7	3	3	3	114.29	263	33.78	1586	1136	450	15	40	656	411	245	6	21	88.54	46.57	344	312	188	1193	428949	296.65	72.97	90.66	22.3	19.24	4.73	265.01	65.19	130.59	32.12	10.95
262	ANON	ANON	Urban Central (Dawn)	ANON	loss	ANON	ANON	ANON	23	Octane	680	3	0	0	3	7	8	8	100	259	28.41	1481	865	616	10	54	295	200	95	2	8	125.17	27.47	75	142	0	1140	401720	300.34	75.17	89.68	22.45	9.52	2.38	249.43	62.43	144.46	36.16	5.64
263	ANON	ANON	Beckwith Park (Stormy)	ANON	win	ANON	ANON	ANON	21	Backfire	1060	4	0	1	7	3	2	2	57.14	279	42.84	1685	1056	629	16	56	470	277	193	5	18	60.38	32.78	301	418	123	1309	437839	206.39	56.95	132.15	36.47	23.86	6.58	265.09	73.15	88.62	24.45	8.68
264	ANON	ANON	Beckwith Park (Stormy)	ANON	loss	ANON	ANON	ANON	403	Dominus	760	2	0	2	3	7	4	4	66.67	454	41.8	2548	2178	370	26	32	733	621	112	7	10	72.43	72.52	907	425	78	1268	423653	225.1	62.47	90.26	25.05	44.97	12.48	229.76	63.76	126.29	35.05	4.28
265	ANON	ANON	Mannfield	ANON	loss	ANON	ANON	ANON	21	Backfire	830	3	0	1	5	7	7	7	60	330	32.84	2024	1494	530	17	47	645	547	98	6	10	110.74	33.48	268	214	61	1275	462696	255.36	63	124.07	30.61	25.9	6.39	269.65	66.53	132.1	32.59	3.58
266	ANON	ANON	Mannfield	ANON	win	ANON	ANON	ANON	21	Backfire	1350	7	0	2	7	5	3	3	100	335	47.07	2122	1537	585	21	52	260	151	109	2	10	32.08	76.28	446	541	48	1390	496291	239.56	59.62	127.85	31.82	34.37	8.55	286.93	71.41	101.6	25.29	13.25
267	ANON	ANON	Mannfield (Night)	ANON	win	ANON	ANON	ANON	25	Roadhog	1480	8	0	1	9	6	5	5	88.89	273	24.15	1431	917	514	10	39	414	296	118	3	10	167.05	22.79	306	82	3	1172	438093	315.09	73.53	96.56	22.53	16.84	3.93	303.32	70.79	117.11	27.33	8.06
268	ANON	ANON	Mannfield (Night)	ANON	loss	ANON	ANON	ANON	1295	Takumi RX-T	980	5	0	0	6	9	8	8	83.33	363	29.41	1606	1186	420	14	37	595	414	181	5	16	107.2	24.63	260	213	85	1237	459415	292.93	68.58	116.4	27.25	17.81	4.17	262.35	61.42	151.68	35.51	13.11
269	ANON	ANON	Utopia Coliseum (Dusk)	ANON	loss	ANON	ANON	ANON	22	Breakout	1220	5	0	3	5	6	6	6	100	204	36.58	1481	938	543	12	47	750	578	172	7	16	82.08	45.28	230	261	121	1111	495177	373.81	75	105.13	21.09	19.5	3.91	325.19	65.24	159.87	32.07	13.38
270	ANON	ANON	Utopia Coliseum (Dusk)	ANON	win	ANON	ANON	ANON	25	Roadhog	1300	6	0	0	6	5	5	5	100	258	24.96	1628	1072	556	13	47	525	265	260	3	22	154.25	59.43	499	227	34	1167	519981	363.31	73.7	114.06	23.14	15.59	3.16	368.83	74.82	110.88	22.49	13.26
271	ANON	ANON	Beckwith Park (Midnight)	ANON	win	ANON	ANON	ANON	1171	Masamune	1380	3	0	7	4	9	2	2	75	341	56.99	2590	1940	650	30	59	846	650	196	11	19	25.91	81.29	328	1092	472	1258	585051	296.98	60.05	174.1	35.21	23.45	4.74	353.8	71.54	135.19	27.34	5.54
272	ANON	ANON	Beckwith Park (Midnight)	ANON	loss	ANON	ANON	ANON	23	Octane	1080	2	0	1	9	4	3	3	22.22	244	51.2	1911	1458	453	18	39	559	416	143	5	12	33.45	127.56	543	341	84	1232	573950	340.09	69.27	119.1	24.26	31.76	6.47	311.38	63.42	176.72	36	2.85
273	ANON	ANON	Champions Field	ANON	win	ANON	ANON	ANON	23	Octane	1860	6	0	3	10	4	2	2	60	412	57.31	2582	2283	299	34	29	965	874	91	13	8	21.42	39.33	156	1038	425	1358	472697	215.98	55.89	147.62	38.2	22.82	5.91	229.48	59.38	116.47	30.14	40.48
274	ANON	ANON	Champions Field	ANON	loss	ANON	ANON	ANON	803	'16 Batmobile	640	2	0	2	4	10	6	6	50	259	42.05	1802	1187	615	17	54	388	187	201	4	17	46.7	61.93	247	510	214	1314	458741	242.35	62.71	122.05	31.58	22.07	5.71	252.15	65.24	133.64	34.58	0.68
275	ANON	ANON	Mannfield	ANON	loss	ANON	ANON	ANON	1171	Masamune	260	0	0	0	2	5	3	3	0	239	41.77	1329	880	449	10	39	189	43	146	1	13	43.94	32.49	303	122	59	1316	418423	203.78	61.11	112.54	33.75	17.15	5.14	231.21	69.33	96.35	28.89	5.92
276	ANON	ANON	Mannfield	ANON	win	ANON	ANON	ANON	23	Octane	1180	3	0	2	5	2	0	0	60	522	58.87	2903	2472	431	34	41	1263	1029	234	13	23	30.17	41.72	193	752	137	1491	482795	152.9	45.13	154.98	45.74	30.93	9.13	180.86	53.38	118.9	35.09	39.05
277	ANON	ANON	Neo Tokyo (Standard)	ANON	win	ANON	ANON	ANON	23	Octane	1750	5	0	2	8	8	4	4	62.5	516	58.37	3090	2724	366	37	34	1247	1100	147	14	13	29.65	52.66	259	659	196	1456	535292	205.47	48.78	182.39	43.3	33.33	7.91	207.36	49.23	169.65	40.28	44.18
278	ANON	ANON	Neo Tokyo (Standard)	ANON	loss	ANON	ANON	ANON	29	Hotshot	910	4	0	0	8	8	5	5	50	274	34.97	1691	1093	598	13	51	151	91	60	1	5	65.41	23.5	525	209	8	1313	504093	262.66	62.01	133.98	31.63	26.95	6.36	291.18	68.74	119.84	28.29	12.58
279	ANON	ANON	Urban Central (Dawn)	ANON	win	ANON	ANON	ANON	23	Octane	1180	6	0	1	6	2	0	0	100	280	53.66	1015	812	203	9	21	425	324	101	4	9	8.75	30.26	40	112	82	1215	214454	142.99	71.41	52.2	26.07	5.05	2.52	127.75	63.8	57.13	28.53	15.36
280	ANON	ANON	Urban Central (Dawn)	ANON	loss	ANON	ANON	ANON	403	Dominus	150	0	0	0	2	6	6	6	0	241	32.07	660	264	396	3	35	310	164	146	2	13	24.99	7.93	94	35	35	1240	221267	143.29	71.12	50.8	25.21	7.39	3.67	130.5	64.77	70.99	35.23	0
281	ANON	ANON	Neo Tokyo (Standard)	ANON	loss	ANON	ANON	ANON	402	Takumi	70	0	0	0	0	4	2	1	0	223	37.76	404	223	181	4	16	30	7	23	1	2	14.45	15.43	45	176	92	1288	135733	72.63	63.69	39.14	34.32	2.27	1.99	86.38	75.75	27.66	24.25	0
282	ANON	ANON	Neo Tokyo (Standard)	ANON	win	ANON	ANON	ANON	23	Octane	430	2	0	0	4	0	0	0	50	540	55.72	1029	891	138	12	12	316	281	35	3	3	6.52	21.08	75	308	18	1475	165595	53.07	44.2	55.28	46.04	11.72	9.76	60.36	50.27	46.63	38.84	13.08
283	ANON	ANON	Wasteland	ANON	loss	ANON	ANON	ANON	1475	Proteus	310	1	0	0	2	5	3	3	50	305	48.49	1373	1063	310	13	27	195	100	95	1	8	43.25	53.49	63	240	0	1382	362791	154.15	55.39	103.17	37.07	21	7.55	64.15	23.05	210.18	75.51	4
284	ANON	ANON	Wasteland	ANON	win	ANON	ANON	ANON	23	Octane	820	3	0	1	5	2	1	1	60	478	56.5	2202	1969	233	24	25	420	285	135	4	13	17.15	37.63	16	342	81	1450	381407	142.28	50.95	112.17	40.16	24.83	8.89	49.74	17.81	200.67	71.85	28.87
285	ANON	ANON	Beckwith Park (Midnight)	ANON	win	ANON	ANON	ANON	23	Octane	1410	5	0	5	7	6	1	1	71.43	440	56.47	2434	2048	386	29	33	671	528	143	8	13	13.02	31.09	137	618	167	1285	407794	209.72	59.37	122.5	34.68	21.03	5.95	215.19	60.92	106.97	30.28	31.08
286	ANON	ANON	Beckwith Park (Midnight)	ANON	loss	ANON	ANON	ANON	1475	Proteus	580	1	0	1	6	7	5	5	16.67	206	47.73	1309	814	495	13	43	449	231	218	3	19	12.37	80.76	170	502	75	1192	387243	257.13	73.25	82.95	23.63	10.96	3.12	275.02	78.34	75.62	21.54	0.41
287	ANON	ANON	Neo Tokyo (Standard)	ANON	draw	ANON	ANON	ANON	597	Delorean	300	2	0	0	2	6	2	2	100	142	45.03	425	218	207	3	18	23	0	23	0	2	3.03	16.47	92	89	0	1056	158283	133.11	79.33	29.8	17.76	4.89	2.91	138.12	82.31	29.68	17.69	0
288	ANON	ANON	Neo Tokyo (Standard)	ANON	draw	ANON	ANON	ANON	23	Octane	620	2	0	0	6	2	2	2	33.33	508	44.59	1315	1126	189	13	19	589	500	89	5	9	27.18	15.25	94	173	0	1415	218431	91.56	53.88	68.33	40.21	10.03	5.9	87.57	51.54	54.54	32.1	27.81
289	ANON	ANON	Mannfield (Stormy)	ANON	loss	ANON	ANON	ANON	1478	Triton	440	1	0	1	3	8	6	6	33.33	260	33.9	1270	902	368	12	31	242	147	95	2	8	68.67	58.92	266	297	52	1234	416959	248.29	67.02	104.52	28.21	17.68	4.77	243.23	65.65	124.53	33.61	2.73
290	ANON	ANON	Mannfield (Stormy)	ANON	win	ANON	ANON	ANON	23	Octane	1350	6	0	2	8	3	1	1	75	244	49	1341	962	379	15	35	109	0	109	0	10	22.14	68.82	45	532	10	1242	416669	239.46	65.33	114.34	31.19	12.76	3.48	262.26	71.55	98.13	26.77	6.17
291	ANON	ANON	Utopia Coliseum	ANON	loss	ANON	ANON	ANON	23	Octane	740	3	0	0	3	11	7	7	100	361	35.24	2344	1936	408	22	35	149	8	141	1	12	83.85	68.99	369	269	91	1365	486337	215.15	53.76	154.5	38.6	30.56	7.64	293.79	73.41	104.81	26.19	1.61
292	ANON	ANON	Utopia Coliseum	ANON	win	ANON	ANON	ANON	23	Octane	1610	7	0	1	11	3	3	3	63.64	465	48.91	2981	2587	394	32	36	646	521	125	6	11	49.32	55.14	208	433	27	1436	519166	223.08	55.41	136.1	33.81	43.4	10.78	215.77	53.6	156.5	38.87	30.32
293	ANON	ANON	Beckwith Park	ANON	win	ANON	ANON	ANON	23	Octane	1250	5	0	0	8	2	2	2	62.5	503	52.21	2893	2437	456	33	42	967	812	155	9	14	26.48	38.42	211	527	87	1495	478496	162.68	47.01	151.44	43.76	31.95	9.23	167.86	48.5	137.3	39.67	40.91
294	ANON	ANON	Beckwith Park	ANON	loss	ANON	ANON	ANON	1624	Endo	420	2	0	0	2	8	5	5	100	287	33.3	1495	974	521	11	46	507	313	194	4	17	77.45	20.09	360	146	89	1399	440960	187.56	54.72	135.55	39.55	19.64	5.73	214.58	62.61	121.14	35.34	7.02
295	ANON	ANON	Urban Central (Night)	ANON	draw	ANON	ANON	ANON	23	Octane	520	3	0	0	3	3	3	3	100	234	49.66	709	385	324	4	28	72	0	72	0	6	9.57	21.1	80	18	0	1198	170100	114.31	68.01	44.13	26.26	9.64	5.74	118.15	70.3	48.39	28.79	1.53
296	ANON	ANON	Urban Central (Night)	ANON	draw	ANON	ANON	ANON	23	Octane	650	3	0	0	3	3	3	3	100	397	48.34	1038	840	198	11	18	421	300	121	4	11	10.98	20.64	38	200	108	1381	199544	99.09	58.95	56.3	33.5	12.69	7.55	97.81	58.19	53.24	31.68	17.03
297	ANON	ANON	Urban Central (Night)	ANON	loss	ANON	ANON	ANON	1932	Animus GP	520	1	0	0	6	4	2	2	16.67	277	52.37	1509	1171	338	17	30	358	224	134	3	12	34.35	58.6	452	528	75	1245	401720	213.89	63.2	103.25	30.51	21.32	6.3	217.16	64.16	115.47	34.12	5.83
298	ANON	ANON	Urban Central (Night)	ANON	win	ANON	ANON	ANON	23	Octane	830	2	0	3	4	6	1	1	50	321	51.9	1827	1379	448	19	42	431	230	201	3	19	36.47	56.16	258	444	70	1318	424274	190.73	56.34	126	37.22	21.78	6.43	201.18	59.43	126.61	37.4	10.72
299	ANON	ANON	Champions Field	ANON	win	ANON	ANON	ANON	23	Octane	970	4	0	0	6	3	3	3	66.67	264	37.93	1734	1364	370	17	33	645	504	141	7	12	127.35	51.8	381	232	143	1197	420848	280.48	72.86	85.58	22.23	18.89	4.91	278.02	72.22	105.35	27.37	1.59
300	ANON	ANON	Champions Field	ANON	loss	ANON	ANON	ANON	1295	Takumi RX-T	950	3	0	3	3	6	4	4	100	229	40.27	1135	767	368	10	34	467	335	132	5	12	35.95	33.11	193	237	169	1168	408667	268.53	69.62	101.44	26.3	15.76	4.09	242.93	62.98	135.35	35.09	7.45
301	ANON	ANON	Mannfield	ANON	win	ANON	ANON	ANON	23	Octane	1420	7	0	0	8	4	4	0	87.5	347	48.1	2335	1403	932	33	34	413	111	302	2	8	41.83	0	0	0	0	1270	459494	258.87	63.22	118.75	29	31.84	7.78	244.56	59.73	153.36	37.45	11.54
302	ANON	ANON	Mannfield	ANON	loss	ANON	ANON	ANON	23	Octane	910	4	0	1	4	8	7	0	100	236	42.36	1609	948	661	28	43	268	23	245	2	19	44.14	0	0	0	0	1340	470008	253.16	62.6	127.26	31.47	24.01	5.94	267.49	66.14	129.24	31.96	7.71
303	ANON	ANON	Champions Field	ANON	loss	ANON	ANON	ANON	403	Dominus	150	0	0	0	3	5	4	4	0	170	49.73	759	462	297	8	28	87	0	87	0	8	28.03	67.19	246	269	9	1250	340790	195.26	67.24	78.83	27.14	16.32	5.62	209.3	72.07	78.89	27.16	2.23
304	ANON	ANON	Champions Field	ANON	win	ANON	ANON	ANON	23	Octane	1340	4	0	3	5	3	0	0	80	464	51.53	2233	1950	283	23	25	1040	883	157	10	14	25.25	77.31	309	164	54	1495	410896	149.52	51.46	107.53	37.01	33.49	11.53	131.81	45.37	121.59	41.85	37.14
305	ANON	ANON	DFH Stadium (Stormy)	ANON	win	ANON	ANON	ANON	23	Octane	380	2	0	0	2	0	0	0	100	513	54.22	438	333	105	6	9	108	25	83	1	7	2.12	3.34	31	134	74	1499	69111	26.04	48.31	19.5	36.18	8.36	15.51	30.6	56.78	19.98	37.08	3.31
306	ANON	ANON	DFH Stadium (Stormy)	ANON	loss	ANON	ANON	ANON	23	Octane	50	0	0	0	0	2	2	2	0	137	21.2	110	0	110	0	10	23	0	23	0	2	8.32	0	0	0	0	1140	50878	36.98	69.33	15.75	29.53	0.61	1.14	38.4	71.99	14.94	28.01	0
307	ANON	ANON	DFH Stadium (Stormy)	ANON	loss	ANON	ANON	ANON	23	Octane	720	2	0	1	5	6	3	0	40	207	37.8	1308	347	961	11	54	420	100	320	1	21	61.01	0	0	0	0	1270	454246	254.82	66.94	111.22	29.22	14.61	3.84	265.45	69.74	112.06	29.44	3.14
308	ANON	ANON	DFH Stadium (Stormy)	ANON	win	ANON	ANON	ANON	1691	Mantis	990	3	0	1	6	5	2	0	50	456	49.62	2836	1824	1012	42	26	1150	776	374	17	8	50.02	0	0	0	0	1396	499566	204.16	53.52	135.03	35.4	42.29	11.09	233.57	61.23	137.95	36.16	9.96
309	ANON	ANON	Beckwith Park	ANON	loss	ANON	ANON	ANON	25	Roadhog	290	1	0	0	2	7	6	6	50	232	30.38	811	535	276	6	24	70	0	70	0	6	81.93	13.45	95	70	0	1186	226256	161.12	73.52	49.97	22.8	8.06	3.68	159.96	72.99	56.66	25.86	2.52
310	ANON	ANON	Beckwith Park	ANON	win	ANON	ANON	ANON	23	Octane	1140	6	0	1	7	2	1	1	85.71	298	49.05	1044	897	147	11	14	362	300	62	3	6	34.4	32.13	51	136	0	1251	232003	139.8	65.19	66.62	31.06	8.04	3.75	140.52	65.52	66.97	31.23	6.97
311	ANON	ANON	Champions Field	ANON	win	ANON	ANON	ANON	1568	Octane ZSR	1140	5	0	2	7	6	4	0	71.43	233	42.54	1410	1018	392	12	38	408	293	115	3	11	71.13	0	0	0	0	1243	431132	263.65	68.25	110.04	28.49	12.6	3.26	229.9	59.51	139.16	36.02	17.24
312	ANON	ANON	Champions Field	ANON	loss	ANON	ANON	ANON	22	Breakout	1050	4	0	2	6	7	5	0	66.67	212	29.81	1012	507	505	9	46	290	107	183	2	16	52.7	0	0	0	0	1281	448191	259.53	66.79	113.62	29.24	15.42	3.97	260.4	67.02	120.74	31.07	7.42
313	ANON	ANON	Utopia Coliseum (Dusk)	ANON	loss	ANON	ANON	ANON	403	Dominus	1140	5	0	1	7	7	6	6	71.43	221	48.86	1447	964	483	16	43	386	158	228	3	20	23.87	67.7	279	543	141	1310	475468	258.52	62.67	130.45	31.62	23.55	5.71	273.47	66.3	128.96	31.26	10.07
314	ANON	ANON	Utopia Coliseum (Dusk)	ANON	win	ANON	ANON	ANON	24	Paladin	1310	6	0	2	7	7	5	5	85.71	342	30.52	1941	1529	412	17	36	271	200	71	2	7	111.72	56.85	359	170	0	1279	467761	270.42	65.66	113.93	27.66	27.49	6.67	273.79	66.48	125.77	30.54	12.28
315	ANON	ANON	DFH Stadium (Stormy)	ANON	win	ANON	ANON	ANON	403	Dominus	1330	6	0	0	10	4	3	0	60	278	41.45	1702	981	721	28	40	716	253	463	10	17	102.4	0	0	0	0	1311	456026	233.17	60.84	130.42	34.03	19.66	5.13	233.58	60.95	137.84	35.97	11.82
316	ANON	ANON	DFH Stadium (Stormy)	ANON	loss	ANON	ANON	ANON	1624	Endo	810	3	0	2	4	10	6	0	75	367	40.11	1965	867	1098	24	34	876	249	627	6	15	99.9	0	0	0	0	1346	469858	215.32	56.17	141.55	36.92	26.5	6.91	220.19	57.43	150.07	39.14	13.12
317	ANON	ANON	Champions Field	ANON	win	ANON	ANON	ANON	23	Octane	2010	11	0	2	11	0	0	0	100	250	0	1569	490	1079	13	50	673	5	668	1	29	139.69	0	0	0	0	1171	444107	323.66	73.94	101.08	23.09	13	2.97	328.64	75.07	104.62	23.9	4.49
318	ANON	ANON	Champions Field	ANON	loss	ANON	ANON	ANON	803	'16 Batmobile	720	3	0	0	5	0	0	0	60	214	0	1126	463	663	12	45	240	0	240	0	16	64.08	0	0	0	0	1176	448553	321.79	73.34	97.29	22.17	19.66	4.48	299.3	68.22	134.43	30.64	5.01
319	ANON	ANON	Wasteland (Night)	ANON	loss	ANON	ANON	ANON	29	Hotshot	420	2	0	0	2	5	5	5	100	306	35.37	894	664	230	7	21	144	100	44	1	4	30.65	18.84	134	35	0	1344	225702	118.29	60.65	60.49	31.01	16.26	8.34	59.17	30.34	133.4	68.4	2.47
320	ANON	ANON	Wasteland (Night)	ANON	win	ANON	ANON	ANON	1932	Animus GP	920	5	0	0	5	2	2	2	100	207	27.77	531	183	348	3	32	127	0	127	0	11	31.16	10.4	0	116	0	1304	218586	120.27	61.94	66.1	34.04	7.8	4.02	67.96	35	121.39	62.52	4.82
321	ANON	ANON	Champions Field	ANON	win	ANON	ANON	ANON	403	Dominus	1130	6	0	0	8	2	2	0	75	286	33.43	933	304	629	13	29	636	200	436	10	16	36.48	0	0	0	0	1340	248398	127.91	58.9	78.3	36.05	10.97	5.05	137.14	63.15	71.29	32.83	8.74
322	ANON	ANON	Champions Field	ANON	loss	ANON	ANON	ANON	403	Dominus	370	2	0	0	2	8	6	0	100	314	42.1	973	598	375	19	11	34	0	34	0	3	34.29	0	0	0	0	1386	253911	131.18	59.58	68.13	30.94	20.86	9.47	138.4	62.86	69.2	31.43	12.57
323	ANON	ANON	Champions Field	ANON	win	ANON	ANON	ANON	403	Dominus	1200	4	0	0	7	2	2	2	57.14	405	53.26	2327	2031	296	26	29	1018	872	146	9	13	53.07	77.17	238	590	35	1416	467309	192.27	53.71	129.58	36.2	36.13	10.09	179.61	50.17	156.03	43.59	22.34
324	ANON	ANON	Champions Field	ANON	loss	ANON	ANON	ANON	23	Octane	580	2	0	2	2	7	4	4	100	180	55.02	1223	767	456	11	45	165	0	165	0	14	20.96	94.91	48	355	0	1307	436729	221.74	61.42	123.12	34.11	16.14	4.47	238.67	66.11	112.24	31.09	10.1
325	ANON	ANON	Champions Field	ANON	win	ANON	ANON	ANON	22	Breakout	320	2	0	0	2	0	0	0	100	279	34.12	287	235	52	3	5	58	35	23	1	2	16.13	0	0	0	0	1250	84439	48.76	64.34	26.3	34.7	0.73	0.96	55.71	73.49	15.51	20.46	4.59
326	ANON	ANON	Champions Field	ANON	loss	ANON	ANON	ANON	25	Roadhog	0	0	0	0	0	2	2	0	0	246	56.38	341	255	86	3	8	12	0	12	0	1	13.47	0	0	0	0	1283	86985	50.77	67.01	21.57	28.47	3.42	4.51	49.89	65.85	23.33	30.79	2.54
327	ANON	ANON	Urban Central (Night)	ANON	win	ANON	ANON	ANON	23	Octane	1290	5	0	2	7	0	0	0	71.43	287	0	1820	717	1103	24	37	418	213	205	12	12	48.37	0	0	0	0	1404	488181	212.95	53.52	145.3	36.52	39.61	9.96	212.9	53.51	162.11	40.75	22.85
328	ANON	ANON	Urban Central (Night)	ANON	loss	ANON	ANON	ANON	403	Dominus	1090	4	0	2	7	0	0	0	57.14	267	0	1429	266	1163	10	47	478	100	378	2	14	86.65	0	0	0	0	1253	449872	259.93	65.36	118.2	29.72	19.55	4.92	265.65	66.8	127.31	32.01	4.72
329	ANON	ANON	Mannfield	ANON	win	ANON	ANON	ANON	402	Takumi	1410	8	0	0	9	0	0	0	88.89	265	0	1325	649	676	21	29	518	22	496	2	21	37.66	0	0	0	0	1263	410991	232.25	63.8	115.87	31.83	15.88	4.36	227.46	62.49	127.2	34.95	9.33
330	ANON	ANON	Mannfield	ANON	loss	ANON	ANON	ANON	28	X-Devil	510	2	0	1	2	0	0	0	100	369	0	1784	361	1423	12	45	419	0	419	0	16	66.82	0	0	0	0	1302	421896	236.14	64.9	97.72	26.86	29.99	8.24	256.82	70.58	102.06	28.05	4.98
331	ANON	ANON	DFH Stadium (Stormy)	ANON	win	ANON	ANON	ANON	22	Breakout	1530	6	0	4	7	8	4	4	85.71	277	48.1	1729	1229	500	20	45	362	187	175	3	15	44.66	42.48	267	549	112	1243	435785	253.19	64.22	119.43	30.29	21.66	5.49	228.65	57.99	155.57	39.46	10.06
332	ANON	ANON	DFH Stadium (Stormy)	ANON	loss	ANON	ANON	ANON	23	Octane	1110	4	0	2	8	7	6	6	50	255	45.53	1340	887	453	10	44	509	289	220	3	20	37.99	51.07	93	132	14	1200	408649	261.19	66.55	119.27	30.39	12.04	3.07	258.97	65.98	125.36	31.94	8.17
333	ANON	ANON	DFH Stadium	ANON	win	ANON	ANON	ANON	23	Octane	310	2	0	0	2	0	0	0	100	263	0	129	0	129	0	4	0	0	0	0	0	0.99	0	0	0	0	1573	50212	19.77	48.68	16.66	41.02	4.18	10.29	27.7	68.21	6.16	15.17	6.75
334	ANON	ANON	DFH Stadium	ANON	loss	ANON	ANON	ANON	23	Octane	20	0	0	0	0	0	0	0	0	237	0	230	100	130	1	5	15	0	15	0	2	12.3	0	0	0	0	1436	47136	21.21	52.63	16.14	40.05	2.95	7.32	31.18	77.37	9.12	22.63	0
335	ANON	ANON	Neo Tokyo (Standard)	ANON	win	ANON	ANON	ANON	23	Octane	1410	5	0	5	5	5	0	0	100	407	51.34	2170	1874	296	28	25	442	313	129	5	11	47.1	53.24	189	819	189	1321	419528	207.88	58.69	118.26	33.39	28.09	7.93	199.71	56.38	114.11	32.21	40.41
336	ANON	ANON	Neo Tokyo (Standard)	ANON	loss	ANON	ANON	ANON	1018	Dominus GT	330	0	0	0	5	5	5	5	0	262	36.69	1540	1147	393	14	34	429	288	141	3	12	89.34	38.83	213	261	11	1202	386960	238.26	67.52	98.89	28.02	15.73	4.46	258.61	73.28	78.74	22.31	15.54
337	ANON	ANON	Beckwith Park (Midnight)	ANON	loss	ANON	ANON	ANON	1919	Centio V17	540	1	0	4	2	10	4	0	50	199	57.23	770	565	205	8	18	135	100	35	1	3	14.5	0	0	0	0	1082	204784	159.08	75.37	43.43	20.58	8.55	4.05	144.91	68.66	63.95	30.3	2.2
338	ANON	ANON	Beckwith Park (Midnight)	ANON	win	ANON	ANON	ANON	22	Breakout	970	4	0	0	10	2	1	0	40	317	30.2	866	452	414	5	36	558	263	295	3	26	43.21	0	0	0	0	1235	239435	142.75	67.03	59.33	27.86	10.88	5.11	143.75	67.5	62.48	29.34	6.74
339	ANON	ANON	Champions Field	ANON	loss	ANON	ANON	ANON	523	Zippy	720	2	0	1	4	7	3	0	50	373	46.05	2053	1750	303	24	28	510	415	95	5	8	53.6	0	0	0	0	1316	425179	210.27	60.06	102.82	29.37	36.99	10.57	260	74.27	87.29	24.93	2.8
340	ANON	ANON	Champions Field	ANON	win	ANON	ANON	ANON	22	Breakout	840	3	0	2	7	4	2	0	42.86	258	31.33	1276	640	636	7	60	471	151	320	2	30	68.77	0	0	0	0	1257	415121	228	64.54	106.4	30.12	18.89	5.35	243.54	68.93	102.25	28.94	7.5
341	ANON	ANON	Neo Tokyo (Standard)	ANON	win	ANON	ANON	ANON	23	Octane	900	3	0	1	7	5	2	2	42.86	309	50.25	1556	1290	266	18	26	596	469	127	6	12	31.3	53.02	81	425	87	1234	389011	221.57	63.05	114.26	32.51	15.58	4.43	193.43	55.04	125.32	35.66	32.67
342	ANON	ANON	Neo Tokyo (Standard)	ANON	loss	ANON	ANON	ANON	1416	Breakout Type-S	590	2	0	2	5	7	3	3	40	176	48.07	1004	709	295	9	26	93	0	93	0	8	29.45	96.6	179	203	0	1028	322319	268.3	78.32	67.83	19.8	6.44	1.88	259.63	75.79	82.59	24.11	0.34
343	ANON	ANON	DFH Stadium (Stormy)	ANON	win	ANON	ANON	ANON	402	Takumi	1280	5	0	1	8	5	4	0	62.5	326	46.18	1996	1142	854	30	30	767	496	271	9	8	81.57	0	0	0	0	1367	500865	223.41	55.72	148.11	36.94	29.41	7.34	248.24	61.91	139.99	34.92	12.71
344	ANON	ANON	DFH Stadium (Stormy)	ANON	loss	ANON	ANON	ANON	23	Octane	1160	4	0	3	5	8	5	0	80	224	38.96	1142	310	832	9	49	250	42	208	4	13	49.62	0	0	0	0	1203	425859	282.94	70.84	99.66	24.95	16.82	4.21	244.13	61.12	145.21	36.36	10.07
345	ANON	ANON	Aquadome	ANON	loss	ANON	ANON	ANON	403	Dominus	370	0	0	2	1	6	2	2	0	139	59.04	901	647	254	12	23	286	178	108	2	10	24.87	38.93	114	554	21	1331	386892	186.46	59.06	111.64	35.36	17.59	5.57	180.26	57.1	129.83	41.12	5.61
346	ANON	ANON	Aquadome	ANON	win	ANON	ANON	ANON	403	Dominus	710	2	0	0	6	1	0	0	33.33	298	62.25	1548	1325	223	23	19	247	175	72	2	6	9.98	88.88	33	822	24	1297	401978	187.99	58.42	118.72	36.89	15.1	4.69	201.96	62.76	78.73	24.47	41.11
347	ANON	ANON	Beckwith Park (Stormy)	ANON	loss	ANON	ANON	ANON	23	Octane	1330	7	0	1	9	11	8	0	77.78	382	35.31	2105	1520	585	18	52	395	198	197	2	17	87.35	0	0	0	0	1290	488542	281.52	63.95	126.69	28.78	31.98	7.27	265.18	60.24	164.97	37.48	10.03
348	ANON	ANON	Beckwith Park (Stormy)	ANON	win	ANON	ANON	ANON	23	Octane	1630	8	0	1	11	9	7	0	72.73	351	34.16	2137	1586	551	18	49	429	161	268	2	24	110	0	0	0	0	1362	517161	258.82	58.65	146.86	33.28	35.59	8.07	286.53	64.93	129.83	29.42	24.92
349	ANON	ANON	Urban Central (Dawn)	ANON	loss	ANON	ANON	ANON	1295	Takumi RX-T	640	2	0	1	5	0	0	0	40	348	0	1805	1008	797	30	36	897	497	400	13	11	34.26	0	0	0	0	1374	460973	200.21	55.32	129.37	35.74	32.35	8.94	211.02	58.3	138.34	38.22	12.57
350	ANON	ANON	Urban Central (Dawn)	ANON	win	ANON	ANON	ANON	23	Octane	820	4	0	0	5	0	0	0	80	266	0	1424	136	1288	12	61	615	0	615	0	27	82.89	0	0	0	0	1255	419388	230.25	63.63	119.67	33.07	11.94	3.3	250.51	69.23	105.78	29.23	5.57
351	ANON	ANON	Beckwith Park	ANON	loss	ANON	ANON	ANON	403	Dominus	850	3	0	2	6	7	4	4	50	278	35.84	1405	1079	326	13	28	282	170	112	2	10	81.42	46.66	571	220	29	1301	435446	240.39	64.31	105.84	28.32	27.54	7.37	230.15	61.58	134.7	36.04	8.92
352	ANON	ANON	Beckwith Park	ANON	win	ANON	ANON	ANON	22	Breakout	940	4	0	0	7	6	3	3	57.14	169	31.03	933	443	490	5	41	303	100	203	1	17	52.64	20.38	22	56	0	1104	377232	285.67	76.29	74.21	19.82	14.56	3.89	261.07	69.72	105.6	28.2	7.77
353	ANON	ANON	Urban Central (Night)	ANON	win	ANON	ANON	ANON	23	Octane	740	2	0	0	5	0	0	0	40	334	0	1769	1435	334	29	12	877	634	243	12	10	33.02	0	0	0	0	1340	409925	176.81	55	134.65	41.89	10	3.11	187.86	58.44	77.29	24.04	56.32
354	ANON	ANON	Urban Central (Night)	ANON	loss	ANON	ANON	ANON	403	Dominus	270	1	0	0	2	0	0	0	50	139	0	769	529	240	14	18	50	0	50	0	5	33.49	0	0	0	0	927	251559	283.25	88.15	36.53	11.37	1.54	0.48	201.56	62.73	118.87	36.99	0.89
355	ANON	ANON	Urban Central (Night)	ANON	loss	ANON	ANON	ANON	403	Dominus	260	0	0	1	2	0	0	0	0	245	0	1340	400	940	14	47	479	0	479	0	20	17.81	0	0	0	0	1308	406677	194.39	59.29	116.9	35.65	16.59	5.06	228.93	69.82	96	29.28	2.95
356	ANON	ANON	Urban Central (Night)	ANON	win	ANON	ANON	ANON	23	Octane	560	2	0	1	3	0	0	0	66.67	328	0	1674	1172	502	26	13	458	380	78	10	5	40.92	0	0	0	0	1294	380789	204.5	62.4	105.92	32.32	17.33	5.29	209.59	63.95	92.46	28.21	25.7
357	ANON	ANON	Urban Central	ANON	win	ANON	ANON	ANON	803	'16 Batmobile	960	4	0	0	7	0	0	0	57.14	214	0	1358	327	1031	12	47	601	23	578	2	22	94.63	0	0	0	0	1182	416095	283.43	73.92	81.09	21.15	18.92	4.93	264.3	68.93	116.28	30.33	2.86
358	ANON	ANON	Urban Central	ANON	loss	ANON	ANON	ANON	23	Octane	620	3	0	0	3	0	0	0	100	253	0	1793	1003	790	30	34	507	75	432	4	15	48.18	0	0	0	0	1215	421386	258.35	67.37	108.2	28.21	16.95	4.42	280.76	73.21	99.59	25.97	3.14
359	ANON	ANON	Utopia Coliseum	ANON	loss	ANON	ANON	ANON	30	Merc	680	2	0	2	6	0	0	0	33.33	323	0	1220	557	663	14	24	477	133	344	5	12	48.62	0	0	0	0	1174	287725	196.4	68.97	74.16	26.04	14.22	4.99	203.49	71.46	79	27.74	2.28
360	ANON	ANON	Utopia Coliseum	ANON	win	ANON	ANON	ANON	23	Octane	1370	7	0	2	9	0	0	0	77.78	310	0	1227	825	402	14	19	346	211	135	4	4	61.96	0	0	0	0	1315	330015	176.07	59.94	104.39	35.54	13.26	4.51	162.83	55.44	109.9	37.42	20.99
361	ANON	ANON	Mannfield (Night)	ANON	win	ANON	ANON	ANON	22	Breakout	1430	8	0	0	10	1	2	2	80	307	39.7	1617	1090	527	13	45	434	196	238	3	20	43.81	41.18	197	58	47	1312	382527	215.44	64.47	97.84	29.28	20.87	6.25	217.57	65.11	110.65	33.11	5.93
362	ANON	ANON	Mannfield (Night)	ANON	loss	ANON	ANON	ANON	23	Octane	430	2	0	0	1	10	8	8	200	368	41.57	1789	1490	299	19	27	353	291	62	5	6	41.37	49.99	300	418	216	1351	400019	200.95	59.67	112.88	33.52	22.95	6.81	206.55	61.33	123.36	36.63	6.87
363	ANON	ANON	Aquadome	ANON	loss	ANON	ANON	ANON	1018	Dominus GT	1060	4	0	1	10	7	6	0	40	329	28.32	1740	1009	731	21	33	553	123	430	3	15	98.02	0	0	0	0	1382	489877	226.36	57.8	139.3	35.57	25.99	6.64	298.6	76.24	88.66	22.64	4.4
364	ANON	ANON	Aquadome	ANON	win	ANON	ANON	ANON	23	Octane	1400	6	0	3	7	10	4	0	85.71	252	40.84	1610	820	790	25	35	574	416	158	14	8	32.05	0	0	0	0	1213	421980	247.98	63.71	115.21	29.6	26.02	6.69	276.9	71.14	105.66	27.15	6.66
365	ANON	ANON	Aquadome	ANON	loss	ANON	ANON	ANON	403	Dominus	650	1	0	1	6	4	4	4	16.67	378	47.63	2049	1784	265	23	24	472	385	87	4	8	51.33	67.1	349	287	16	1345	414753	200.09	56.38	120.68	34.01	34.1	9.61	224.9	63.37	93.05	26.22	36.93
366	ANON	ANON	Aquadome	ANON	win	ANON	ANON	ANON	1317	Esper	900	4	0	2	4	6	1	1	100	156	36.95	913	263	650	5	55	263	48	215	1	18	17.15	16.73	60	236	51	1153	373863	274.45	77.63	72.81	20.59	6.29	1.78	273.4	77.33	77.69	21.97	2.46
367	ANON	ANON	Champions Field	ANON	loss	ANON	ANON	ANON	1295	Takumi RX-T	820	3	0	0	5	0	0	0	60	212	0	1130	118	1012	4	67	185	0	185	0	9	59.48	0	0	0	0	1268	425500	235.3	64.36	114.28	31.26	16.04	4.39	283.75	77.61	81.87	22.39	0
368	ANON	ANON	Champions Field	ANON	win	ANON	ANON	ANON	403	Dominus	1010	4	0	1	5	0	0	0	80	421	0	2379	1811	568	38	14	692	223	469	5	10	44.65	0	0	0	0	1444	477720	172.4	47.01	171.33	46.72	22.98	6.27	199.88	54.5	119.75	32.65	47.09
369	ANON	ANON	Mannfield (Night)	ANON	win	ANON	ANON	ANON	403	Dominus	810	4	0	2	2	3	1	1	200	316	50.78	741	583	158	8	14	72	0	72	0	6	2.68	23.97	51	216	0	1287	181574	106.12	65.83	48.66	30.18	6.43	3.99	82.07	50.91	54.26	33.66	24.88
370	ANON	ANON	Mannfield (Night)	ANON	loss	ANON	ANON	ANON	1675	Ice Charger	310	1	0	0	3	2	4	4	33.33	301	41.92	833	655	178	7	16	159	100	59	1	5	36.42	37.67	0	44	0	1244	178292	99.89	61.98	54.26	33.67	7.02	4.36	2.53	1.57	154.77	96.03	3.87
371	ANON	ANON	Beckwith Park (Midnight)	ANON	win	ANON	ANON	ANON	403	Dominus	1220	5	0	0	9	2	2	2	55.56	436	54.46	2360	2105	255	27	24	676	482	194	6	18	54.61	48.14	438	585	121	1484	439085	167.26	48.98	143.45	42.01	30.79	9.02	198.7	58.18	116.1	34	26.71
372	ANON	ANON	Beckwith Park (Midnight)	ANON	loss	ANON	ANON	ANON	29	Hotshot	590	2	0	1	2	9	5	5	100	250	27.63	1169	708	461	8	39	83	0	83	0	7	139.73	16.1	489	91	0	1317	417754	218.42	63.54	107.85	31.38	17.47	5.08	268.32	78.06	68.5	19.93	6.93
373	ANON	ANON	Aquadome	ANON	win	ANON	ANON	ANON	803	'16 Batmobile	1850	9	0	2	10	6	4	0	90	289	27.53	1628	1107	521	14	44	552	314	238	5	20	77.92	0	0	0	0	1252	464132	289.88	68.19	117.05	27.53	18.17	4.27	290.44	68.32	118.22	27.81	16.45
374	ANON	ANON	Aquadome	ANON	loss	ANON	ANON	ANON	22	Breakout	890	4	0	0	6	10	9	0	66.67	224	25.26	1131	482	649	6	57	308	194	114	3	11	85.4	0	0	0	0	1304	485986	277.77	65.06	131.38	30.77	17.82	4.17	279.79	65.53	134.41	31.48	12.78
375	ANON	ANON	Utopia Coliseum (Dusk)	ANON	win	ANON	ANON	ANON	23	Octane	950	5	0	0	8	1	1	0	62.5	231	37.34	439	300	139	3	14	183	100	83	1	8	31.1	0	0	0	0	1223	138037	103.51	75.47	28.76	20.97	4.89	3.57	95.58	69.68	35.37	25.79	6.22
376	ANON	ANON	Utopia Coliseum (Dusk)	ANON	loss	ANON	ANON	ANON	1624	Endo	260	1	0	2	1	8	5	0	100	264	27.52	371	276	95	3	8	124	100	24	1	2	15.32	0	0	0	0	1218	133958	91.76	67.28	36.68	26.9	7.94	5.82	84.96	62.3	46.41	34.03	5
377	ANON	ANON	Neo Tokyo (Standard)	ANON	win	ANON	ANON	ANON	1919	Centio V17	990	4	0	1	5	5	3	3	80	241	51.66	1457	996	461	14	43	366	187	179	2	18	43.12	48.76	211	432	27	1306	466522	237.65	61.24	139.32	35.9	11.09	2.86	243.18	62.67	137.57	35.45	7.29
378	ANON	ANON	Neo Tokyo (Standard)	ANON	loss	ANON	ANON	ANON	23	Octane	800	3	0	0	5	5	4	4	60	278	39.43	1457	833	624	12	55	559	273	286	3	25	56.47	17.64	259	350	3	1210	430386	273.93	70.81	96.82	25.03	16.09	4.16	281.22	72.7	103.51	26.76	2.11
379	ANON	ANON	Urban Central (Dawn)	ANON	loss	ANON	ANON	ANON	23	Octane	1030	5	0	0	6	8	6	0	83.33	334	44.26	2243	1251	992	41	31	504	238	266	7	8	45.05	0	0	0	0	1385	492072	229.19	57.11	132.52	33.02	39.62	9.87	258.07	64.3	133.26	33.2	10
380	ANON	ANON	Urban Central (Dawn)	ANON	win	ANON	ANON	ANON	403	Dominus	1250	6	0	1	8	6	5	0	75	377	41.48	2221	1153	1068	21	39	1025	374	651	7	25	68.88	0	0	0	0	1326	477463	241.26	59.2	138.17	33.9	28.12	6.9	235.23	57.72	155.68	38.2	16.65
381	ANON	ANON	Wasteland (Night)	ANON	win	ANON	ANON	ANON	23	Octane	590	3	0	0	3	2	0	0	100	268	43.38	541	252	289	6	28	59	0	59	0	5	34.22	0	0	0	0	1261	166902	94.52	64.06	46.97	31.84	6.05	4.1	58.02	39.32	83.64	56.69	5.89
382	ANON	ANON	Wasteland (Night)	ANON	loss	ANON	ANON	ANON	31	Venom	190	0	0	0	2	3	3	0	0	177	16.93	358	100	258	1	24	109	0	109	0	10	37.29	0	0	0	0	1290	169711	97.28	66.38	44.53	30.39	4.74	3.23	52.76	36	89.92	61.36	3.87
383	ANON	ANON	Urban Central	ANON	loss	ANON	ANON	ANON	1568	Octane ZSR	960	3	0	1	7	6	4	4	42.86	342	32.89	1873	1362	511	16	46	351	200	151	2	13	103.03	33.65	521	237	0	1402	478935	215.8	57.52	129.2	34.44	30.17	8.04	232	61.84	127.55	34	15.62
384	ANON	ANON	Urban Central	ANON	win	ANON	ANON	ANON	403	Dominus	1060	4	0	2	6	7	3	3	66.67	267	34.07	1457	952	505	10	44	215	0	215	0	19	86.92	22.67	249	57	10	1181	401223	259.12	69.03	96.54	25.72	19.71	5.25	229.48	61.13	142.01	37.83	3.88
385	ANON	ANON	Neo Tokyo (Standard)	ANON	win	ANON	ANON	ANON	23	Octane	520	2	0	0	4	0	0	0	50	386	0	1766	1041	725	21	33	729	270	459	6	15	67.94	0	0	0	0	1433	361494	131.58	49.5	111.98	42.12	22.28	8.38	160.9	60.53	84.32	31.72	20.62
386	ANON	ANON	Neo Tokyo (Standard)	ANON	loss	ANON	ANON	ANON	23	Octane	640	1	0	3	2	0	0	0	50	438	0	1862	752	1110	23	35	426	11	415	1	8	16.82	0	0	0	0	1481	369038	121.97	46.43	112.45	42.8	28.29	10.77	147.19	56.03	84.43	32.14	31.08
387	ANON	ANON	Champions Field	ANON	win	ANON	ANON	ANON	23	Octane	1000	5	0	0	6	0	0	0	83.33	477	0	1207	625	582	12	21	326	123	203	4	6	11.03	0	0	0	0	1486	252643	102.49	52.18	68.29	34.77	25.62	13.04	99.88	50.86	73.89	37.62	22.63
388	ANON	ANON	Champions Field	ANON	loss	ANON	ANON	ANON	28	X-Devil	370	2	0	0	3	0	0	0	66.67	194	0	679	298	381	6	25	354	107	247	2	13	18.97	0	0	0	0	1334	214331	115.17	60.74	68.15	35.94	6.29	3.32	136.2	71.83	53.41	28.17	0
389	ANON	ANON	Aquadome	ANON	win	ANON	ANON	ANON	23	Octane	1840	8	0	2	15	9	5	0	53.33	276	34.99	1449	832	617	14	54	495	154	341	3	30	62.76	0	0	0	0	1245	463075	292.6	68.82	105.08	24.71	27.51	6.47	340.38	80.06	83.72	19.69	1.08
390	ANON	ANON	Aquadome	ANON	loss	ANON	ANON	ANON	402	Takumi	1550	5	0	5	9	15	8	0	55.56	335	39.98	2049	1681	368	20	32	753	626	127	7	11	65.64	0	0	0	0	1364	506840	249.64	58.48	120.28	28.18	56.97	13.35	236.22	55.34	185.44	43.44	5.23
391	ANON	ANON	Neo Tokyo (Standard)	ANON	win	ANON	ANON	ANON	23	Octane	1390	6	0	1	8	2	0	0	75	225	41.88	1478	882	596	16	55	211	5	206	1	19	65.46	0	0	0	0	1267	420804	240.33	66.86	110.1	30.63	9.04	2.51	262.87	73.13	87.09	24.23	9.5
392	ANON	ANON	Neo Tokyo (Standard)	ANON	loss	ANON	ANON	ANON	22	Breakout	390	0	0	1	2	8	6	0	0	271	35.77	1471	990	481	13	42	409	243	166	3	14	88.74	0	0	0	0	1234	406990	247.57	69.21	95.78	26.78	14.34	4.01	241.45	67.5	112.04	31.32	4.2
393	ANON	ANON	Mannfield (Stormy)	ANON	loss	ANON	ANON	ANON	403	Dominus	680	2	0	0	5	4	3	3	40	266	61.52	1595	1309	286	21	28	492	372	120	6	11	3.8	111.68	114	749	236	1324	410603	222.69	61.23	121.16	33.32	19.83	5.45	205.13	56.4	127.45	35.04	31.1
394	ANON	ANON	Mannfield (Stormy)	ANON	win	ANON	ANON	ANON	23	Octane	740	3	0	0	4	5	2	2	75	250	44.28	1239	821	418	10	37	302	174	128	2	11	55.25	49.9	123	183	25	1163	350944	253.07	70.2	87.86	24.37	19.59	5.43	220.3	61.11	128.92	35.76	11.29
395	ANON	ANON	DFH Stadium	ANON	loss	ANON	ANON	ANON	23	Octane	1490	7	0	0	8	10	8	8	87.5	321	46.23	2520	1856	664	28	66	410	195	215	4	20	32.1	85.95	449	729	226	1410	565835	266.28	57.71	156.97	34.02	38.14	8.27	308.04	66.76	137.94	29.9	15.41
396	ANON	ANON	DFH Stadium	ANON	win	ANON	ANON	ANON	23	Octane	1530	8	0	0	10	8	7	7	80	377	36.48	2522	1936	586	22	56	828	543	285	7	24	80.23	36.72	423	264	156	1377	552216	261.13	56.33	172.62	37.23	29.86	6.44	258.37	55.73	189.53	40.88	15.72
397	ANON	ANON	DFH Stadium	ANON	loss	ANON	ANON	ANON	23	Octane	190	0	0	1	1	4	3	0	0	305	48.47	1132	270	862	14	34	537	65	472	4	16	35.24	0	0	0	0	1293	296011	163.37	65.73	74.36	29.92	10.8	4.35	168.81	67.92	74.25	29.88	5.47
398	ANON	ANON	DFH Stadium	ANON	win	ANON	ANON	ANON	23	Octane	630	3	0	0	4	1	0	0	75	408	49.55	1590	675	915	19	29	559	258	301	4	11	49.57	0	0	0	0	1394	328623	133.92	53.45	90	35.92	26.64	10.63	168.86	67.39	77.94	31.11	3.76
399	ANON	ANON	Utopia Coliseum (Dusk)	ANON	win	ANON	ANON	ANON	23	Octane	910	5	0	1	5	2	1	1	100	191	37.63	577	368	209	5	20	23	0	23	0	2	16.51	18.25	60	38	0	1185	165037	118.66	72.41	41.19	25.14	4.02	2.45	114.96	70.16	39.62	24.18	9.28
400	ANON	ANON	Utopia Coliseum (Dusk)	ANON	loss	ANON	ANON	ANON	1416	Breakout Type-S	310	1	0	0	2	5	5	5	50	168	26.34	512	298	214	3	18	96	0	96	0	8	15.8	12.38	26	1	0	1163	163693	113.71	69.39	45.11	27.53	5.04	3.08	113.55	69.3	47.91	29.24	2.4
401	ANON	ANON	DFH Stadium	ANON	win	ANON	ANON	ANON	1932	Animus GP	1430	6	0	1	11	5	3	3	54.55	371	45.81	2464	1817	647	22	63	961	613	348	8	34	49.91	48.14	267	394	198	1417	498968	209.94	53.68	135.94	34.76	45.23	11.56	216.2	55.28	163.77	41.87	11.14
402	ANON	ANON	DFH Stadium	ANON	loss	ANON	ANON	ANON	1171	Masamune	830	3	0	2	5	11	6	6	60	291	31.91	1698	1164	534	12	48	499	300	199	3	17	89.27	38.35	316	35	0	1315	456306	227.93	59.2	123.54	32.09	33.52	8.71	248.83	64.63	126.15	32.77	10.01
403	ANON	ANON	Champions Field	ANON	loss	ANON	ANON	ANON	23	Octane	920	3	0	3	4	11	5	0	75	273	45.17	1402	927	475	13	44	266	79	187	1	16	55.82	0	0	0	0	1298	432151	242.75	66.56	99.36	27.24	22.6	6.2	260.1	71.32	100.23	27.48	4.38
404	ANON	ANON	Champions Field	ANON	win	ANON	ANON	ANON	29	Hotshot	1150	5	0	0	11	4	3	0	45.45	286	40.12	1490	941	549	11	49	298	100	198	1	17	43.69	0	0	0	0	1396	457496	198.83	54.52	139.07	38.14	26.77	7.34	253.21	69.44	105.67	28.98	5.79
405	ANON	ANON	Beckwith Park (Midnight)	ANON	win	ANON	ANON	ANON	403	Dominus	1050	4	0	3	7	0	0	0	57.14	273	0	1368	190	1178	9	53	517	95	422	2	17	58.04	0	0	0	0	1167	389949	239.87	66.22	109.5	30.23	12.87	3.55	235.81	65.1	119.82	33.08	6.62
406	ANON	ANON	Beckwith Park (Midnight)	ANON	loss	ANON	ANON	ANON	23	Octane	610	2	0	0	5	0	0	0	40	366	0	1921	988	933	24	21	563	202	361	4	9	42.84	0	0	0	0	1305	437174	215.61	59.53	128.56	35.5	18.01	4.97	198.59	54.83	137.42	37.94	26.16
407	ANON	ANON	Aquadome	ANON	win	ANON	ANON	ANON	23	Octane	1350	7	0	0	7	2	2	0	100	322	39.51	1154	702	452	9	41	533	330	203	4	19	61.08	0	0	0	0	1319	331321	177.72	62.16	95.55	33.42	12.66	4.43	198.84	69.54	75.94	26.56	11.15
408	ANON	ANON	Aquadome	ANON	loss	ANON	ANON	ANON	24	Paladin	430	2	0	0	2	7	7	0	100	262	30.09	949	618	331	8	28	111	88	23	1	2	74.36	0	0	0	0	1261	317554	187.49	65.5	81.11	28.34	17.64	6.16	177.71	62.09	108.52	37.91	0
409	ANON	ANON	Beckwith Park	ANON	loss	ANON	ANON	ANON	1919	Centio V17	450	2	0	2	2	9	7	0	100	195	39.49	967	711	256	9	22	245	164	81	2	7	23.28	0	0	0	0	1239	249812	158.95	66.88	71.61	30.13	7.12	3	145.72	61.31	84.52	35.56	7.45
410	ANON	ANON	Beckwith Park	ANON	win	ANON	ANON	ANON	23	Octane	1250	7	0	0	9	2	2	0	77.78	368	38.89	1278	1028	250	12	24	263	150	113	2	10	37.8	0	0	0	0	1351	274230	138.44	58.25	84.69	35.64	14.52	6.11	161.04	67.76	61.6	25.92	15.01
411	ANON	ANON	Beckwith Park (Stormy)	ANON	loss	ANON	ANON	ANON	597	Delorean	1030	4	0	2	8	9	6	0	50	315	28.67	1624	1140	484	15	41	270	105	165	2	14	102.41	0	0	0	0	1207	423595	276.39	69.27	112.52	28.2	10.08	2.53	270.89	67.89	125.67	31.5	2.43
412	ANON	ANON	Beckwith Park (Stormy)	ANON	win	ANON	ANON	ANON	23	Octane	1410	6	0	2	9	8	4	0	66.67	271	35.58	1406	867	539	11	47	388	200	188	2	16	54.16	0	0	0	0	1247	438099	271.27	68.79	109.64	27.8	13.41	3.4	290.38	73.64	94.54	23.97	9.41
413	ANON	ANON	Wasteland	ANON	win	ANON	ANON	ANON	23	Octane	1840	9	0	0	12	4	2	0	75	272	34.52	1485	1033	452	14	42	728	567	161	7	14	91.39	0	0	0	0	1169	369924	275.69	73.03	81.59	21.61	20.2	5.35	120.54	31.93	246.18	65.21	10.77
414	ANON	ANON	Wasteland	ANON	loss	ANON	ANON	ANON	600	Ripper	450	2	0	0	4	12	9	0	50	221	33.48	1096	618	478	8	44	173	116	57	2	5	57.17	0	0	0	0	1260	340139	263.26	72.44	84.16	23.16	15.99	4.4	156.89	43.17	203.72	56.06	2.8
415	ANON	ANON	Aquadome	ANON	win	ANON	ANON	ANON	1568	Octane ZSR	1020	5	0	1	7	6	4	4	71.43	279	39.23	1526	1141	385	14	35	255	100	155	1	13	63.49	50.29	125	274	0	1307	454395	232.29	58.99	140.53	35.69	20.97	5.33	224.75	57.07	151.12	38.38	17.92
416	ANON	ANON	Aquadome	ANON	loss	ANON	ANON	ANON	403	Dominus	910	4	0	1	6	7	5	5	66.67	326	47.62	1917	1304	613	20	54	541	283	258	3	23	29.33	24.72	175	442	20	1295	460363	243.04	61.09	134.94	33.92	19.84	4.99	233.53	58.7	148.18	37.25	16.11
417	ANON	ANON	Champions Field	ANON	loss	ANON	ANON	ANON	403	Dominus	450	0	0	3	1	0	0	0	0	301	0	1288	920	368	14	24	194	0	194	0	9	55.24	0	0	0	0	1306	335244	155.85	57.99	87.5	32.56	25.39	9.45	162.32	60.4	106.43	39.6	0
418	ANON	ANON	Champions Field	ANON	win	ANON	ANON	ANON	23	Octane	810	3	0	0	6	0	0	0	50	351	0	1520	542	978	19	39	403	153	250	6	8	33.52	0	0	0	0	1457	370627	126.69	47.7	112.53	42.37	26.39	9.94	163.89	61.7	86.46	32.55	15.27
419	ANON	ANON	Beckwith Park	ANON	win	ANON	ANON	ANON	23	Octane	1720	8	0	4	10	9	3	3	80	361	55.21	2346	2061	285	31	27	329	217	112	3	10	54.54	63.26	407	719	82	1338	461290	240.87	59.53	137.64	34.02	26.13	6.46	253.97	62.77	117.52	29.04	33.13
420	ANON	ANON	Beckwith Park	ANON	loss	ANON	ANON	ANON	30	Merc	990	3	0	1	9	10	8	8	33.33	194	23.82	1042	496	546	6	46	313	88	225	1	19	42.52	14.46	159	103	11	1180	422474	304.52	74.68	89.96	22.06	13.3	3.26	328.57	80.58	75.87	18.61	3.33
421	ANON	ANON	Urban Central (Dawn)	ANON	loss	ANON	ANON	ANON	28	X-Devil	1380	6	0	1	12	8	8	8	50	407	41.83	2398	1839	559	19	52	239	100	139	1	14	51.57	72.22	733	70	0	1423	540665	247.22	56.89	147.88	34.03	39.43	9.07	301.69	69.43	128.5	29.57	4.33
422	ANON	ANON	Urban Central (Dawn)	ANON	win	ANON	ANON	ANON	23	Octane	1900	8	0	8	8	12	6	6	100	380	45.33	2471	1999	472	24	41	654	528	126	6	11	38.27	53.59	409	368	71	1371	497402	262.76	60.07	136.48	31.2	38.17	8.73	262.54	60.02	148.66	33.99	26.2
423	ANON	ANON	Beckwith Park (Stormy)	ANON	win	ANON	ANON	ANON	31	Venom	800	3	0	2	5	3	2	2	60	214	50.95	1212	794	418	12	37	277	98	179	1	16	26.78	73.42	327	418	14	1211	344367	222.62	72.92	71.6	23.45	11.09	3.63	238.33	78.06	65.44	21.43	1.54
424	ANON	ANON	Beckwith Park (Stormy)	ANON	loss	ANON	ANON	ANON	403	Dominus	580	2	0	0	3	5	3	3	66.67	261	40.96	1265	768	497	10	44	176	67	109	1	11	41.46	36.94	256	123	44	1225	349096	197.13	64.43	90.82	29.68	18.03	5.89	205.14	67.04	100.07	32.7	0.77
425	ANON	ANON	Aquadome	ANON	loss	ANON	ANON	ANON	1416	Breakout Type-S	480	0	0	1	5	4	3	3	0	172	53.64	764	210	554	5	51	301	36	265	2	24	20.82	32.3	143	324	168	1272	383997	207.89	66.31	98.78	31.51	6.86	2.19	208.57	66.52	98.1	31.29	6.86
426	ANON	ANON	Aquadome	ANON	win	ANON	ANON	ANON	403	Dominus	900	3	0	3	4	5	0	0	75	163	53.63	834	464	370	8	33	144	37	107	1	9	6.07	104.73	410	341	63	1241	369553	219.85	70.81	74.91	24.13	15.74	5.07	222.82	71.76	87.67	28.24	0
427	ANON	ANON	Neo Tokyo (Standard)	ANON	win	ANON	ANON	ANON	31	Venom	1100	4	0	1	4	4	3	3	100	260	37.09	1392	881	511	14	45	429	269	160	4	14	114.31	24.49	217	518	130	1254	431625	257.76	67.88	103.9	27.36	18.09	4.76	261.28	68.8	108.55	28.58	9.92
428	ANON	ANON	Neo Tokyo (Standard)	ANON	loss	ANON	ANON	ANON	23	Octane	860	3	0	0	4	4	4	4	75	265	43.08	1579	1199	380	14	37	442	315	127	4	11	39.69	53.97	177	209	85	1291	448452	244.91	64.49	117.4	30.91	17.46	4.6	269.23	70.89	99.98	26.33	10.55
429	ANON	ANON	Neo Tokyo (Standard)	ANON	win	ANON	ANON	ANON	1691	Mantis	1550	7	0	1	11	3	1	1	63.64	352	45.17	1863	1480	383	18	38	240	60	180	1	17	46.59	20.21	228	229	42	1349	461434	207.24	54.76	149.78	39.57	21.46	5.67	227.93	60.22	132.92	35.12	17.63
430	ANON	ANON	Neo Tokyo (Standard)	ANON	loss	ANON	ANON	ANON	23	Octane	570	1	0	2	3	11	7	7	33.33	306	41.49	1735	1203	532	17	46	580	366	214	6	18	58.7	56.68	572	501	233	1389	481246	229.1	60.04	123.63	32.4	28.82	7.55	264.2	69.25	107.53	28.18	9.81
431	ANON	ANON	DFH Stadium	ANON	win	ANON	ANON	ANON	403	Dominus	1210	5	0	0	9	2	1	1	55.56	265	46.17	1557	1147	410	17	39	428	189	239	4	21	42.78	96.9	312	580	221	1240	414062	242.41	66.96	99.48	27.48	20.15	5.57	253.76	70.09	97.74	27	10.54
432	ANON	ANON	DFH Stadium	ANON	loss	ANON	ANON	ANON	23	Octane	540	1	0	2	2	9	5	5	50	295	31.28	1465	1022	443	11	43	212	88	124	1	12	57.27	71.56	455	78	14	1286	430448	226.09	62.43	109.68	30.28	26.39	7.29	211.86	58.5	150.31	41.5	0
433	ANON	ANON	DFH Stadium	ANON	loss	ANON	ANON	ANON	1919	Centio V17	970	3	0	2	6	0	0	0	50	382	0	2212	756	1456	19	49	908	432	476	14	15	87.46	0	0	0	0	1346	473507	234.94	60.89	109.54	28.39	41.35	10.72	246.82	63.97	125.77	32.6	13.24
434	ANON	ANON	DFH Stadium	ANON	win	ANON	ANON	ANON	803	'16 Batmobile	1180	5	0	3	7	0	0	0	71.43	272	0	1763	660	1103	19	52	521	192	329	7	21	58.98	0	0	0	0	1306	445516	248.87	65.15	112.41	29.43	20.71	5.42	272.88	71.44	105.19	27.54	3.91
435	ANON	ANON	Neo Tokyo (Standard)	ANON	win	ANON	ANON	ANON	23	Octane	730	3	0	3	4	3	0	0	75	416	53.98	400	332	68	4	6	9	0	9	0	1	0	14.45	0	67	0	1132	74344	53.55	67.12	20.9	26.2	5.33	6.68	53.22	66.71	20.06	25.14	6.5
436	ANON	ANON	Neo Tokyo (Standard)	ANON	loss	ANON	ANON	ANON	403	Dominus	140	0	0	0	3	4	3	3	0	180	30.3	219	76	143	1	12	59	0	59	0	5	12.14	7.14	35	23	0	1297	84846	51.17	64.23	24.1	30.25	4.4	5.52	52.42	65.79	25.07	31.46	2.19
437	ANON	ANON	Beckwith Park (Midnight)	ANON	draw	ANON	ANON	ANON	23	Octane	780	2	0	2	4	4	2	0	50	375	61.24	1875	1318	557	42	14	765	325	440	11	11	12.54	0	0	0	0	1362	392026	173.9	56.85	108.58	35.5	23.39	7.65	155.7	50.9	126.78	41.45	23.39
438	ANON	ANON	Beckwith Park (Midnight)	ANON	draw	ANON	ANON	ANON	1675	Ice Charger	470	2	0	0	4	4	2	0	50	239	36.51	1106	465	641	11	37	392	0	392	0	27	55.03	0	0	0	0	1296	344118	201.36	66.11	81.46	26.75	21.75	7.14	4.17	1.37	292.24	95.95	8.17
439	ANON	ANON	DFH Stadium (Stormy)	ANON	draw	ANON	ANON	ANON	23	Octane	1600	6	0	4	8	12	6	0	75	343	55.99	2354	1790	564	28	52	716	572	144	8	12	15.59	0	0	0	0	1257	448338	287.64	67.35	114.72	26.86	24.73	5.79	199.94	46.82	196.31	45.97	30.83
440	ANON	ANON	DFH Stadium (Stormy)	ANON	draw	ANON	ANON	ANON	1018	Dominus GT	1450	6	0	1	12	8	6	0	50	214	37.51	1525	907	618	11	58	327	0	327	0	28	53.27	0	0	0	0	1312	490495	289.56	67.33	113.35	26.36	27.12	6.31	297.94	69.28	115.54	26.87	16.55
441	ANON	ANON	Mannfield	ANON	win	ANON	ANON	ANON	1675	Ice Charger	1100	4	0	1	7	6	3	0	57.14	206	37.82	1127	525	602	19	36	421	149	272	13	16	26.01	0	0	0	0	1221	409309	262.32	70.3	100	26.8	10.8	2.89	6.67	1.79	364.69	97.74	1.77
442	ANON	ANON	Mannfield	ANON	loss	ANON	ANON	ANON	23	Octane	1120	3	0	2	6	7	4	0	50	239	61.22	1560	1000	560	25	22	501	302	199	6	8	22.99	0	0	0	0	1210	383432	261.97	70.17	94.77	25.39	16.58	4.44	193.65	51.87	152.31	40.8	27.36
443	ANON	ANON	Neo Tokyo (Standard)	ANON	win	ANON	ANON	ANON	23	Octane	650	2	0	0	3	1	1	1	66.67	233	51.28	1360	786	574	12	48	372	141	231	2	20	23.91	32.5	31	275	58	1247	397556	218.76	65.39	106.88	31.95	8.9	2.66	228.74	68.37	99.72	29.81	6.08
444	ANON	ANON	Neo Tokyo (Standard)	ANON	loss	ANON	ANON	ANON	28	X-Devil	470	1	0	0	1	3	2	2	100	409	50.5	2194	1897	297	25	26	382	279	103	5	9	27.78	54.65	473	602	220	1306	414216	189.72	57.01	117.13	35.2	25.94	7.79	208.5	62.65	124.03	37.27	0.27
445	ANON	ANON	Utopia Coliseum (Dusk)	ANON	loss	ANON	ANON	ANON	23	Octane	690	2	0	1	5	5	3	3	40	195	50.2	1065	661	404	13	37	494	348	146	6	13	20.93	67.51	236	643	255	1223	403665	246.32	69.62	94.99	26.85	12.51	3.54	250.86	70.9	97.66	27.6	5.3
446	ANON	ANON	Utopia Coliseum (Dusk)	ANON	win	ANON	ANON	ANON	1624	Endo	880	3	0	2	5	5	2	2	60	253	26.95	1179	693	486	9	41	316	138	178	2	15	86.39	46.81	556	206	61	1247	410322	244.38	69.36	88.57	25.14	19.37	5.5	278.2	78.96	69.7	19.78	4.43
447	ANON	ANON	Mannfield	ANON	win	ANON	ANON	ANON	23	Octane	970	4	0	1	6	7	3	3	66.67	240	33.36	1260	801	459	10	41	418	228	190	3	16	65.8	48.57	257	198	71	1226	411860	246.12	66.73	108.81	29.5	13.91	3.77	271.79	73.69	88.75	24.06	8.3
448	ANON	ANON	Mannfield	ANON	loss	ANON	ANON	ANON	402	Takumi	900	3	0	2	7	6	4	4	42.86	222	32.22	1096	543	553	8	47	267	90	177	2	15	37.34	67.76	417	261	109	1184	394969	265.37	72.78	78.19	21.44	21.07	5.78	272.68	74.78	90.49	24.82	1.47
449	ANON	ANON	DFH Stadium (Stormy)	ANON	win	ANON	ANON	ANON	23	Octane	980	4	0	0	6	4	3	3	66.67	239	34.04	1450	766	684	10	62	527	224	303	3	26	45.77	42.74	345	136	75	1222	460589	293.04	71.84	92.97	22.79	21.91	5.37	298.6	73.2	99.65	24.43	9.67
450	ANON	ANON	DFH Stadium (Stormy)	ANON	loss	ANON	ANON	ANON	1691	Mantis	740	3	0	1	4	6	4	4	75	377	49.07	2246	1941	305	28	29	293	234	59	4	5	68.43	91.66	608	867	165	1227	457047	262.51	64.83	115.11	28.43	27.27	6.74	261.98	64.7	137.2	33.89	5.71
451	ANON	ANON	Mannfield (Night)	ANON	loss	ANON	ANON	ANON	1172	Marauder	410	0	0	3	0	9	5	5	0	337	42.42	1682	1350	332	18	28	208	113	95	2	8	53.64	79.79	376	450	86	1326	412226	203.32	57.14	124.92	35.11	27.57	7.75	227.51	63.94	124.62	35.02	3.69
452	ANON	ANON	Mannfield (Night)	ANON	win	ANON	ANON	ANON	23	Octane	1200	5	0	0	9	0	0	0	55.56	417	36.85	2290	1677	613	21	45	742	469	273	5	23	94.16	44.75	202	292	0	1342	450115	206.04	57.41	125.76	35.04	27.09	7.55	225.63	62.87	120.56	33.59	12.71
453	ANON	ANON	DFH Stadium	ANON	loss	ANON	ANON	ANON	403	Dominus	1450	8	0	0	9	9	9	9	88.89	197	37.86	1203	664	539	12	53	787	499	288	8	25	36.31	62.76	78	474	234	1165	486907	361.56	73.6	116.35	23.68	13.37	2.72	349.5	71.14	132.34	26.94	9.44
454	ANON	ANON	DFH Stadium	ANON	win	ANON	ANON	ANON	1172	Marauder	1680	9	0	2	9	9	8	8	100	191	28.51	1135	415	720	5	64	188	0	188	0	16	47.28	27.36	321	88	0	1096	437642	364.76	73.41	115.27	23.2	16.82	3.39	371.37	74.74	112.07	22.56	13.41
455	ANON	ANON	Starbase ARC (Standard)	ANON	loss	ANON	ANON	ANON	25	Roadhog	670	2	0	1	6	0	0	0	33.33	255	0	1266	392	874	18	39	415	11	404	1	13	52.03	0	0	0	0	1257	359026	221.44	69.35	81.24	25.44	16.62	5.21	237.13	74.27	76.71	24.02	5.46
456	ANON	ANON	Starbase ARC (Standard)	ANON	win	ANON	ANON	ANON	22	Breakout	1130	5	0	2	6	0	0	0	83.33	210	0	833	235	598	10	31	316	29	287	2	17	61.4	0	0	0	0	1194	341541	212.59	66.57	99.08	31.03	7.67	2.4	210.31	65.86	102.57	32.12	6.46
457	ANON	ANON	Mannfield (Night)	ANON	loss	ANON	ANON	ANON	597	Delorean	650	2	0	2	5	11	7	7	40	370	36.47	2142	1707	435	19	37	666	571	95	7	8	64.63	48.66	787	198	128	1360	476869	227.45	58.48	130.84	33.64	30.67	7.89	250.19	64.32	133.1	34.22	5.67
458	ANON	ANON	Mannfield (Night)	ANON	win	ANON	ANON	ANON	23	Octane	1410	7	0	1	11	5	2	2	63.64	342	43.78	2025	1429	596	21	51	464	296	168	4	14	39.79	61.62	309	489	16	1324	462506	235.88	60.91	127.22	32.85	24.19	6.25	272.08	70.25	106.28	27.44	8.92
459	ANON	ANON	Utopia Coliseum (Dusk)	ANON	win	ANON	ANON	ANON	1919	Centio V17	690	3	0	1	3	0	0	0	100	295	0	708	366	342	12	9	70	35	35	3	3	27.19	0	0	0	0	1323	185613	91.15	58.06	60.23	38.36	5.62	3.58	92.54	58.94	58.14	37.03	6.33
460	ANON	ANON	Utopia Coliseum (Dusk)	ANON	loss	ANON	ANON	ANON	23	Octane	260	1	0	0	1	0	0	0	100	295	0	645	356	289	7	16	249	156	93	3	4	19.69	0	0	0	0	1268	177680	99.93	64.31	44.42	28.58	11.05	7.11	113.7	73.16	41.71	26.84	0
461	ANON	ANON	DFH Stadium	ANON	win	ANON	ANON	ANON	403	Dominus	1050	3	0	3	3	0	0	0	100	424	0	2356	2071	285	43	10	266	32	234	1	5	13.6	0	0	0	0	1333	441522	204.65	57.63	120.7	33.99	29.77	8.38	199.52	56.18	119.06	33.53	36.54
462	ANON	ANON	DFH Stadium	ANON	loss	ANON	ANON	ANON	23	Octane	560	2	0	0	6	0	0	0	33.33	149	0	1087	568	519	13	45	177	0	177	0	16	31.39	0	0	0	0	1137	353403	246.48	72.07	85.54	25.01	10	2.92	263.73	77.11	75.86	22.18	2.44
463	ANON	ANON	Champions Field	ANON	win	ANON	ANON	ANON	1172	Marauder	1220	5	0	0	10	0	0	0	50	342	0	2076	489	1587	13	58	1094	135	959	4	36	104.36	0	0	0	0	1226	433820	256.47	65.25	118.67	30.19	17.94	4.56	283.95	72.24	102.27	26.02	6.86
464	ANON	ANON	Champions Field	ANON	loss	ANON	ANON	ANON	803	'16 Batmobile	1150	4	0	3	5	0	0	0	80	287	0	1658	827	831	21	30	534	249	285	7	10	102.91	0	0	0	0	1210	419999	276.15	70.76	94.45	24.2	19.68	5.04	236.8	60.67	150.72	38.62	2.77
465	ANON	ANON	Urban Central (Night)	ANON	win	ANON	ANON	ANON	803	'16 Batmobile	1010	4	0	2	7	4	1	1	57.14	319	49.89	1649	1183	466	15	40	426	243	183	4	16	33.8	55.62	565	287	156	1242	357915	210.18	66.67	78.96	25.05	26.12	8.29	218.74	69.38	90.16	28.6	6.36
466	ANON	ANON	Urban Central (Night)	ANON	loss	ANON	ANON	ANON	28	X-Devil	520	1	0	2	4	7	4	4	25	154	65.53	985	520	465	9	44	216	63	153	1	15	11.37	56.98	70	428	64	1339	396116	190.89	60.58	107.51	34.12	16.68	5.29	202.72	64.34	109.86	34.87	2.49
467	ANON	ANON	Champions Field (Day)	ANON	loss	ANON	ANON	ANON	600	Ripper	530	2	0	0	3	7	5	5	66.67	297	31.42	1528	1326	202	14	19	442	400	42	4	4	96.74	137.29	557	73	0	1205	405845	272.86	74.19	72.19	19.63	22.72	6.18	274.52	74.64	85.54	23.26	7.71
468	ANON	ANON	Champions Field (Day)	ANON	win	ANON	ANON	ANON	22	Breakout	980	5	0	0	7	3	2	2	71.43	245	42.56	1192	824	368	11	35	211	63	148	1	14	17.85	54.42	360	275	36	1149	379832	262.24	71.12	92.39	25.06	14.1	3.82	244.01	66.17	116.51	31.6	8.22
469	ANON	ANON	Aquadome	ANON	loss	ANON	ANON	ANON	803	'16 Batmobile	1290	5	0	0	9	7	6	6	55.56	208	44.63	1803	1150	653	16	59	650	386	264	5	23	59.94	51.51	182	449	113	1150	540218	390.4	75.33	116.1	22.4	11.74	2.27	359.43	69.35	156.45	30.19	2.38
470	ANON	ANON	Aquadome	ANON	win	ANON	ANON	ANON	403	Dominus	1420	6	0	2	7	9	5	5	85.71	283	33.9	2168	1449	719	18	62	229	49	180	1	16	121.87	63.34	369	350	50	1195	544376	353.11	68.28	147.02	28.43	17.02	3.29	392.97	75.99	112.21	21.7	11.98
471	ANON	ANON	Neo Tokyo (Standard)	ANON	draw	ANON	ANON	ANON	1691	Mantis	570	3	0	0	3	2	3	3	100	365	25.68	507	356	151	4	13	133	100	33	1	3	27.6	8.55	132	43	0	1370	167645	88.8	60.34	48.86	33.2	9.5	6.46	87.64	59.55	51.27	34.84	8.26
472	ANON	ANON	Neo Tokyo (Standard)	ANON	draw	ANON	ANON	ANON	23	Octane	470	3	0	0	2	3	3	3	150	373	31.29	661	443	218	6	21	56	9	47	1	5	27.86	13.52	231	156	90	1309	156585	94.06	65.26	40.08	27.81	10	6.94	92.66	64.28	47.34	32.84	4.14
473	ANON	ANON	Champions Field (Day)	ANON	win	ANON	ANON	ANON	1919	Centio V17	1170	4	0	0	8	6	3	3	50	286	37.85	1666	1224	442	16	40	872	695	177	9	15	124.31	42.59	277	110	78	1274	489603	267.67	64.11	119.61	28.65	30.23	7.24	248.74	59.58	164.7	39.45	4.07
474	ANON	ANON	Champions Field (Day)	ANON	loss	ANON	ANON	ANON	23	Octane	840	3	0	0	6	8	4	4	50	255	42.27	1690	1264	426	13	39	397	276	121	3	11	119.86	31.95	330	35	23	1210	462358	288.93	69.57	102.57	24.7	23.78	5.73	278.72	67.11	132.65	31.94	3.92
475	ANON	ANON	Champions Field	ANON	loss	ANON	ANON	ANON	1171	Masamune	680	1	0	6	1	16	9	9	100	262	42.73	1389	1011	378	12	34	71	0	71	0	6	67.02	24.73	177	188	0	1126	342176	256.87	73.59	74.43	21.32	17.75	5.09	210.52	60.31	128.59	36.84	9.94
476	ANON	ANON	Champions Field	ANON	win	ANON	ANON	ANON	1691	Mantis	1860	9	0	0	16	1	1	1	56.25	228	29.96	1008	634	374	9	35	616	436	180	6	16	82.77	39.99	140	265	163	1243	374926	229.98	66.64	103.43	29.97	11.72	3.4	205.37	59.5	131.98	38.24	7.79
477	ANON	ANON	Beckwith Park (Stormy)	ANON	win	ANON	ANON	ANON	1691	Mantis	1630	7	0	0	14	0	0	0	50	232	25.22	1130	705	425	8	36	540	316	224	4	19	72.81	30.33	115	94	83	1307	380384	207.14	63.36	103.25	31.58	16.54	5.06	202.13	61.83	119.03	36.41	5.76
478	ANON	ANON	Beckwith Park (Stormy)	ANON	loss	ANON	ANON	ANON	1171	Masamune	590	0	0	7	0	14	7	7	0	330	48.53	1545	1255	290	17	26	133	110	23	2	2	48.43	42.37	494	446	89	1319	388666	192.07	58.81	111.04	34	23.47	7.19	203.26	62.24	104.73	32.07	18.59
479	ANON	ANON	DFH Stadium (Stormy)	ANON	loss	ANON	ANON	ANON	1603	Twinmill III	690	2	0	1	4	7	4	4	50	222	21.93	1124	588	536	6	41	370	188	182	2	16	170.87	19.84	276	11	11	1356	456695	219.82	60.51	107.81	29.68	35.65	9.81	175.77	48.39	174.46	48.02	13.04
480	ANON	ANON	DFH Stadium (Stormy)	ANON	win	ANON	ANON	ANON	1691	Mantis	990	4	0	1	7	4	2	2	57.14	323	47.39	1968	1560	408	21	39	395	235	160	5	15	39.8	45.82	243	475	201	1385	465704	195.34	53.79	135.45	37.3	32.39	8.92	230.07	63.35	123.76	34.08	9.36
481	ANON	ANON	DFH Stadium (Stormy)	ANON	win	ANON	ANON	ANON	1691	Mantis	990	4	0	1	7	4	2	0	57.14	323	47.39	1968	1171	797	22	38	624	219	405	4	17	39.8	0	0	0	0	1385	465704	195.34	53.79	135.45	37.3	32.39	8.92	230.07	63.35	123.76	34.08	9.36
482	ANON	ANON	DFH Stadium (Stormy)	ANON	loss	ANON	ANON	ANON	1603	Twinmill III	690	2	0	1	4	7	4	0	50	222	21.93	1124	270	854	8	39	325	59	266	5	10	170.87	0	0	0	0	1356	456695	219.82	60.51	107.81	29.68	35.65	9.81	175.77	48.39	174.46	48.02	13.04
483	ANON	ANON	DFH Stadium	ANON	win	ANON	ANON	ANON	23	Octane	1420	6	0	4	7	10	4	4	85.71	300	42.53	1979	1526	453	20	45	387	298	89	4	9	57.84	85.71	238	390	106	1359	485011	237.2	59.48	133.44	33.46	28.18	7.07	256.81	64.39	127.04	31.85	14.98
484	ANON	ANON	DFH Stadium	ANON	loss	ANON	ANON	ANON	1856	Jager 619	950	4	0	0	10	7	6	6	40	292	41.46	1945	1463	482	19	44	406	265	141	4	12	65.41	61.28	329	439	137	1254	443667	258.27	65.02	113.94	28.68	25.02	6.3	275.35	69.32	118.33	29.79	3.55
485	ANON	ANON	DFH Stadium	ANON	loss	ANON	ANON	ANON	1856	Jager 619	950	4	0	0	10	7	6	6	40	292	41.46	1945	1463	482	19	44	406	265	141	4	12	65.41	61.28	329	439	137	1254	443667	258.27	65.02	113.94	28.68	25.02	6.3	275.35	69.32	118.33	29.79	3.55
486	ANON	ANON	DFH Stadium	ANON	win	ANON	ANON	ANON	23	Octane	1420	6	0	4	7	10	4	4	85.71	300	42.53	1979	1526	453	20	45	387	298	89	4	9	57.84	85.71	238	390	106	1359	485011	237.2	59.48	133.44	33.46	28.18	7.07	256.81	64.39	127.04	31.85	14.98
487	ANON	ANON	Beckwith Park	ANON	win	ANON	ANON	ANON	30	Merc	1150	4	0	4	4	10	3	3	100	370	49.06	2583	2215	368	27	32	631	489	142	6	12	70.8	72.21	97	497	110	1217	487394	278.57	63.64	131.56	30.06	27.6	6.31	230.68	52.7	186.48	42.6	20.56
488	ANON	ANON	Beckwith Park	ANON	loss	ANON	ANON	ANON	22	Breakout	1010	3	0	1	10	4	4	4	30	247	26.51	1707	885	822	11	71	362	100	262	1	23	107.37	32.41	452	214	0	1310	531320	276.04	63.22	141.08	32.31	19.53	4.47	332.57	76.16	104.09	23.84	0
489	ANON	ANON	Champions Field (Day)	ANON	loss	ANON	ANON	ANON	22	Breakout	1020	5	0	0	7	11	6	6	71.43	195	27.61	1248	671	577	8	51	330	188	142	2	12	121.93	43.98	357	74	11	1179	498595	346.9	74.06	103.94	22.19	17.55	3.75	328.72	70.18	137.22	29.3	2.45
490	ANON	ANON	Champions Field (Day)	ANON	win	ANON	ANON	ANON	23	Octane	1410	6	0	1	11	7	5	5	54.55	475	50.64	3086	2658	428	35	44	796	666	130	9	11	38.71	42.26	560	845	233	1355	553529	257.26	55.97	161.47	35.13	40.89	8.9	259.27	56.41	182.15	39.63	18.2
491	ANON	ANON	Neo Tokyo (Standard)	ANON	loss	ANON	ANON	ANON	403	Dominus	1120	6	0	1	5	7	8	8	120	426	43.7	2551	2081	470	26	43	533	417	116	6	11	51.42	59.21	599	529	182	1479	500861	200.64	51.2	142.8	36.44	48.45	12.36	250.88	64.02	136.02	34.71	4.99
492	ANON	ANON	Neo Tokyo (Standard)	ANON	win	ANON	ANON	ANON	1856	Jager 619	1370	8	0	0	7	5	6	6	114.29	304	28.67	1799	1329	470	14	41	350	200	150	2	13	125.04	28.77	416	70	0	1334	451268	252.69	64.53	106.65	27.24	32.25	8.24	268.13	68.47	116.82	29.83	6.64
493	ANON	ANON	DFH Stadium	ANON	win	ANON	ANON	ANON	1691	Mantis	980	4	0	1	6	2	2	2	66.67	289	29.76	1523	967	556	11	50	739	549	190	6	16	100.11	28.26	259	17	11	1264	420431	215.9	60.19	127.07	35.43	15.73	4.39	214.73	59.87	133.4	37.19	10.56
494	ANON	ANON	DFH Stadium	ANON	loss	ANON	ANON	ANON	23	Octane	440	2	0	0	2	6	4	4	100	222	31.45	1276	846	430	11	39	109	14	95	1	9	126.81	50.73	394	256	85	1215	410417	239.36	65.54	115.17	31.53	10.7	2.93	240.73	65.91	124.49	34.09	0
495	ANON	ANON	Champions Field	ANON	win	ANON	ANON	ANON	23	Octane	990	6	0	0	7	1	0	0	85.71	0	58.2	371	262	109	5	9	11	0	11	0	1	0	0	0	0	0	1183	141809	119.12	82.03	24.88	17.13	1.22	0.84	114.88	79.11	23.57	16.23	6.76
496	ANON	ANON	Champions Field	ANON	loss	ANON	ANON	ANON	24	Paladin	130	0	0	0	1	7	6	0	0	275	12.9	318	88	230	1	21	106	0	106	0	9	30.2	0	0	0	0	1291	157626	98.37	68.11	41.69	28.87	4.36	3.02	109.28	75.67	31.68	21.94	3.46
497	ANON	ANON	Neo Tokyo (Standard)	ANON	win	ANON	ANON	ANON	23	Octane	1340	6	0	2	7	5	1	0	85.71	73	67.4	784	528	256	12	23	245	204	41	4	4	0	0	0	0	0	1212	408077	269.23	74.11	81.02	22.3	13.05	3.59	214.65	59.08	132.42	36.45	16.23
498	ANON	ANON	Neo Tokyo (Standard)	ANON	loss	ANON	ANON	ANON	1568	Octane ZSR	640	1	0	1	5	7	6	0	20	429	40.16	2458	2082	376	22	33	1153	943	210	10	19	98.43	0	0	0	0	1450	484356	188.15	51.81	130.61	35.97	44.36	12.22	196.13	54.01	153.54	42.28	13.44
499	ANON	ANON	Utopia Coliseum	ANON	win	ANON	ANON	ANON	23	Octane	670	3	0	0	5	4	2	2	60	162	35.36	823	576	247	6	25	261	100	161	1	15	111.88	19.91	210	25	1	1171	382839	262.94	74.51	79.29	22.47	10.66	3.02	244.9	69.4	101.89	28.87	6.1
500	ANON	ANON	Utopia Coliseum	ANON	loss	ANON	ANON	ANON	2268	Dodge Charger R/T	590	2	0	0	4	5	3	3	50	204	55.07	1224	1017	207	14	20	180	100	80	1	7	35.94	111.66	149	391	0	1265	416988	241.73	68.5	102.56	29.06	8.59	2.43	211.21	59.85	100.39	28.45	41.28
501	ANON	ANON	DFH Stadium	ANON	loss	ANON	ANON	ANON	23	Octane	490	2	0	0	3	3	3	3	66.67	223	25.02	1077	614	463	7	43	157	0	157	0	14	90.53	20.11	299	89	0	1231	404961	231.85	65.77	104.02	29.51	16.65	4.72	247.39	70.18	98.54	27.95	6.58
502	ANON	ANON	DFH Stadium	ANON	win	ANON	ANON	ANON	1919	Centio V17	820	3	0	1	3	3	2	2	100	267	56.73	1561	1284	277	18	30	314	272	42	3	4	20.54	119.12	89	540	27	1274	417131	229.22	65.47	105.44	30.11	15.48	4.42	199.17	56.88	109.27	31.21	41.7
503	ANON	ANON	Champions Field	ANON	loss	ANON	ANON	ANON	23	Octane	1170	4	0	2	6	7	5	5	66.67	311	47.13	1732	1248	484	17	46	341	167	174	3	17	35.78	85.52	573	483	160	1361	477639	231.51	58.83	135.84	34.52	26.19	6.65	270.41	68.71	116.28	29.55	6.84
504	ANON	ANON	Champions Field	ANON	win	ANON	ANON	ANON	26	Gizmo	1170	5	0	2	7	6	4	4	71.43	236	28.74	1218	676	542	9	49	323	122	201	2	17	90.43	34.99	135	223	77	1349	472386	246.83	63.02	125.05	31.92	19.82	5.06	255.55	65.24	121.38	30.99	14.77
505	ANON	ANON	Mannfield	ANON	win	ANON	ANON	ANON	23	Octane	1030	5	0	0	7	4	2	2	71.43	239	38.1	1031	464	567	8	49	278	100	178	2	15	32.67	17.24	78	247	11	1373	362838	175.08	60.02	104.22	35.73	12.41	4.25	191.6	65.68	92.79	31.81	7.33
506	ANON	ANON	Mannfield	ANON	loss	ANON	ANON	ANON	1624	Endo	610	2	0	1	4	7	5	5	50	350	42.55	1670	1270	400	16	35	390	265	125	3	12	49.1	42.89	361	348	53	1326	343982	165.79	56.96	102.5	35.22	22.75	7.82	198.42	68.18	90.13	30.97	2.49
507	ANON	ANON	Wasteland (Standard)	ANON	win	ANON	ANON	ANON	22	Breakout	830	3	0	2	4	3	1	1	75	234	32.25	1130	669	461	8	41	327	160	167	2	15	109.09	34.13	434	130	39	1274	410874	213.28	62.01	115.24	33.51	15.41	4.48	205.82	59.84	131.39	38.2	6.73
508	ANON	ANON	Wasteland (Standard)	ANON	loss	ANON	ANON	ANON	23	Octane	440	1	0	1	3	4	3	3	33.33	290	43.24	1511	1156	355	16	31	383	175	208	2	18	29.23	57.36	766	443	24	1171	367873	235.46	68.49	83.1	24.17	25.23	7.34	251.61	73.19	82.8	24.09	9.37
509	ANON	ANON	Mannfield (Night)	ANON	loss	ANON	ANON	ANON	23	Octane	540	1	0	0	3	4	2	2	33.33	262	42.17	1360	778	582	12	50	317	1	316	1	27	48.98	60.72	337	384	98	1344	430003	202.35	60.35	116.84	34.85	16.1	4.8	248.14	74.01	83.22	24.82	3.93
510	ANON	ANON	Mannfield (Night)	ANON	win	ANON	ANON	ANON	403	Dominus	850	2	0	2	4	3	1	1	50	438	49.54	2382	2044	338	25	31	344	193	151	3	15	70.1	62.47	567	471	118	1355	434462	179.84	53.62	127.6	38.04	27.97	8.34	175.12	52.21	148.08	44.15	12.2
511	ANON	ANON	Utopia Coliseum	ANON	loss	ANON	ANON	ANON	22	Breakout	150	0	0	0	1	0	0	0	0	359	0	1229	958	271	19	8	112	0	112	0	2	30.65	0	0	0	0	1311	256326	128.23	60.68	70.81	33.51	12.28	5.81	130.27	61.65	78.36	37.08	2.69
512	ANON	ANON	Utopia Coliseum	ANON	win	ANON	ANON	ANON	23	Octane	820	4	0	1	4	0	0	0	100	137	0	357	0	357	0	31	178	0	178	0	15	58.84	0	0	0	0	1312	256289	128.04	60.56	79.39	37.55	3.99	1.89	131.46	62.18	78.93	37.33	1.03
513	ANON	ANON	Utopia Coliseum (Dusk)	ANON	loss	ANON	ANON	ANON	403	Dominus	320	1	0	0	2	0	0	0	50	416	43.01	1713	790	923	16	24	556	124	432	3	12	44.75	0	0	0	0	1459	341105	141.07	53.35	82.41	31.17	40.92	15.48	178.66	67.57	81.73	30.91	4.02
514	ANON	ANON	Utopia Coliseum (Dusk)	ANON	win	ANON	ANON	ANON	30	Merc	1390	7	0	1	8	0	0	0	87.5	201	26.22	751	271	480	9	29	382	159	223	6	15	40.72	0	0	0	0	1304	301674	166.45	62.8	90.32	34.08	8.26	3.12	165.17	62.32	94.15	35.52	5.71
515	ANON	ANON	Wasteland (Standard)	ANON	win	ANON	ANON	ANON	23	Octane	1180	5	0	1	9	6	4	4	55.56	234	39.82	1385	880	505	13	50	344	160	184	2	18	39.15	37.99	83	397	45	1210	419361	266.62	68.92	109.09	28.2	11.12	2.87	255.49	66.05	122.77	31.74	8.58
516	ANON	ANON	Wasteland (Standard)	ANON	loss	ANON	ANON	ANON	597	Delorean	1120	4	0	1	6	9	5	5	66.67	215	35.4	1344	910	434	12	40	683	522	161	6	14	60.76	30.04	375	293	77	1154	404893	292.19	75.03	80.85	20.76	16.41	4.21	271.13	69.62	111.6	28.66	6.73
517	ANON	ANON	Neo Tokyo (Standard)	ANON	win	ANON	ANON	ANON	28	X-Devil	1280	6	0	0	7	6	5	5	85.71	232	36.1	1191	690	501	8	43	597	445	152	5	13	70.05	33.12	136	112	55	1319	479591	248.66	60.79	144.24	35.26	16.17	3.95	233.1	56.98	167.72	41	8.25
518	ANON	ANON	Neo Tokyo (Standard)	ANON	loss	ANON	ANON	ANON	403	Dominus	1100	5	0	2	6	7	6	6	83.33	285	36.58	1577	1109	468	16	42	267	203	64	3	6	47.18	62.11	422	347	103	1363	500319	231.8	56.28	150.04	36.43	30	7.28	229.91	55.83	176.89	42.95	5.04
519	ANON	ANON	Neo Tokyo (Standard)	ANON	loss	ANON	ANON	ANON	600	Ripper	440	1	0	1	2	10	8	8	50	213	48.81	1212	657	555	9	48	247	176	71	2	6	40.26	59.48	182	252	23	1137	398077	290.65	75.48	84.33	21.9	10.1	2.62	268.14	69.63	111.24	28.89	5.7
520	ANON	ANON	Neo Tokyo (Standard)	ANON	win	ANON	ANON	ANON	1856	Jager 619	1600	8	0	0	10	2	1	1	80	204	49.82	1321	812	509	14	49	476	243	233	4	22	36.32	84.59	108	445	166	1263	442766	254.22	65.95	117.17	30.4	14.06	3.65	244.27	63.37	131.03	33.99	10.15
521	ANON	ANON	DFH Stadium	ANON	win	ANON	ANON	ANON	1932	Animus GP	1130	5	0	0	8	3	4	4	62.5	424	40.79	2667	2256	411	27	39	657	506	151	6	14	95.86	53.91	589	443	93	1376	501177	231.27	57.57	132.97	33.1	37.45	9.32	245.33	61.08	147.63	36.75	8.72
522	ANON	ANON	DFH Stadium	ANON	loss	ANON	ANON	ANON	403	Dominus	830	4	0	2	3	8	5	5	133.33	279	52.29	1822	1149	673	18	61	265	150	115	2	10	32.88	66.17	569	429	49	1332	480440	243.66	61.27	116.84	29.38	37.16	9.34	278.65	70.07	114.05	28.68	4.96
523	ANON	ANON	DFH Stadium (Day)	ANON	loss	ANON	ANON	ANON	1691	Mantis	460	2	0	0	4	6	6	5	50	362	40.46	1073	703	370	8	35	200	84	116	1	11	18.75	13.26	143	99	15	1309	232880	147.42	65.66	61.9	27.57	15.2	6.77	146.18	65.11	72.98	32.51	5.35
524	ANON	ANON	DFH Stadium (Day)	ANON	loss	ANON	ANON	ANON	1691	Mantis	460	2	0	0	4	0	0	0	50	362	0	1073	361	712	11	32	320	0	320	0	14	18.75	0	0	0	0	1309	232880	147.42	65.66	61.9	27.57	15.2	6.77	146.18	65.11	72.98	32.51	5.35
525	ANON	ANON	DFH Stadium (Day)	ANON	win	ANON	ANON	ANON	1568	Octane ZSR	1130	6	0	1	6	4	2	2	100	265	32.15	964	504	460	7	45	398	176	222	2	20	21.06	24.73	109	210	29	1364	272462	134.59	58.49	83.78	36.41	11.73	5.1	155.14	67.42	61.6	26.77	13.36
526	ANON	ANON	DFH Stadium (Day)	ANON	win	ANON	ANON	ANON	1568	Octane ZSR	1130	6	0	1	6	0	0	0	100	265	0	964	316	648	13	39	312	12	300	1	22	21.06	0	0	0	0	1364	272462	134.59	58.49	83.78	36.41	11.73	5.1	155.14	67.42	61.6	26.77	13.36
527	ANON	ANON	DFH Stadium	ANON	win	ANON	ANON	ANON	23	Octane	1850	9	0	1	11	0	0	0	81.82	282	0	1870	594	1276	20	53	998	359	639	13	27	52.02	0	0	0	0	1287	476090	268.23	63.32	132.46	31.27	22.93	5.41	304.91	71.98	114.98	27.14	3.73
528	ANON	ANON	DFH Stadium	ANON	loss	ANON	ANON	ANON	2268	Dodge Charger R/T	910	4	0	1	4	0	0	0	100	241	0	1674	656	1018	19	46	436	207	229	6	10	59.13	0	0	0	0	1288	459901	272.57	64.97	111.46	26.57	35.48	8.46	297.95	71.03	117.02	27.9	4.53
529	ANON	ANON	Urban Central (Night)	ANON	loss	ANON	ANON	ANON	402	Takumi	310	1	0	0	1	12	9	9	100	357	25.07	2169	1465	704	15	62	401	100	301	1	27	125.06	41.82	527	38	3	1355	477406	234.17	59.93	137.07	35.08	19.48	4.99	283.26	72.5	98.54	25.22	8.92
530	ANON	ANON	Urban Central (Night)	ANON	win	ANON	ANON	ANON	1018	Dominus GT	1840	9	0	0	12	1	1	1	75	285	26.31	1795	1158	637	12	56	521	276	245	3	21	103.6	32.21	480	46	27	1252	440019	258.56	65.6	115.97	29.42	19.62	4.98	245.67	62.33	131.96	33.48	16.53
531	ANON	ANON	Beckwith Park	ANON	win	ANON	ANON	ANON	1018	Dominus GT	570	3	0	0	4	0	0	0	75	232	28.24	342	140	202	2	18	134	0	134	0	12	21.4	9.59	48	67	7	1277	117616	69.57	64.2	32.82	30.29	5.97	5.51	69.51	64.14	38.86	35.86	0
532	ANON	ANON	Beckwith Park	ANON	loss	ANON	ANON	ANON	23	Octane	0	0	0	0	0	4	3	3	0	258	26.14	360	289	71	3	6	0	0	0	0	0	4.34	34.96	200	10	0	1196	88391	69.55	71.26	22.39	22.94	5.66	5.8	76.81	78.71	19.43	19.91	1.35
533	ANON	ANON	Utopia Coliseum	ANON	win	ANON	ANON	ANON	1018	Dominus GT	1440	7	0	0	9	0	1	1	77.78	246	27.49	1344	732	612	9	52	471	188	283	2	24	144.87	25.77	234	169	11	1388	469876	218.46	58.06	131.11	34.84	26.7	7.1	243.21	64.64	121.16	32.2	11.9
534	ANON	ANON	Utopia Coliseum	ANON	loss	ANON	ANON	ANON	23	Octane	390	1	0	1	0	9	7	7	0	283	48.09	1786	1376	410	19	37	107	0	107	0	10	63.22	24.92	254	530	0	1351	442955	216.51	57.03	131.89	34.74	31.26	8.23	231.95	61.09	133.74	35.23	13.97
535	ANON	ANON	Champions Field (Day)	ANON	loss	ANON	ANON	ANON	23	Octane	510	1	0	2	3	6	3	3	33.33	367	42.23	1799	1481	318	18	30	331	276	55	3	5	50.45	46.24	436	324	23	1197	376858	224.83	66.09	93.65	27.53	21.72	6.38	218.28	64.16	116.39	34.21	5.53
536	ANON	ANON	Champions Field (Day)	ANON	win	ANON	ANON	ANON	1018	Dominus GT	780	3	0	1	6	3	1	1	50	245	27.69	1251	820	431	12	38	546	297	249	5	21	123.89	39.67	161	212	104	1383	447175	196.59	57.29	127.35	37.11	19.23	5.6	213.97	62.35	123.48	35.98	5.72
537	ANON	ANON	Neo Tokyo (Standard)	ANON	win	ANON	ANON	ANON	1018	Dominus GT	1060	5	0	1	8	2	1	1	62.5	255	27.33	1334	854	480	10	41	261	100	161	1	14	127.12	32.07	243	150	4	1312	436099	219.37	61.74	116.16	32.69	19.81	5.57	227.57	64.04	126.12	35.49	1.65
538	ANON	ANON	Neo Tokyo (Standard)	ANON	loss	ANON	ANON	ANON	1475	Proteus	460	1	0	1	2	8	5	5	50	313	29.91	1602	1217	385	14	33	345	231	114	3	10	103.27	37.41	593	129	14	1301	431644	223.03	62.86	107.27	30.23	24.51	6.91	239.93	67.62	104.07	29.33	10.81
539	ANON	ANON	Beckwith Park (Stormy)	ANON	loss	ANON	ANON	ANON	31	Venom	760	3	0	1	5	8	8	8	60	365	40.87	2147	1659	488	22	43	318	199	119	4	10	69.05	68.2	444	552	200	1287	464377	246.14	60.47	141.95	34.87	18.95	4.66	257.83	63.34	136.5	33.53	12.71
540	ANON	ANON	Beckwith Park (Stormy)	ANON	win	ANON	ANON	ANON	1018	Dominus GT	1600	8	0	2	8	5	3	3	100	268	25.3	1484	900	584	9	50	405	200	205	2	18	161.48	16.27	80	7	7	1370	499871	242.89	59.24	146.79	35.8	20.36	4.97	237.43	57.9	160.64	39.18	11.98
541	ANON	ANON	Beckwith Park	ANON	loss	ANON	ANON	ANON	803	'16 Batmobile	520	2	0	0	4	6	4	4	50	230	44.55	1439	1030	409	15	36	294	131	163	3	15	48.35	80.38	320	385	84	1279	421785	227.83	62.89	118.53	32.72	15.89	4.39	244.83	67.59	109.36	30.19	8.06
542	ANON	ANON	Beckwith Park	ANON	win	ANON	ANON	ANON	1286	Aftershock	1000	4	0	1	6	4	2	2	66.67	263	44.42	1492	1141	351	13	31	709	553	156	7	14	74.04	68.95	350	163	151	1242	416468	228.95	63.14	116.98	32.26	16.69	4.6	244.03	67.3	102.58	28.29	16.01
543	ANON	ANON	Mannfield	ANON	win	ANON	ANON	ANON	1568	Octane ZSR	980	3	0	4	4	8	2	0	75	283	44.19	1488	694	794	16	37	433	0	433	0	16	33.56	0	0	0	0	1358	439957	187.06	53.48	138.51	39.6	24.23	6.93	232.82	66.56	108.75	31.09	8.23
544	ANON	ANON	Mannfield	ANON	win	ANON	ANON	ANON	1568	Octane ZSR	980	3	0	4	4	8	2	2	75	283	44.19	1488	1047	441	14	39	115	0	115	0	10	33.56	38.84	224	305	0	1358	439957	187.06	53.48	138.51	39.6	24.23	6.93	232.82	66.56	108.75	31.09	8.23
545	ANON	ANON	Mannfield	ANON	loss	ANON	ANON	ANON	23	Octane	790	2	0	0	8	4	3	3	25	447	42.7	2580	2162	418	28	36	774	609	165	8	14	89.07	63.71	623	563	190	1339	433815	203.63	58.35	109.57	31.4	35.78	10.25	236.27	67.7	108.55	31.1	4.16
546	ANON	ANON	Mannfield	ANON	loss	ANON	ANON	ANON	23	Octane	790	2	0	0	8	4	3	0	25	447	42.7	2580	1829	751	37	27	445	387	58	12	5	89.07	0	0	0	0	1339	433815	203.63	58.35	109.57	31.4	35.78	10.25	236.27	67.7	108.55	31.1	4.16
547	ANON	ANON	DFH Stadium	ANON	win	ANON	ANON	ANON	402	Takumi	1440	8	0	0	9	1	2	2	88.89	345	35.05	1371	960	411	12	39	194	0	194	0	17	33.95	42.7	281	245	0	1421	319088	141.44	53.6	102.44	38.82	20.01	7.58	179.6	68.06	76.06	28.82	8.23
548	ANON	ANON	DFH Stadium	ANON	loss	ANON	ANON	ANON	1624	Endo	380	2	0	0	1	9	8	8	200	259	26.25	731	420	311	5	28	207	100	107	1	9	62.73	11.5	230	79	0	1183	260264	202.2	75.82	51	19.12	13.49	5.06	187.42	70.28	77.97	29.24	1.3
549	ANON	ANON	DFH Stadium (Snowy)	ANON	win	ANON	ANON	ANON	1018	Dominus GT	1180	5	0	1	9	3	1	1	55.56	297	28.67	1581	899	682	11	60	558	198	360	3	31	123.82	26.34	16	209	108	1327	443240	218.62	59.9	139.89	38.33	6.44	1.76	234.47	64.25	122.54	33.58	7.94
550	ANON	ANON	DFH Stadium (Snowy)	ANON	loss	ANON	ANON	ANON	1475	Proteus	480	1	0	1	3	9	5	5	33.33	199	25.88	980	530	450	6	40	242	88	154	1	13	53	20.87	274	69	11	1129	379892	272.69	74.97	75.26	20.69	15.76	4.33	274.36	75.43	81.68	22.46	7.67
551	ANON	ANON	Wasteland (Standard)	ANON	loss	ANON	ANON	ANON	23	Octane	490	1	0	1	5	6	6	6	20	289	46.91	1372	1018	354	15	33	338	236	102	3	9	41.62	84.87	380	488	67	1289	366508	203.73	65.73	83.21	26.85	22.99	7.42	196.52	63.41	106.81	34.46	6.6
552	ANON	ANON	Wasteland (Standard)	ANON	win	ANON	ANON	ANON	1416	Breakout Type-S	1270	6	0	2	6	5	1	1	100	312	51.12	1533	1220	313	16	30	403	319	84	5	7	23.04	37.34	164	385	180	1225	346395	204.63	65.43	92.66	29.63	15.45	4.94	193.79	61.97	108.09	34.56	10.86
553	ANON	ANON	Mannfield	ANON	loss	ANON	ANON	ANON	803	'16 Batmobile	400	1	0	0	6	7	7	0	16.67	297	28.98	669	321	348	9	24	251	145	106	4	9	22.84	0	0	0	0	1282	217126	128.17	64.9	58.54	29.64	10.79	5.46	142.82	72.31	50.57	25.61	4.11
554	ANON	ANON	Mannfield	ANON	win	ANON	ANON	ANON	23	Octane	1500	7	0	5	7	6	1	0	100	142	45.55	614	334	280	9	19	200	37	163	1	15	4.65	0	0	0	0	1209	198329	138.39	70.5	53.32	27.16	4.59	2.34	135.13	68.84	56.3	28.68	4.86
555	ANON	ANON	Urban Central	ANON	loss	ANON	ANON	ANON	1624	Endo	930	3	0	2	5	10	5	5	60	205	27.4	1248	520	728	7	62	207	40	167	1	14	80.23	25.12	285	180	59	1224	424744	256.43	66.87	109.36	28.52	17.66	4.61	257.1	67.05	125.96	32.85	0.38
556	ANON	ANON	Urban Central	ANON	win	ANON	ANON	ANON	1932	Animus GP	1220	5	0	1	10	5	3	3	50	290	41.5	1697	1247	450	16	39	384	283	101	5	9	62.12	82.41	555	358	222	1287	438391	245.76	64	113.54	29.57	24.71	6.43	256.26	66.73	123.52	32.16	4.24
557	ANON	ANON	Utopia Coliseum (Snowy)	ANON	win	ANON	ANON	ANON	23	Octane	890	3	0	0	6	4	1	1	50	332	50.32	1850	1539	311	18	28	343	190	153	3	14	41.11	71.78	233	181	30	1280	415859	210.67	61.23	108.61	31.57	24.77	7.2	194.6	56.56	121.99	35.46	27.45
558	ANON	ANON	Utopia Coliseum (Snowy)	ANON	loss	ANON	ANON	ANON	1568	Octane ZSR	430	1	0	1	4	6	3	3	25	193	32.7	1030	634	396	8	35	186	59	127	1	11	56.97	33.67	223	167	43	1168	379864	240.46	69.27	96.08	27.68	10.57	3.05	238.34	68.67	108.25	31.19	0.51
559	ANON	ANON	Neo Tokyo (Standard)	ANON	win	ANON	ANON	ANON	1624	Endo	1570	7	0	3	9	10	6	6	77.78	248	36.24	1782	1307	475	15	41	728	581	147	6	13	102.52	41.84	334	201	25	1338	495342	265.64	61.69	129.96	30.18	35.02	8.13	265.93	61.75	153.25	35.59	11.45
560	ANON	ANON	Neo Tokyo (Standard)	ANON	loss	ANON	ANON	ANON	23	Octane	1380	6	0	2	10	9	7	7	60	300	44.52	1996	1462	534	21	50	378	162	216	3	20	38.61	80.04	524	643	137	1317	491612	266.98	62.37	122.03	28.51	39.05	9.12	264.05	61.69	130.55	30.5	33.45
561	ANON	ANON	Utopia Coliseum (Snowy)	ANON	win	ANON	ANON	ANON	1018	Dominus GT	970	5	0	1	5	2	1	1	100	217	50.81	831	646	185	8	17	235	168	67	2	6	17.9	43.64	68	156	31	1151	245687	173.28	71.11	64.83	26.6	5.57	2.29	174.86	71.76	63.75	26.16	5.07
562	ANON	ANON	Utopia Coliseum (Snowy)	ANON	loss	ANON	ANON	ANON	23	Octane	270	1	0	0	2	5	5	5	50	230	55.23	942	732	210	10	19	209	154	55	3	5	19.7	51.67	83	271	150	1311	295259	159.6	64.6	72.44	29.32	15.03	6.08	174.47	70.62	66.65	26.98	5.94
563	ANON	ANON	Champions Field	ANON	loss	ANON	ANON	ANON	24	Paladin	490	1	0	0	4	6	6	0	25	279	36.88	1585	560	1025	20	41	186	127	59	4	5	66.92	0	0	0	0	1286	437375	223.83	60.17	122.67	32.97	25.52	6.86	244.85	65.82	124.77	33.54	2.4
564	ANON	ANON	Champions Field	ANON	win	ANON	ANON	ANON	1568	Octane ZSR	1310	6	0	2	6	4	1	0	100	269	42.31	1501	336	1165	12	46	732	64	668	3	26	46.26	0	0	0	0	1279	433803	236.59	63.62	111.66	30.02	23.65	6.36	229.97	61.84	136.88	36.81	5.05
565	ANON	ANON	Champions Field (Day)	ANON	loss	ANON	ANON	ANON	1568	Octane ZSR	1060	5	0	1	6	7	6	6	83.33	267	35.2	1440	839	601	11	55	478	264	214	3	18	64.76	57.31	182	265	35	1281	463009	267.61	65.58	121.48	29.77	18.97	4.65	252.75	61.94	146.08	35.8	9.23
566	ANON	ANON	Champions Field (Day)	ANON	win	ANON	ANON	ANON	1919	Centio V17	1370	6	0	1	7	6	5	5	85.71	371	36.03	2409	1761	648	20	60	550	361	189	5	16	75.02	45.4	444	243	138	1310	467353	237.65	58.96	141.34	35.07	24.08	5.97	265.29	65.82	131.95	32.74	5.83
567	ANON	ANON	Mannfield	ANON	win	ANON	ANON	ANON	23	Octane	1470	7	0	1	9	7	6	6	77.78	296	41.94	1858	1285	573	15	52	539	363	176	4	16	46.79	75.85	214	243	46	1352	505118	249.27	58.46	139.4	32.69	37.76	8.85	261.74	61.38	139.15	32.63	25.54
568	ANON	ANON	Mannfield	ANON	loss	ANON	ANON	ANON	1919	Centio V17	1300	6	0	1	7	9	7	7	85.71	242	40.84	1500	1140	360	15	31	151	43	108	1	9	54.39	77.13	345	368	56	1283	473575	268	63.32	127.83	30.2	27.41	6.48	268.15	63.36	153.12	36.18	1.96
569	ANON	ANON	Utopia Coliseum (Dusk)	ANON	win	ANON	ANON	ANON	23	Octane	1240	4	0	3	7	5	3	3	57.14	285	48.06	1557	1078	479	14	43	597	396	201	5	17	35.83	95.65	339	340	103	1352	462636	220.21	59	127.6	34.19	25.45	6.82	240.24	64.36	112.35	30.1	20.66
570	ANON	ANON	Utopia Coliseum (Dusk)	ANON	loss	ANON	ANON	ANON	23	Octane	960	3	0	3	5	7	4	4	60	418	39.01	2349	1836	513	24	45	504	302	202	5	18	60.77	76.8	768	508	142	1396	477711	203.29	54.04	134.62	35.79	38.28	10.18	269.55	71.65	101.92	27.09	4.71
571	ANON	ANON	Mannfield (Night)	ANON	loss	ANON	ANON	ANON	24	Paladin	390	1	0	0	3	7	6	6	33.33	220	38.21	1102	612	490	9	42	317	163	154	2	13	34.1	26.02	101	287	36	1249	422298	257.87	69.85	99.13	26.85	12.16	3.29	247.22	66.97	114.06	30.9	7.89
572	ANON	ANON	Mannfield (Night)	ANON	win	ANON	ANON	ANON	2268	Dodge Charger R/T	1260	6	0	2	7	3	1	1	85.71	249	48.17	1426	983	443	13	40	424	224	200	3	18	44.79	54.34	314	314	89	1247	422671	241.11	65.03	111.26	30.01	18.37	4.95	228.33	61.59	132.53	35.75	9.87
573	ANON	ANON	Urban Central (Night)	ANON	win	ANON	ANON	ANON	23	Octane	1190	5	0	3	5	8	3	3	100	247	51.36	1627	941	686	15	62	243	43	200	2	17	24.57	71.81	165	552	160	1374	474701	225.46	59.3	137.78	36.24	16.95	4.46	256.51	67.47	114.37	30.08	9.31
574	ANON	ANON	Urban Central (Night)	ANON	loss	ANON	ANON	ANON	23	Octane	870	3	0	1	8	5	5	5	37.5	370	36.57	1997	1422	575	17	51	342	188	154	2	13	68.85	38.64	660	297	11	1337	463638	221.14	58.18	131.83	34.68	27.14	7.14	258.74	68.07	112.65	29.64	8.71
575	ANON	ANON	Neo Tokyo (Standard)	ANON	loss	ANON	ANON	ANON	23	Octane	490	1	0	1	3	12	6	6	33.33	316	46.91	1823	1454	369	18	31	325	182	143	2	12	49.9	56.59	609	345	17	1283	434243	231.37	62.73	107.18	29.06	30.31	8.22	230.8	62.57	124.88	33.86	13.17
576	ANON	ANON	Neo Tokyo (Standard)	ANON	win	ANON	ANON	ANON	23	Octane	1400	6	0	1	12	3	1	1	50	279	49.94	1677	1033	644	20	57	320	149	171	4	15	22.59	74.31	460	801	257	1391	477191	196.64	52.62	146.33	39.16	30.73	8.22	255.64	68.41	114.64	30.68	3.42
577	ANON	ANON	Champions Field (Day)	ANON	loss	ANON	ANON	ANON	23	Octane	920	3	0	2	5	8	4	4	60	321	48.07	2029	1424	605	18	47	548	329	219	4	11	61.09	48.58	258	326	21	1302	465964	231.48	59.72	126.87	32.73	29.28	7.55	238.26	61.47	139.22	35.92	10.14
578	ANON	ANON	Champions Field (Day)	ANON	win	ANON	ANON	ANON	2269	Skyline GT-R	1200	4	0	1	8	5	3	3	50	255	51.12	1645	1175	470	16	43	217	64	153	1	13	70.95	69.83	190	278	38	1326	477533	241.95	62.4	124.37	32.08	21.42	5.52	249.49	64.34	129.84	33.49	8.41
579	ANON	ANON	Champions Field	ANON	loss	ANON	ANON	ANON	23	Octane	600	1	0	3	4	7	6	6	25	204	40.99	1202	740	462	10	45	389	270	119	4	11	50.9	45.83	151	273	132	1265	430403	259.34	69.66	98.37	26.42	14.59	3.92	260.98	70.1	100.27	26.93	11.04
580	ANON	ANON	Champions Field	ANON	win	ANON	ANON	ANON	23	Octane	1330	6	0	2	7	4	1	1	85.71	265	37.6	1545	1062	483	14	46	663	460	203	7	19	98.68	43.02	136	169	165	1280	434020	234.76	63.12	120.19	32.32	16.96	4.56	264.36	71.08	96.88	26.05	10.67
581	ANON	ANON	Wasteland (Standard)	ANON	loss	ANON	ANON	ANON	1856	Jager 619	280	1	0	0	3	7	6	6	33.33	198	30.99	503	300	203	3	19	173	100	73	1	7	64.55	4.78	93	0	0	1252	200133	129.37	67.87	55.31	29.02	5.93	3.11	130.17	68.29	60.45	31.71	0
582	ANON	ANON	Wasteland (Standard)	ANON	win	ANON	ANON	ANON	23	Octane	1120	6	0	2	7	3	1	1	85.71	315	37.14	845	587	258	7	25	395	288	107	3	9	38.48	18.45	112	20	11	1291	211714	121	63.43	58.24	30.53	11.51	6.03	131.75	69.07	54.04	28.33	4.96
583	ANON	ANON	Champions Field (Day)	ANON	loss	ANON	ANON	ANON	22	Breakout	60	0	0	0	0	26	22	22	0	253	21.83	647	300	347	3	32	147	100	47	1	4	118.91	0.82	0	0	0	886	370391	457.53	83.96	81.46	14.95	5.98	1.1	299.05	54.87	222.09	40.75	23.83
584	ANON	ANON	Champions Field (Day)	ANON	win	ANON	ANON	ANON	1568	Octane ZSR	3880	22	0	0	26	0	0	0	84.62	204	43.32	1450	745	705	11	60	504	298	206	5	18	9.05	48.94	291	354	201	1092	461000	426.18	79.31	94.33	17.55	16.84	3.13	419.68	78.1	95.34	17.74	22.33
585	ANON	ANON	Mannfield (Night)	ANON	loss	ANON	ANON	ANON	23	Octane	40	0	0	0	1	2	2	0	0	137	27.62	83	0	83	0	7	12	0	12	0	1	1.54	0	0	0	0	1133	37389	28.48	69.98	10.88	26.73	1.34	3.29	30.24	74.32	10.45	25.68	0
586	ANON	ANON	Mannfield (Night)	ANON	win	ANON	ANON	ANON	1568	Octane ZSR	320	2	0	1	2	1	0	0	100	217	24.76	83	0	83	0	7	0	0	0	0	0	1.56	0	0	0	0	1063	34457	31.32	76.71	6.55	16.04	2.96	7.25	31.88	78.06	8.96	21.94	0
587	ANON	ANON	Utopia Coliseum (Snowy)	ANON	win	ANON	ANON	ANON	2269	Skyline GT-R	790	3	0	0	4	0	0	0	75	545	51.18	1324	1183	141	15	12	340	260	80	4	7	7.09	23.45	131	316	139	1431	202621	75.39	49.14	66.01	43.02	12.03	7.84	76.3	49.73	64.71	42.18	12.42
588	ANON	ANON	Utopia Coliseum (Snowy)	ANON	loss	ANON	ANON	ANON	1568	Octane ZSR	160	0	0	1	0	4	3	3	0	227	34.06	462	319	143	4	12	11	0	11	0	1	8.82	26.05	23	80	0	1106	153541	110.98	72.34	37.44	24.4	5	3.26	116.55	75.97	35.97	23.45	0.9
589	ANON	ANON	Wasteland (Standard)	ANON	loss	ANON	ANON	ANON	1568	Octane ZSR	1130	4	0	2	9	10	6	0	44.44	268	33.44	1554	434	1120	19	54	541	0	541	0	28	50.79	0	0	0	0	1254	446170	260.32	65.52	110.58	27.83	26.44	6.65	273.47	68.83	123.87	31.17	0
590	ANON	ANON	Wasteland (Standard)	ANON	win	ANON	ANON	ANON	2070	Werewolf	1530	6	0	4	10	9	4	0	60	252	45.46	1703	323	1380	16	55	362	136	226	7	11	49.9	0	0	0	0	1290	460660	255.29	63.77	120.16	30.02	24.87	6.21	282.57	70.59	107.36	26.82	10.39
591	ANON	ANON	Mannfield (Snowy)	ANON	win	ANON	ANON	ANON	1568	Octane ZSR	1130	4	0	4	3	7	3	0	133.33	262	39.67	1520	694	826	21	35	861	213	648	4	20	65.53	0	0	0	0	1175	400399	256.97	69.15	104.31	28.07	10.31	2.77	254.11	68.38	111.17	29.92	6.32
592	ANON	ANON	Mannfield (Snowy)	ANON	loss	ANON	ANON	ANON	1919	Centio V17	840	3	0	0	7	3	4	0	42.86	267	39.06	1505	624	881	16	33	497	144	353	4	19	45.68	0	0	0	0	1184	405404	261.65	69.83	94.34	25.18	18.7	4.99	235.79	62.93	131.79	35.17	7.11
593	ANON	ANON	Champions Field	ANON	win	ANON	ANON	ANON	1568	Octane ZSR	830	4	0	0	5	1	1	0	80	231	35.86	954	413	541	14	30	293	174	119	6	10	57.85	0	0	0	0	1198	310668	196.45	70.5	71	25.48	11.21	4.02	177.26	63.61	96.1	34.49	5.3
594	ANON	ANON	Champions Field	ANON	loss	ANON	ANON	ANON	31	Venom	320	1	0	1	1	5	4	0	100	239	44.7	1028	723	305	16	21	198	163	35	4	3	70.34	0	0	0	0	1148	292824	195.53	71.07	66.62	24.21	12.97	4.71	187.39	68.11	87.4	31.77	0.33
595	ANON	ANON	Urban Central (Night)	ANON	loss	ANON	ANON	ANON	1568	Octane ZSR	360	1	0	0	1	3	3	0	100	251	41.88	1423	623	800	20	34	451	0	451	0	16	54.62	0	0	0	0	1148	372227	237.63	69.13	94.48	27.49	11.62	3.38	228.7	66.53	115.04	33.47	0
596	ANON	ANON	Urban Central (Night)	ANON	win	ANON	ANON	ANON	1171	Masamune	720	3	0	0	3	1	1	0	100	222	38.88	1352	867	485	28	30	711	345	366	7	22	41.38	0	0	0	0	1339	433754	237.2	69.07	90.12	26.24	16.09	4.69	267.48	77.89	72.39	21.08	3.54
597	ANON	ANON	DFH Stadium (Snowy)	ANON	win	ANON	ANON	ANON	1568	Octane ZSR	1030	5	0	0	8	2	2	0	62.5	264	35.43	1106	441	665	15	32	533	250	283	9	14	42.18	0	0	0	0	1225	358462	219.22	68.56	87.98	27.52	12.54	3.92	215.94	67.54	95.38	29.83	8.42
598	ANON	ANON	DFH Stadium (Snowy)	ANON	loss	ANON	ANON	ANON	23	Octane	560	2	0	1	2	8	5	0	100	257	42.5	1215	563	652	13	32	76	12	64	1	6	45.73	0	0	0	0	1269	370491	203.36	63.62	106.66	33.37	9.64	3.02	199.05	62.27	113.92	35.64	6.7
599	ANON	ANON	Champions Field (Day)	ANON	win	ANON	ANON	ANON	1568	Octane ZSR	1120	4	0	1	8	2	3	0	50	252	30.67	1370	399	971	11	52	510	116	394	3	23	63.2	0	0	0	0	1213	409546	249.4	67.64	97.77	26.52	21.55	5.84	243.97	66.17	113.45	30.77	11.3
600	ANON	ANON	Champions Field (Day)	ANON	loss	ANON	ANON	ANON	23	Octane	980	3	0	3	2	8	4	0	150	257	42.31	1227	898	329	23	17	530	309	221	10	5	50.99	0	0	0	0	1248	418205	245.05	66.31	96.49	26.11	27.99	7.57	231.6	62.67	128.01	34.64	9.92
601	ANON	ANON	DFH Stadium	ANON	loss	ANON	ANON	ANON	1568	Octane ZSR	940	4	0	0	6	7	5	0	66.67	239	38.35	1406	751	655	18	45	446	158	288	6	19	82.12	0	0	0	0	1248	436108	250.51	64.42	124.2	31.94	14.19	3.65	245.43	63.11	134.75	34.65	8.73
602	ANON	ANON	DFH Stadium	ANON	win	ANON	ANON	ANON	1883	Imperator DT5	1050	5	0	1	7	6	4	0	71.43	246	51.35	1555	603	952	21	46	473	49	424	3	27	26.3	0	0	0	0	1253	435578	270.65	70.11	95.4	24.71	20.01	5.18	269.01	69.68	107.59	27.87	9.47
603	ANON	ANON	DFH Stadium (Stormy)	ANON	loss	ANON	ANON	ANON	23	Octane	710	2	0	3	3	6	3	0	66.67	323	43.7	1830	707	1123	24	36	405	170	235	5	10	49.09	0	0	0	0	1262	416996	233	65.84	96.57	27.29	24.33	6.87	210.6	59.51	133.85	37.82	9.45
604	ANON	ANON	DFH Stadium (Stormy)	ANON	win	ANON	ANON	ANON	23	Octane	900	3	0	1	6	3	2	0	50	260	37.06	1652	705	947	21	29	990	309	681	7	20	70.53	0	0	0	0	1356	447408	204.14	57.67	124.62	35.21	25.21	7.12	231.56	65.42	113.12	31.96	9.28
605	ANON	ANON	Urban Central (Dawn)	ANON	loss	ANON	ANON	ANON	22	Breakout	730	2	0	4	3	7	3	3	66.67	298	40.97	1559	1192	367	16	33	109	85	24	1	2	36.6	45.96	355	408	14	1213	400701	236.43	66.77	100.65	28.43	16.99	4.8	201.14	56.81	147.34	41.61	5.6
606	ANON	ANON	Urban Central (Dawn)	ANON	win	ANON	ANON	ANON	29	Hotshot	830	3	0	1	7	3	2	2	42.86	269	50.73	1633	1220	413	16	37	600	388	212	6	19	61.48	43.03	288	383	216	1236	404163	224.97	64.41	112.94	32.33	11.38	3.26	265.11	75.9	81.69	23.39	2.5
607	ANON	ANON	DFH Stadium (Day)	ANON	win	ANON	ANON	ANON	23	Octane	1770	9	0	1	12	8	5	5	75	356	39.84	2254	1674	580	24	53	259	111	148	2	13	78.57	46.83	809	732	95	1358	510583	259.2	59.85	140.54	32.45	33.35	7.7	289.03	66.74	132.95	30.7	11.11
608	ANON	ANON	DFH Stadium (Day)	ANON	loss	ANON	ANON	ANON	2269	Skyline GT-R	1110	5	0	1	8	12	9	9	62.5	260	26.74	1723	950	773	10	72	644	300	344	3	30	107.78	15.53	441	49	0	1336	497658	272.81	63.2	135.72	31.44	23.1	5.35	303.95	70.42	121.92	28.25	5.76
609	ANON	ANON	Champions Field (Day)	ANON	loss	ANON	ANON	ANON	403	Dominus	750	3	0	0	6	8	6	6	50	297	31.09	1500	838	662	10	62	459	259	200	3	17	109.68	12.25	269	161	40	1303	458356	234.86	60.07	138.47	35.42	17.66	4.52	246.74	63.11	137.28	35.11	6.97
610	ANON	ANON	Champions Field (Day)	ANON	win	ANON	ANON	ANON	1018	Dominus GT	1440	6	0	3	8	6	3	3	75	276	38.07	1568	1061	507	14	46	243	30	213	1	18	86.96	22.36	140	214	72	1327	467191	233.99	59.69	134.49	34.31	23.53	6	262.49	66.96	116.79	29.79	12.72
611	ANON	ANON	Beckwith Park	ANON	win	ANON	ANON	ANON	2070	Werewolf	1470	6	0	0	12	5	4	4	50	279	42.75	1798	1324	474	17	42	369	178	191	2	17	35.77	77.53	383	245	21	1346	475434	234.23	59.29	133.4	33.77	27.43	6.94	245.84	62.23	143.06	36.21	6.16
612	ANON	ANON	Beckwith Park	ANON	loss	ANON	ANON	ANON	23	Octane	1170	4	0	4	5	12	6	6	80	321	43.81	1644	1194	450	13	39	269	100	169	1	15	58.27	50.6	127	108	3	1192	420825	278.08	69.58	103.48	25.89	18.07	4.52	267.88	67.03	130.33	32.61	1.43
613	ANON	ANON	Starbase ARC (Standard)	ANON	loss	ANON	ANON	ANON	23	Octane	120	0	0	0	2	4	5	5	0	181	40.76	739	530	209	7	19	152	100	52	1	5	40.18	44.82	108	176	7	1085	199493	160.11	77.04	37.08	17.84	10.64	5.12	149.29	71.83	56.36	27.12	2.19
614	ANON	ANON	Starbase ARC (Standard)	ANON	win	ANON	ANON	ANON	2070	Werewolf	920	5	0	1	4	2	0	0	125	186	49.62	616	449	167	7	15	220	136	84	2	7	6.28	47.92	31	250	63	1167	217821	148.86	72.02	52.56	25.43	5.27	2.55	119.39	57.77	81.76	39.56	5.53
615	ANON	ANON	Beckwith Park (Stormy)	ANON	win	ANON	ANON	ANON	1883	Imperator DT5	1160	5	0	4	4	6	1	1	125	133	14.91	574	100	474	1	41	118	0	118	0	10	157.68	3.69	189	0	0	1205	401124	235.15	64.88	114.72	31.65	12.56	3.47	246.78	68.09	109.59	30.24	6.07
616	ANON	ANON	Beckwith Park (Stormy)	ANON	loss	ANON	ANON	ANON	403	Dominus	540	1	0	0	6	4	5	5	16.67	323	33.68	1767	1368	399	16	35	430	340	90	4	9	104.51	32.25	585	239	68	1104	364220	270.36	75.08	76.7	21.3	13.03	3.62	228.96	63.58	118.56	32.93	12.57
617	ANON	ANON	DFH Stadium (Day)	ANON	loss	ANON	ANON	ANON	402	Takumi	1030	4	0	2	8	16	10	10	50	357	28.39	1936	1339	597	15	55	538	351	187	4	16	130.21	24.46	338	168	48	1288	468276	266.72	62.09	137.82	32.08	25.05	5.83	260.14	60.56	155.16	36.12	14.29
618	ANON	ANON	DFH Stadium (Day)	ANON	win	ANON	ANON	ANON	1919	Centio V17	2260	10	0	3	16	8	4	4	62.5	305	37.35	2104	1489	615	17	58	720	513	207	6	18	62.71	48.1	344	140	86	1285	477968	276.47	64.21	135.65	31.5	18.45	4.29	294.28	68.35	119.68	27.8	16.61
619	ANON	ANON	Champions Field	ANON	win	ANON	ANON	ANON	23	Octane	1050	5	0	0	8	2	2	0	62.5	260	34.58	1058	336	722	12	26	376	171	205	5	7	36.06	0	0	0	0	1289	400607	216.11	63.66	103.85	30.59	19.5	5.74	258.99	76.29	75.91	22.36	4.56
620	ANON	ANON	Champions Field	ANON	loss	ANON	ANON	ANON	21	Backfire	640	2	0	1	2	8	5	0	100	290	42.7	1471	766	705	20	33	447	123	324	3	15	47.88	0	0	0	0	1279	398499	223.47	65.46	101.35	29.69	16.58	4.86	231.67	67.86	103.24	30.24	6.49
621	ANON	ANON	Mannfield	ANON	loss	ANON	ANON	ANON	597	Delorean	920	4	0	0	7	6	5	5	57.14	272	37.7	1932	1466	466	19	40	312	171	141	2	12	67.74	86.82	546	433	28	1179	488416	318.52	69.1	120.97	26.24	21.49	4.66	361.92	78.51	92.38	20.04	6.68
622	ANON	ANON	Mannfield	ANON	win	ANON	ANON	ANON	403	Dominus	1180	5	0	2	6	7	4	4	83.33	184	16.66	980	460	520	5	44	165	0	165	0	14	234.79	11.41	225	0	0	1261	518702	324.02	70.73	120.66	26.34	13.42	2.93	314.14	68.57	140.13	30.59	3.83
623	ANON	ANON	Wasteland (Standard)	ANON	loss	ANON	ANON	ANON	402	Takumi	420	1	0	1	4	8	7	7	25	286	37.23	1187	846	341	10	31	174	0	174	0	15	24.04	48.33	663	157	3	1279	302686	180.08	63.29	66.22	23.27	38.23	13.44	199.72	70.2	80.21	28.19	4.59
624	ANON	ANON	Wasteland (Standard)	ANON	win	ANON	ANON	ANON	403	Dominus	1340	7	0	1	8	4	1	1	87.5	213	22.24	955	452	503	5	44	190	0	190	0	16	109.65	13.11	47	47	0	1182	297406	206.42	70.15	82.85	28.16	4.97	1.69	200.88	68.27	84.69	28.78	8.66
625	ANON	ANON	Neo Tokyo (Standard)	ANON	win	ANON	ANON	ANON	403	Dominus	240	1	0	1	1	2	0	0	100	143	15.91	183	100	83	1	7	23	0	23	0	2	34.55	0	0	0	0	1114	61220	43.31	73.86	15.33	26.14	0	0	29.21	49.81	28.1	47.92	1.33
626	ANON	ANON	Neo Tokyo (Standard)	ANON	loss	ANON	ANON	ANON	24	Paladin	110	0	0	0	2	1	1	1	0	351	46.04	285	185	100	2	9	150	85	65	1	6	2.85	9.15	30	14	14	1196	64364	39.35	68.36	16.85	29.27	1.36	2.36	44.45	77.22	11.39	19.79	1.72
627	ANON	ANON	Mannfield (Stormy)	ANON	loss	ANON	ANON	ANON	1932	Animus GP	1260	5	0	0	10	5	6	6	50	270	22.25	1688	719	969	8	76	773	388	385	4	33	170.68	20.43	170	88	11	1359	569837	274.06	58.98	169.56	36.49	21.08	4.54	267.44	57.55	184.12	39.62	13.15
628	ANON	ANON	Mannfield (Stormy)	ANON	win	ANON	ANON	ANON	2070	Werewolf	1280	6	0	1	5	10	5	5	120	250	20.67	1227	677	550	7	49	166	0	166	0	14	139.42	28.22	323	11	0	1264	517003	313.52	67.6	128.85	27.78	21.45	4.62	286.71	61.81	165.67	35.72	11.45
629	ANON	ANON	Starbase ARC (Standard)	ANON	loss	ANON	ANON	ANON	23	Octane	1250	5	0	0	12	0	0	0	41.67	282	0	1886	673	1213	22	53	576	123	453	3	16	108.29	0	0	0	0	1340	502099	257.3	61.15	134.4	31.94	29.07	6.91	284.44	67.6	132.12	31.4	4.21
630	ANON	ANON	Starbase ARC (Standard)	ANON	win	ANON	ANON	ANON	2070	Werewolf	1440	6	0	4	6	0	0	0	100	255	0	1332	306	1026	11	47	195	0	195	0	17	148.67	0	0	0	0	1139	406213	311.07	75.82	83.41	20.33	15.82	3.86	279.67	68.16	122.68	29.9	7.94
631	ANON	ANON	Mannfield (Stormy)	ANON	win	ANON	ANON	ANON	23	Octane	520	2	0	1	2	2	1	1	100	254	54.66	1332	1022	310	16	28	305	172	133	3	12	26.33	68.66	127	517	61	1166	365293	232.9	70.24	88.4	26.66	10.29	3.1	221.36	66.76	102.28	30.85	7.95
632	ANON	ANON	Mannfield (Stormy)	ANON	loss	ANON	ANON	ANON	2269	Skyline GT-R	460	1	0	0	2	2	2	2	50	400	40.6	2006	1686	320	20	28	563	493	70	6	6	101.14	58.03	561	313	106	1308	417017	196.34	58.69	112.44	33.61	25.74	7.69	203.08	60.71	116.04	34.69	15.4
633	ANON	ANON	DFH Stadium (Day)	ANON	win	ANON	ANON	ANON	24	Paladin	1260	5	0	3	6	6	4	4	83.33	382	41.81	2810	2266	544	28	51	433	270	163	4	14	94.9	127.21	544	456	129	1257	574130	312.82	63.03	156.39	31.51	27.08	5.46	294.47	59.33	199.19	40.14	2.63
634	ANON	ANON	DFH Stadium (Day)	ANON	loss	ANON	ANON	ANON	25	Roadhog	990	4	0	1	6	6	5	5	66.67	212	28.16	1508	660	848	9	75	410	129	281	2	24	126.14	29.44	271	247	70	1176	534109	371.43	74.86	106.21	21.41	18.54	3.74	361.38	72.83	132.47	26.7	2.32
635	ANON	ANON	DFH Stadium (Day)	ANON	loss	ANON	ANON	ANON	1478	Triton	950	5	0	0	5	9	6	6	100	292	33.92	1529	1123	406	13	39	517	364	153	4	13	98.04	78.21	741	183	35	1359	488941	233.24	57.29	147.99	36.35	25.87	6.35	254.47	62.51	137.95	33.89	14.69
636	ANON	ANON	DFH Stadium (Day)	ANON	win	ANON	ANON	ANON	24	Paladin	1310	6	0	0	9	5	5	5	66.67	356	39.48	1885	1390	495	16	47	525	363	162	4	14	79	44.97	232	126	36	1242	448052	269.01	66.07	113.43	27.86	24.74	6.08	236.85	58.17	160.83	39.5	9.5
637	ANON	ANON	Beckwith Park (Midnight)	ANON	win	ANON	ANON	ANON	1171	Masamune	1340	6	0	2	8	10	5	5	75	315	47.86	2364	1744	620	24	57	546	424	122	5	12	32.09	56.94	570	600	47	1377	609750	284.5	58.28	178.15	36.49	25.5	5.22	355.68	72.86	120.59	24.7	11.88
638	ANON	ANON	Beckwith Park (Midnight)	ANON	loss	ANON	ANON	ANON	1171	Masamune	1350	5	0	1	10	8	6	6	50	353	38.71	2239	1609	630	20	55	632	340	292	4	25	79.27	43.6	930	403	60	1368	527734	256.46	55.06	155.32	33.35	53.99	11.59	324.36	69.64	134.39	28.85	7.03
639	ANON	ANON	Mannfield (Stormy)	ANON	loss	ANON	ANON	ANON	23	Octane	1230	4	0	6	4	14	7	7	100	277	47.64	1711	1022	689	18	59	448	232	216	4	19	42.17	38.41	263	604	171	1288	466978	264.49	64.7	131.26	32.11	13.04	3.19	307.98	75.34	94.28	23.06	6.53
640	ANON	ANON	Mannfield (Stormy)	ANON	win	ANON	ANON	ANON	25	Roadhog	1570	7	0	0	14	4	4	4	50	219	26.4	1096	522	574	7	49	428	214	214	3	18	54.73	41.37	372	177	85	1276	463722	273.25	66.56	109.63	26.7	27.65	6.74	294.04	71.62	103.38	25.18	13.11
641	ANON	ANON	Starbase ARC (Standard)	ANON	loss	ANON	ANON	ANON	23	Octane	710	2	0	4	2	15	6	6	100	405	46.04	2429	1987	442	25	40	247	211	36	3	3	40.64	52.48	456	423	81	1363	483654	213.13	54.74	153.85	39.52	22.34	5.74	251.6	64.62	132.55	34.05	5.18
642	ANON	ANON	Starbase ARC (Standard)	ANON	win	ANON	ANON	ANON	403	Dominus	1500	6	0	0	15	2	2	2	40	156	38.38	877	345	532	5	46	327	100	227	1	19	20.78	51.4	334	154	0	1259	432174	277.54	72.43	91.02	23.76	14.6	3.81	299.25	78.1	80.11	20.91	3.8
643	ANON	ANON	Beckwith Park (Midnight)	ANON	loss	ANON	ANON	ANON	23	Octane	870	3	0	4	4	11	4	4	75	231	36.37	1172	743	429	9	37	255	172	83	2	7	98.81	30.46	405	156	27	1232	419913	271.04	72.62	90.78	24.32	11.41	3.06	276.24	74.01	91.44	24.5	5.55
644	ANON	ANON	Beckwith Park (Midnight)	ANON	win	ANON	ANON	ANON	2269	Skyline GT-R	1090	4	0	1	11	4	3	3	36.36	352	47.04	2060	1628	432	27	39	613	411	202	7	18	35.1	77.7	482	1083	300	1246	422322	237.37	64.03	113.69	30.67	19.65	5.3	286.11	77.18	81.78	22.06	2.83
645	ANON	ANON	Urban Central (Night)	ANON	loss	ANON	ANON	ANON	23	Octane	1110	4	0	5	5	13	5	5	80	276	45.14	1661	1191	470	17	42	350	279	71	3	6	37.01	44.92	69	496	8	1149	400220	293.91	75.77	90.73	23.39	3.26	0.84	297.5	76.7	84.1	21.68	6.3
646	ANON	ANON	Urban Central (Night)	ANON	win	ANON	ANON	ANON	1568	Octane ZSR	1260	5	0	0	13	5	4	4	38.46	205	39.01	1382	919	463	14	40	467	206	261	3	22	93.83	29.06	236	480	94	1191	421280	273.06	69.2	108.01	27.37	13.55	3.43	262.58	66.54	129.47	32.81	2.57
647	ANON	ANON	DFH Stadium (Stormy)	ANON	win	ANON	ANON	ANON	402	Takumi	1150	4	0	2	8	4	2	2	50	189	67.19	1341	867	474	16	47	825	662	163	9	16	18.46	85.28	52	801	267	1426	467989	173.7	48.84	157.18	44.19	24.78	6.97	191.07	53.72	156.96	44.13	7.62
648	ANON	ANON	DFH Stadium (Stormy)	ANON	loss	ANON	ANON	ANON	23	Octane	830	2	0	4	4	8	4	4	50	383	43.31	2044	1457	587	19	52	275	100	175	1	15	46.63	38.66	655	244	3	1381	462061	205.86	57.07	126.05	34.94	28.82	7.99	279.41	77.46	78.28	21.7	3.03
649	ANON	ANON	Champions Field (Day)	ANON	loss	ANON	ANON	ANON	403	Dominus	1210	5	0	1	9	9	6	6	55.56	258	23.46	1309	656	653	9	60	466	203	263	3	23	78.31	32.58	402	243	96	1325	502263	277.51	65.51	123.87	29.24	22.21	5.24	301.86	71.26	113.93	26.9	7.81
650	ANON	ANON	Champions Field (Day)	ANON	win	ANON	ANON	ANON	23	Octane	1510	6	0	4	9	9	5	5	66.67	304	41.32	2038	1493	545	20	52	582	370	212	6	19	46.11	53.89	254	520	242	1309	492412	265.63	63.12	141.72	33.67	13.51	3.21	320.42	76.13	92.62	22.01	7.82
651	ANON	ANON	Mannfield (Stormy)	ANON	loss	ANON	ANON	ANON	23	Octane	940	3	0	4	3	8	4	4	100	342	38.25	2012	1611	401	20	37	583	425	158	5	15	70.18	51.51	650	209	74	1363	476158	204.74	53.17	147.39	38.28	32.91	8.55	274.39	71.26	108.62	28.21	2.04
652	ANON	ANON	Mannfield (Stormy)	ANON	win	ANON	ANON	ANON	1894	Samurai	990	4	0	0	8	3	3	3	50	254	48.16	1557	958	599	14	52	613	326	287	4	25	25.84	50.93	288	457	81	1293	445206	227.51	60.08	124.17	32.79	26.98	7.13	278.7	73.6	96.66	25.53	3.3
653	ANON	ANON	Aquadome	ANON	loss	ANON	ANON	ANON	31	Venom	590	1	0	1	6	8	8	8	16.67	130	25.77	772	276	496	3	42	178	0	178	0	15	98.16	22.42	226	23	0	1153	414660	294.94	73.53	92.03	22.94	14.13	3.52	290.49	72.42	108.24	26.99	2.38
654	ANON	ANON	Aquadome	ANON	win	ANON	ANON	ANON	23	Octane	1710	8	0	4	8	6	1	1	100	236	42.57	1460	978	482	12	43	521	305	216	4	19	32.52	56.04	232	207	96	1229	439944	272.64	67.9	115.16	28.68	13.73	3.42	292.22	72.77	104.53	26.03	4.79
655	ANON	ANON	Beckwith Park (Stormy)	ANON	win	ANON	ANON	ANON	2269	Skyline GT-R	1610	7	0	1	11	4	3	3	63.64	249	37.24	1425	705	720	10	62	491	162	329	2	28	58.83	35.31	256	302	37	1340	480216	246.09	61.3	137.33	34.21	18.03	4.49	249.71	62.2	142.8	35.57	8.95
656	ANON	ANON	Beckwith Park (Stormy)	ANON	loss	ANON	ANON	ANON	23	Octane	850	3	0	3	4	11	7	7	75	309	46.96	2097	1521	576	21	50	570	460	110	6	10	58.62	51.77	681	547	141	1339	481921	253.79	63.11	119.7	29.76	28.68	7.13	295.67	73.52	102	25.36	4.5
657	ANON	ANON	Utopia Coliseum (Dusk)	ANON	loss	ANON	ANON	ANON	523	Zippy	920	3	0	0	8	4	5	5	37.5	161	19	809	262	547	3	46	374	100	274	1	23	56.28	31.82	131	37	0	1155	406715	296.53	76.93	81.19	21.06	7.75	2.01	308.33	79.99	70.75	18.35	6.39
658	ANON	ANON	Utopia Coliseum (Dusk)	ANON	win	ANON	ANON	ANON	23	Octane	1130	5	0	2	4	8	3	3	125	328	47.18	1916	1455	461	20	41	538	351	187	6	16	27.9	40.98	312	432	248	1302	454786	244.25	63.38	123.88	32.14	17.27	4.48	287.3	74.55	88.47	22.96	9.62
659	ANON	ANON	Mannfield (Stormy)	ANON	loss	ANON	ANON	ANON	23	Octane	710	2	0	3	1	8	4	4	200	324	43.5	1924	1324	600	17	51	543	376	167	4	14	56.25	46.82	148	282	23	1350	453381	210.5	57.55	137.94	37.71	17.33	4.74	255.06	69.73	110.32	30.16	0.39
660	ANON	ANON	Mannfield (Stormy)	ANON	win	ANON	ANON	ANON	1932	Animus GP	1020	4	0	0	8	1	2	2	50	361	45.14	2099	1629	470	19	41	735	518	217	6	19	46.16	77.15	327	289	91	1393	474983	196.99	53.37	139.85	37.89	32.27	8.74	202.74	54.93	156.86	42.5	9.52
661	ANON	ANON	Beckwith Park (Stormy)	ANON	loss	ANON	ANON	ANON	23	Octane	430	0	0	3	1	10	7	7	0	318	41.32	1673	1228	445	14	40	72	0	72	0	6	50.08	51.47	196	172	0	1305	426894	229.67	62.07	118.12	31.92	22.23	6.01	244.86	66.17	119.06	32.18	6.1
662	ANON	ANON	Beckwith Park (Stormy)	ANON	win	ANON	ANON	ANON	30	Merc	1510	7	0	1	10	1	0	0	70	306	48.16	1946	1486	460	21	41	894	655	239	9	21	28.53	98.27	571	628	244	1368	458378	205.05	55.23	143.62	38.68	22.6	6.09	265.87	71.61	95.14	25.63	10.26
663	ANON	ANON	DFH Stadium (Day)	ANON	loss	ANON	ANON	ANON	23	Octane	620	1	0	3	0	4	1	1	0	244	60.63	2013	1687	326	25	30	374	236	138	3	12	39.59	179.5	201	827	63	1156	505360	350.4	72.32	118.88	24.54	15.24	3.15	322.95	66.65	121.05	24.98	40.52
664	ANON	ANON	DFH Stadium (Day)	ANON	win	ANON	ANON	ANON	23	Octane	530	1	0	0	4	0	1	1	25	292	43.87	2448	1587	861	23	75	377	97	280	3	24	93.43	63.21	984	577	109	1346	636123	286.25	58.22	169.14	34.4	36.25	7.37	348.42	70.87	135.83	27.63	7.39
665	ANON	ANON	Beckwith Park	ANON	loss	ANON	ANON	ANON	23	Octane	550	2	0	2	3	10	6	6	66.67	317	50.5	1786	1406	380	20	34	418	338	80	5	7	46.81	62.78	750	548	161	1329	452415	229.76	61.62	117.31	31.46	25.78	6.91	267.23	71.67	98.88	26.52	6.74
666	ANON	ANON	Beckwith Park	ANON	win	ANON	ANON	ANON	24	Paladin	1390	6	0	0	10	3	2	2	60	189	34.68	1161	709	452	9	39	264	38	226	1	20	102.66	21.15	272	192	63	1276	437522	247.04	65.83	114.3	30.46	13.94	3.71	244.83	65.24	126.82	33.79	3.63
667	ANON	ANON	Utopia Coliseum (Dusk)	ANON	loss	ANON	ANON	ANON	23	Octane	900	3	0	5	2	13	7	7	150	293	49.17	1830	1474	356	20	34	138	105	33	2	3	31.89	72.3	583	518	97	1304	459507	257.72	65.35	119.68	30.35	16.97	4.3	299.96	76.06	89.81	22.77	4.59
668	ANON	ANON	Utopia Coliseum (Dusk)	ANON	win	ANON	ANON	ANON	1171	Masamune	1500	7	0	0	13	2	3	3	53.85	319	24.65	1610	970	640	10	56	874	483	391	5	34	88.38	14.57	247	29	16	1211	425653	262.59	66.14	120.97	30.47	13.47	3.39	282.7	71.2	109.09	27.48	5.24
669	ANON	ANON	Utopia Coliseum (Dusk)	ANON	win	ANON	ANON	ANON	23	Octane	1390	5	0	4	6	8	4	0	83.33	335	41.53	2289	833	1456	22	47	1012	100	912	3	29	74.95	0	0	0	0	1349	508581	249.96	60.09	138.57	33.31	27.45	6.6	270.4	65	137.75	33.11	7.83
670	ANON	ANON	Utopia Coliseum (Dusk)	ANON	loss	ANON	ANON	ANON	1932	Animus GP	960	4	0	1	8	6	5	0	50	355	36.09	2114	1087	1027	23	38	462	92	370	2	13	85.07	0	0	0	0	1338	497526	242.71	59.14	136.35	33.22	31.37	7.64	272.12	66.3	135.07	32.91	3.24
671	ANON	ANON	Mannfield	ANON	loss	ANON	ANON	ANON	23	Octane	750	2	0	0	7	13	13	13	28.57	223	22.85	1355	623	732	7	62	406	100	306	1	26	88.63	25.58	238	76	0	1309	491838	271.21	62.8	137.76	31.9	22.91	5.3	246.24	57.02	177.96	41.21	7.68
672	ANON	ANON	Mannfield	ANON	win	ANON	ANON	ANON	23	Octane	2690	13	0	4	13	7	2	2	100	366	57.34	2559	2028	531	30	47	504	377	127	5	12	33.23	69.48	346	1004	139	1364	521115	264.33	59.08	141.79	31.69	41.28	9.23	290.87	65.01	129.66	28.98	26.88
673	ANON	ANON	Salty Shores	ANON	win	ANON	ANON	ANON	28	X-Devil	1630	8	0	1	12	5	3	3	66.67	229	30.54	1244	725	519	9	50	365	176	189	2	17	62.18	12.53	91	181	30	1287	412526	233.92	64.15	115.45	31.66	15.26	4.19	234.42	64.29	126.49	34.69	3.71
674	ANON	ANON	Salty Shores	ANON	loss	ANON	ANON	ANON	29	Hotshot	740	3	0	2	5	12	8	8	60	245	30.87	1067	462	605	6	54	468	290	178	4	15	64.11	27.98	387	145	109	1370	418858	218.25	60.46	126.19	34.96	16.53	4.58	262.73	72.79	89.51	24.8	8.72
675	ANON	ANON	Champions Field (Day)	ANON	win	ANON	ANON	ANON	28	X-Devil	750	3	0	2	2	4	1	1	150	242	41.72	1468	1033	435	13	39	699	503	196	7	17	99.69	40.45	60	210	198	1237	403126	231.76	67	105.55	30.51	8.6	2.49	243.03	70.26	94.93	27.44	7.95
676	ANON	ANON	Champions Field (Day)	ANON	loss	ANON	ANON	ANON	23	Octane	440	1	0	0	4	2	3	3	25	242	43.02	1327	1044	283	12	26	300	200	100	2	9	34.63	83	211	156	0	1094	352018	260.18	75.81	72.64	21.16	10.39	3.03	237.44	69.18	97.41	28.38	8.37
677	ANON	ANON	Champions Field	ANON	loss	ANON	ANON	ANON	28	X-Devil	1350	5	0	1	12	7	7	7	41.67	305	31.49	1428	873	555	10	54	508	312	196	4	18	64.54	34.16	187	137	90	1313	475160	259.93	62.62	139.78	33.67	15.41	3.71	266.77	64.26	145.63	35.08	2.71
678	ANON	ANON	Champions Field	ANON	win	ANON	ANON	ANON	23	Octane	1900	7	0	8	7	12	5	5	100	281	31.62	1413	906	507	11	47	384	254	130	4	11	99.05	43.71	369	193	145	1251	454451	277.05	66.96	112.34	27.15	24.34	5.88	264.83	64.01	139.18	33.64	9.72
679	ANON	ANON	Champions Field	ANON	win	ANON	ANON	ANON	28	X-Devil	1210	5	0	1	8	3	2	2	62.5	193	49.07	957	372	585	6	55	434	143	291	2	26	50.63	20.43	26	209	25	1310	447776	231.02	61.97	130.34	34.96	11.46	3.07	257.35	69.03	109.28	29.31	6.2
680	ANON	ANON	Champions Field	ANON	loss	ANON	ANON	ANON	1171	Masamune	570	2	0	2	3	8	5	5	66.67	442	44.29	2392	1940	452	23	43	352	262	90	3	8	63.19	30.68	429	375	37	1309	446669	218.43	58.66	134.16	36.03	19.8	5.32	253.27	68.01	116.1	31.18	3.02
681	ANON	ANON	Utopia Coliseum	ANON	loss	ANON	ANON	ANON	2268	Dodge Charger R/T	830	3	0	1	4	8	6	6	75	282	33.41	1640	1119	521	15	45	731	520	211	6	18	79.03	79.07	369	392	81	1281	442091	246.48	64.94	111.83	29.46	21.26	5.6	259.79	68.44	115.55	30.44	4.24
682	ANON	ANON	Utopia Coliseum	ANON	win	ANON	ANON	ANON	28	X-Devil	1340	6	0	0	8	4	3	3	75	221	33.86	1141	614	527	8	45	250	25	225	1	19	83.43	12.33	14	143	74	1324	457392	234.16	61.55	135.66	35.66	10.62	2.79	250.22	65.77	121.81	32.02	8.41
683	ANON	ANON	DFH Stadium	ANON	loss	ANON	ANON	ANON	28	X-Devil	710	2	0	1	4	3	3	3	50	271	44.38	1531	922	609	14	54	415	225	190	4	17	75.79	47.25	264	380	109	1329	435530	212.89	60.53	109.74	31.2	29.07	8.27	238.94	67.94	108.07	30.73	4.68
684	ANON	ANON	DFH Stadium	ANON	win	ANON	ANON	ANON	22	Breakout	810	3	0	1	3	4	2	2	100	194	35.37	1063	667	396	8	37	281	163	118	2	11	52.4	53.08	136	137	41	1304	420880	230.39	65.36	106.91	30.33	15.21	4.31	243.35	69.03	105.83	30.02	3.34
685	ANON	ANON	Mannfield	ANON	loss	ANON	ANON	ANON	23	Octane	1110	5	0	2	6	9	7	7	83.33	175	29.24	756	320	436	6	38	120	0	120	0	11	68.39	22.5	39	284	0	1167	424000	314.12	76.21	90.28	21.9	7.78	1.89	279.74	67.87	122.41	29.7	10.04
686	ANON	ANON	Mannfield	ANON	win	ANON	ANON	ANON	28	X-Devil	1400	7	0	1	9	6	5	5	77.78	245	37.94	1412	952	460	12	40	448	282	166	3	15	60.35	25.47	141	243	30	1266	460843	279.2	67.79	118.11	28.68	14.53	3.53	269.88	65.53	130.04	31.58	11.92
687	ANON	ANON	Aquadome	ANON	loss	ANON	ANON	ANON	28	X-Devil	830	3	0	0	5	7	7	7	60	220	32.06	1218	713	505	9	45	264	103	161	2	14	117.44	33.15	187	191	101	1236	444558	275.96	68.56	114.32	28.4	12.2	3.03	258.63	64.26	133.92	33.27	9.93
688	ANON	ANON	Aquadome	ANON	win	ANON	ANON	ANON	23	Octane	1380	7	0	1	7	5	3	3	100	173	27.72	1070	579	491	7	42	317	91	226	1	19	111.85	54.67	129	127	8	1203	431769	297.72	73.78	92.4	22.9	13.39	3.32	281.28	69.71	120.74	29.92	1.5
689	ANON	ANON	Starbase ARC (Standard)	ANON	loss	ANON	ANON	ANON	28	X-Devil	780	3	0	1	7	12	9	9	42.86	199	14.61	868	194	674	2	59	141	0	141	0	12	123.41	4.04	44	5	0	1220	447311	283.73	67.78	124.08	29.64	10.8	2.58	269.6	64.4	141.92	33.9	7.09
690	ANON	ANON	Starbase ARC (Standard)	ANON	win	ANON	ANON	ANON	23	Octane	2100	9	0	4	12	7	3	3	75	467	48.23	2946	2641	305	32	28	832	735	97	8	9	48.18	55.29	324	558	64	1340	496071	249.67	58.97	143.54	33.9	30.16	7.12	231.48	54.68	162.14	38.3	29.75
691	ANON	ANON	Aquadome	ANON	loss	ANON	ANON	ANON	23	Octane	950	3	0	3	5	14	10	10	60	111	20.35	566	76	490	1	42	130	0	130	0	11	147.35	8.66	114	23	0	1151	426878	330.35	77.25	85.85	20.07	11.46	2.68	307.64	71.94	114.99	26.89	5.02
692	ANON	ANON	Aquadome	ANON	win	ANON	ANON	ANON	28	X-Devil	2100	10	0	0	14	5	3	3	71.43	278	41.34	1571	980	591	14	54	710	379	331	6	30	45.56	33.14	216	336	223	1365	513520	262.27	60.71	148.4	34.35	21.3	4.93	297.34	68.84	130.14	30.13	4.48
693	ANON	ANON	Mannfield (Night)	ANON	loss	ANON	ANON	ANON	1624	Endo	820	3	0	1	6	8	7	7	50	274	25.5	939	416	523	5	45	521	316	205	4	18	84.19	10.37	287	89	89	1245	315735	201.03	68.2	75.89	25.75	17.83	6.05	203.52	69.05	85.67	29.06	5.57
694	ANON	ANON	Mannfield (Night)	ANON	win	ANON	ANON	ANON	28	X-Devil	1440	7	0	2	8	6	3	3	87.5	286	33.54	1051	697	354	8	30	398	269	129	3	11	54.24	21.42	191	102	30	1334	341683	183.12	61.97	97.18	32.89	15.19	5.14	197.48	66.83	93.36	31.6	4.64
695	ANON	ANON	Urban Central	ANON	win	ANON	ANON	ANON	24	Paladin	740	3	0	1	4	5	2	2	75	408	31.18	2127	1574	553	18	48	815	621	194	7	17	75.85	54.17	621	225	78	1253	411630	219.62	62.38	101.31	28.78	31.13	8.84	214.61	60.96	134.96	38.33	2.49
696	ANON	ANON	Urban Central	ANON	loss	ANON	ANON	ANON	28	X-Devil	590	2	0	0	5	4	3	3	40	244	39.16	1236	691	545	8	49	342	100	242	1	21	65.71	27.5	257	63	8	1230	400637	229.99	65.49	104.01	29.62	17.19	4.89	230.38	65.6	120.08	34.19	0.73
697	ANON	ANON	Wasteland (Standard)	ANON	loss	ANON	ANON	ANON	600	Ripper	380	1	0	1	3	5	4	4	33.33	258	40.78	968	628	340	8	31	35	0	35	0	3	37.26	36.51	194	172	0	1301	295943	150.77	60.99	84.51	34.19	11.93	4.83	165.33	66.88	78.01	31.56	3.87
698	ANON	ANON	Wasteland (Standard)	ANON	win	ANON	ANON	ANON	28	X-Devil	910	4	0	2	5	3	1	1	80	257	35.84	1047	632	415	8	36	455	338	117	5	10	28.64	25.13	217	168	161	1299	296296	148.71	60.13	91.05	36.82	7.54	3.05	168.98	68.33	77.99	31.54	0.34
699	ANON	ANON	DFH Stadium (Stormy)	ANON	win	ANON	ANON	ANON	28	X-Devil	650	2	0	2	3	3	0	0	66.67	316	39.54	1393	1061	332	14	32	255	121	134	3	13	44.65	36.38	194	286	183	1378	394414	165.04	55.42	115.13	38.66	17.63	5.92	188.48	63.29	100.3	33.68	9.02
700	ANON	ANON	DFH Stadium (Stormy)	ANON	loss	ANON	ANON	ANON	29	Hotshot	350	0	0	1	3	3	2	2	0	222	35.02	1070	659	411	9	36	107	0	107	0	9	45.88	26.33	200	242	0	1243	353573	192.14	64.72	95.12	32.04	9.61	3.24	154.79	52.14	133.65	45.02	8.44
701	ANON	ANON	Beckwith Park (Midnight)	ANON	loss	ANON	ANON	ANON	31	Venom	810	4	0	1	3	8	6	6	133.33	267	40.78	1550	1161	389	16	35	100	29	71	1	6	67.3	56.07	678	350	70	1222	432023	270.64	68.4	105.09	26.56	19.94	5.04	274.53	69.39	113.02	28.56	8.11
702	ANON	ANON	Beckwith Park (Midnight)	ANON	win	ANON	ANON	ANON	28	X-Devil	1320	6	0	0	8	3	4	4	75	232	36.19	1377	870	507	11	45	608	370	238	5	21	107.33	19.53	259	169	69	1385	493128	226.96	56.98	153.42	38.52	17.93	4.5	251.43	63.13	138.41	34.75	8.46
703	ANON	ANON	DFH Stadium	ANON	win	ANON	ANON	ANON	28	X-Devil	910	3	0	2	6	4	2	2	50	228	37.75	1252	613	639	8	55	213	0	213	0	18	44.52	19.06	240	186	0	1292	428521	224.11	63.24	110.37	31.14	19.91	5.62	237.23	66.94	115.09	32.48	2.07
704	ANON	ANON	DFH Stadium	ANON	loss	ANON	ANON	ANON	600	Ripper	770	2	0	2	4	6	3	3	50	177	51.66	1140	668	472	10	43	343	158	185	2	17	24.66	74.31	317	346	47	1244	411858	233.83	65.97	108.91	30.73	11.7	3.3	233.86	65.98	109.92	31.01	10.65
705	ANON	ANON	DFH Stadium (Stormy)	ANON	win	ANON	ANON	ANON	23	Octane	1380	7	0	0	7	3	3	3	100	308	46.31	2044	1720	324	23	30	218	89	129	3	11	28.08	109.74	289	389	210	1431	497766	207.2	52.37	147.59	37.3	40.88	10.33	241.23	60.97	141.61	35.79	12.84
706	ANON	ANON	DFH Stadium (Stormy)	ANON	loss	ANON	ANON	ANON	23	Octane	700	3	0	0	3	7	7	7	100	226	38.53	1447	820	627	13	56	374	197	177	3	15	31.3	33.41	389	486	103	1255	446940	284.04	71.23	103.46	25.94	11.29	2.83	298.67	74.9	99.23	24.88	0.88
707	ANON	ANON	Utopia Coliseum (Dusk)	ANON	win	ANON	ANON	ANON	1478	Triton	1090	4	0	4	4	5	1	1	100	163	56.41	778	440	338	10	30	102	0	102	0	9	6.63	126.78	208	478	0	1227	399363	241.03	69.32	92.77	26.68	13.91	4	240.67	69.22	100.22	28.82	6.82
708	ANON	ANON	Utopia Coliseum (Dusk)	ANON	loss	ANON	ANON	ANON	23	Octane	550	1	0	0	5	4	4	4	20	161	52.04	1011	680	331	12	30	129	0	129	0	13	11.37	87.75	211	527	7	1199	387394	237.6	68.88	93.19	27.02	14.15	4.1	238.22	69.06	103.44	29.99	3.29
709	ANON	ANON	Wasteland (Standard)	ANON	win	ANON	ANON	ANON	1932	Animus GP	1210	4	0	1	9	5	3	0	44.44	262	51.84	1807	1254	553	18	51	689	465	224	6	20	18.83	0	0	0	0	1287	437273	224.8	60.31	119.11	31.96	28.82	7.73	242.8	65.14	125.06	33.55	4.87
710	ANON	ANON	Wasteland (Standard)	ANON	loss	ANON	ANON	ANON	23	Octane	910	3	0	3	5	9	4	0	60	245	39.98	1514	905	609	13	54	322	167	155	3	13	84.47	0	0	0	0	1148	387305	276.03	74.2	81.9	22.02	14.06	3.78	258.58	69.51	105.39	28.33	8.01
711	ANON	ANON	Champions Field	ANON	loss	ANON	ANON	ANON	22	Breakout	1230	5	0	0	10	9	8	8	50	273	26.02	1611	845	766	9	71	510	185	325	2	29	76.01	18.4	262	54	14	1284	473545	273.33	64.78	130.53	30.94	18.05	4.28	254.15	60.24	157.97	37.44	9.78
712	ANON	ANON	Champions Field	ANON	win	ANON	ANON	ANON	31	Venom	1620	8	0	3	9	10	5	5	88.89	378	45.23	2217	1660	557	22	52	146	32	114	2	11	46.09	62.15	509	540	169	1284	476560	265.89	62.32	133.11	31.2	27.62	6.47	296.97	69.61	115.95	27.18	13.71
713	ANON	ANON	Starbase ARC (Standard)	ANON	win	ANON	ANON	ANON	22	Breakout	1250	6	0	0	8	1	1	1	75	220	41.08	720	330	390	7	35	376	194	182	3	16	32.46	14.8	150	286	22	1266	296191	172.8	65.88	78.08	29.77	11.4	4.35	172.76	65.87	82.74	31.55	6.79
714	ANON	ANON	Starbase ARC (Standard)	ANON	loss	ANON	ANON	ANON	803	'16 Batmobile	330	1	0	0	1	8	6	6	100	336	31.58	1175	881	294	10	26	194	134	60	2	5	107.16	22.08	205	57	0	1290	305533	175.23	66.26	74.19	28.05	15.04	5.69	179.85	68	79.05	29.89	5.57
715	ANON	ANON	Aquadome	ANON	win	ANON	ANON	ANON	22	Breakout	1320	4	0	1	9	2	3	3	44.44	216	43.32	1989	1342	647	18	57	547	347	200	4	17	97.88	59.75	303	270	54	1187	682403	409.68	67.29	171.37	28.15	27.79	4.56	406.04	66.69	196.3	32.24	6.5
716	ANON	ANON	Aquadome	ANON	loss	ANON	ANON	ANON	1159	X-Devil Mk2	1130	3	0	5	2	9	4	4	150	259	43.39	2442	1898	544	26	47	719	561	158	8	14	54.2	87.45	885	709	247	1258	722971	389.13	63.96	178.81	29.39	40.5	6.66	398.9	65.56	201.95	33.19	7.6
717	ANON	ANON	Utopia Coliseum	ANON	loss	ANON	ANON	ANON	803	'16 Batmobile	320	0	0	1	3	7	3	3	0	357	53.97	1312	1147	165	17	15	279	196	83	4	7	24.89	52.72	173	558	203	1291	295905	143.25	59.24	82.73	34.21	15.83	6.55	123.83	51.21	109.48	45.28	8.5
718	ANON	ANON	Utopia Coliseum	ANON	win	ANON	ANON	ANON	22	Breakout	890	3	0	2	7	3	0	0	42.86	182	28.6	759	273	486	3	42	314	100	214	1	18	53.06	9.25	36	30	0	1256	287998	159.17	65.82	74.53	30.82	8.11	3.35	164.93	68.21	76.87	31.79	0
719	ANON	ANON	DFH Stadium (Stormy)	ANON	loss	ANON	ANON	ANON	22	Breakout	700	2	0	1	5	4	3	3	40	237	37.26	1268	762	506	11	45	671	410	261	6	22	80.3	40.94	332	238	189	1384	448725	193.64	55.7	123.35	35.48	30.63	8.81	190.01	54.66	149.08	42.89	8.53
720	ANON	ANON	DFH Stadium (Stormy)	ANON	win	ANON	ANON	ANON	28	X-Devil	890	3	0	2	4	5	2	2	75	322	36.84	1557	1112	445	15	40	474	340	134	4	12	79.56	49.92	765	387	59	1340	439847	202.43	57.46	121.82	34.58	28.06	7.96	220.92	62.71	123.21	34.97	8.17
721	ANON	ANON	Beckwith Park (Stormy)	ANON	win	ANON	ANON	ANON	1171	Masamune	1170	5	0	2	7	8	4	4	71.43	213	44.28	1156	872	284	10	24	23	0	23	0	2	31.57	64.11	410	128	0	1171	406759	275.45	69.93	98.07	24.9	20.38	5.17	259.7	65.93	131.13	33.29	3.07
722	ANON	ANON	Beckwith Park (Stormy)	ANON	loss	ANON	ANON	ANON	22	Breakout	1100	4	0	0	8	7	5	5	50	239	34.55	1545	1027	518	12	47	613	335	278	4	25	71.05	32.94	134	176	68	1385	489674	223.99	57.15	147.47	37.63	20.46	5.22	250.71	63.97	137.82	35.17	3.39
723	ANON	ANON	Utopia Coliseum	ANON	loss	ANON	ANON	ANON	22	Breakout	350	0	0	1	1	9	6	6	0	247	46.66	1311	935	376	16	33	294	211	83	3	7	55.93	47.05	107	669	88	1236	412815	245.04	67.59	98.05	27.04	19.46	5.37	228.06	62.9	132.07	36.43	2.42
724	ANON	ANON	Utopia Coliseum	ANON	win	ANON	ANON	ANON	22	Breakout	1490	6	0	2	9	1	0	0	66.67	238	42.34	1513	976	537	12	39	883	487	396	6	27	65.91	30.17	110	237	127	1249	412611	242.42	67.43	103.64	28.83	13.45	3.74	230.42	64.09	118.89	33.07	10.2
725	ANON	ANON	Beckwith Park (Stormy)	ANON	loss	ANON	ANON	ANON	23	Octane	530	1	0	0	3	5	5	5	33.33	228	47.8	1152	778	374	14	32	319	160	159	3	14	23.51	36.81	298	621	139	1357	449786	206.89	57.63	121.58	33.87	30.53	8.5	207.97	57.93	138.23	38.5	12.8
726	ANON	ANON	Beckwith Park (Stormy)	ANON	win	ANON	ANON	ANON	22	Breakout	1040	5	0	0	5	3	1	1	100	205	36.58	1176	674	502	7	43	358	188	170	2	15	96.8	15.02	65	20	19	1293	432906	218.97	60.61	132.95	36.8	9.36	2.59	225.13	62.32	128.89	35.68	7.25
727	ANON	ANON	Salty Shores	ANON	win	ANON	ANON	ANON	22	Breakout	1160	5	0	2	5	5	4	4	100	263	36.76	1548	932	616	11	54	613	291	322	3	27	62.52	19.95	278	137	9	1342	494285	251.91	61.79	133.82	32.82	21.95	5.38	247.5	60.71	158.44	38.86	1.74
728	ANON	ANON	Salty Shores	ANON	loss	ANON	ANON	ANON	23	Octane	790	4	0	0	5	5	5	5	80	377	45.65	2209	1682	527	19	49	353	159	194	2	17	64.26	32.49	327	148	40	1393	515865	226.75	55.46	154.49	37.78	27.65	6.76	263.29	64.39	125.9	30.79	19.69
729	ANON	ANON	Champions Field	ANON	win	ANON	ANON	ANON	2269	Skyline GT-R	1540	7	0	3	10	10	6	6	70	217	32.04	1249	571	678	7	63	236	83	153	1	14	65.16	30.94	163	140	23	1237	460947	296.99	69.78	117.1	27.52	11.49	2.7	328.7	77.24	90.44	21.25	6.44
730	ANON	ANON	Champions Field	ANON	loss	ANON	ANON	ANON	23	Octane	1410	6	0	1	10	10	7	7	60	273	34.95	1503	1055	448	13	41	596	470	126	6	11	58.49	59.05	469	244	129	1343	500160	269.89	63.23	122.01	28.58	34.94	8.19	263.73	61.79	153.81	36.03	9.3
731	ANON	ANON	Champions Field	ANON	loss	ANON	ANON	ANON	23	Octane	1140	4	0	4	5	11	5	5	80	205	45.7	1549	1085	464	15	44	315	188	127	3	12	55.26	79.96	336	423	111	1193	484759	305.55	68.06	124.63	27.76	18.75	4.18	288.73	64.31	160.21	35.69	0
732	ANON	ANON	Champions Field	ANON	win	ANON	ANON	ANON	22	Breakout	1360	5	0	2	11	5	4	4	45.45	228	27.46	1435	668	767	9	68	301	0	301	0	26	98.09	27.1	188	238	7	1275	517853	286.22	64.1	137.47	30.79	22.82	5.11	266.59	59.71	176.45	39.52	3.47
733	ANON	ANON	Wasteland (Standard)	ANON	win	ANON	ANON	ANON	22	Breakout	1160	5	0	1	6	3	1	1	83.33	252	41.13	1436	972	464	13	41	599	389	210	6	18	52.42	66.27	190	249	159	1238	397988	224.43	64.31	103.55	29.67	20.98	6.01	227.09	65.08	116.92	33.51	4.94
734	ANON	ANON	Wasteland (Standard)	ANON	loss	ANON	ANON	ANON	1018	Dominus GT	350	1	0	0	3	6	5	5	33.33	178	40.21	1045	707	338	8	32	308	225	83	3	7	67.73	38.12	288	98	74	1297	421353	240.84	69.01	91.45	26.2	16.69	4.78	233.88	67.02	100.98	28.94	14.11
735	ANON	ANON	DFH Stadium	ANON	loss	ANON	ANON	ANON	1883	Imperator DT5	420	1	0	0	2	6	5	5	50	355	41.57	1676	1443	233	18	22	546	440	106	6	9	95.34	48.62	731	361	160	1281	383203	202.31	62.58	90.35	27.95	30.64	9.48	219.58	67.92	98.16	30.36	5.57
736	ANON	ANON	DFH Stadium	ANON	win	ANON	ANON	ANON	22	Breakout	990	5	0	0	6	2	1	1	83.33	219	33.93	1023	590	433	7	41	368	200	168	2	15	59.76	26.67	98	94	5	1261	369079	203.7	64.2	103.82	32.72	9.78	3.08	208.57	65.73	101.4	31.96	7.33
737	ANON	ANON	Urban Central (Dawn)	ANON	win	ANON	ANON	ANON	22	Breakout	1460	6	0	0	10	5	5	5	60	204	37.99	1398	759	639	10	58	557	343	214	5	18	93.73	33.61	103	104	92	1203	469926	311.41	71.08	109.2	24.92	17.52	4	270.7	61.78	158.28	36.13	9.16
738	ANON	ANON	Urban Central (Dawn)	ANON	loss	ANON	ANON	ANON	2269	Skyline GT-R	1070	5	0	1	5	10	6	6	100	270	43.89	1913	1146	767	15	67	435	248	187	3	16	37.92	73.37	358	367	56	1284	500364	289.83	66.16	127.57	29.12	20.7	4.72	314.22	71.72	113.98	26.02	9.89
739	ANON	ANON	Mannfield (Night)	ANON	win	ANON	ANON	ANON	22	Breakout	1070	4	0	1	7	3	2	2	57.14	229	28.48	1092	523	569	8	50	456	146	310	3	27	66.07	18.54	114	250	128	1375	429874	202.54	59.6	122.29	35.98	15.03	4.42	207.03	60.92	125.17	36.83	7.66
740	ANON	ANON	Mannfield (Night)	ANON	loss	ANON	ANON	ANON	1018	Dominus GT	720	2	0	1	3	7	4	4	66.67	310	56.29	1741	1471	270	21	26	192	127	65	2	7	32.06	93.17	242	650	80	1418	445228	192.26	56.09	121.65	35.49	28.84	8.41	234.72	68.48	102.25	29.83	5.79
741	ANON	ANON	DFH Stadium (Stormy)	ANON	win	ANON	ANON	ANON	23	Octane	890	4	0	2	4	4	2	2	100	286	51.54	1720	1216	504	19	46	163	123	40	3	4	22.49	56.45	312	700	176	1365	459158	208.44	57.39	128.92	35.5	25.84	7.11	209.51	57.68	149.23	41.09	4.46
742	ANON	ANON	DFH Stadium (Stormy)	ANON	loss	ANON	ANON	ANON	22	Breakout	600	2	0	0	4	4	4	4	50	281	32.42	1736	1087	649	13	59	362	130	232	3	20	84.46	26.7	384	114	102	1331	445300	212.49	58.74	127.39	35.21	21.87	6.05	234.66	64.87	124.19	34.33	2.9
743	ANON	ANON	Aquadome	ANON	win	ANON	ANON	ANON	22	Breakout	1040	5	0	0	7	3	3	3	71.43	288	41.82	1575	1138	437	13	38	390	200	190	2	16	56.39	33.46	233	170	0	1318	420427	227.82	64.15	108.99	30.69	18.34	5.16	226.92	63.89	121.22	34.13	7.01
744	ANON	ANON	Aquadome	ANON	loss	ANON	ANON	ANON	23	Octane	520	3	0	0	3	7	5	5	100	425	39.29	2244	1774	470	21	42	423	296	127	4	11	53.74	63.05	591	251	20	1331	427378	211.09	58.92	121.25	33.84	25.94	7.24	251.75	70.27	100.69	28.1	5.83
745	ANON	ANON	Aquadome	ANON	win	ANON	ANON	ANON	23	Octane	820	5	0	0	10	6	4	4	50	280	26.88	1503	857	646	10	57	338	200	138	2	13	198.23	0	0	0	0	1314	503062	263.63	62.56	139.29	33.05	18.5	4.39	264.44	62.75	149.68	35.52	7.31
746	ANON	ANON	Aquadome	ANON	loss	ANON	ANON	ANON	1919	Centio V17	750	4	0	2	6	10	5	5	66.67	427	46.16	2849	2365	484	28	43	576	400	176	5	15	72.71	0	0	0	0	1494	582950	207.68	48.58	184.04	43.05	35.75	8.36	331.66	77.59	93.26	21.82	2.55
747	ANON	ANON	Champions Field (Day)	ANON	loss	ANON	ANON	ANON	23	Octane	760	4	0	1	8	8	5	0	50	276	28.88	1597	972	625	10	57	537	372	165	4	15	171.79	0	0	0	0	1366	530027	252.64	59.37	153.16	35.99	19.72	4.63	276.28	64.93	144.27	33.91	4.96
748	ANON	ANON	Champions Field (Day)	ANON	win	ANON	ANON	ANON	3031	Cyclone	1060	5	0	3	8	8	4	0	62.5	323	37.61	1965	1458	507	16	47	713	498	215	6	19	67.58	0	0	0	0	1270	484297	271.63	63.97	123.45	29.08	29.51	6.95	274.74	64.71	143.76	33.86	6.1
749	ANON	ANON	Mannfield	ANON	win	ANON	ANON	ANON	403	Dominus	705	5	0	1	5	7	4	4	100	351	45.75	2006	1763	243	23	22	545	480	65	6	6	46.13	102.58	321	549	126	1212	426006	250.08	63.99	116.82	29.89	23.94	6.13	249.89	63.94	124.54	31.86	16.42
750	ANON	ANON	Mannfield	ANON	loss	ANON	ANON	ANON	3031	Cyclone	615	4	0	0	7	5	5	5	57.14	314	32.36	1915	1357	558	16	48	710	496	214	6	19	66.72	32.67	513	242	103	1220	431707	270.95	68.8	98.49	25.01	24.36	6.19	275.92	70.07	108.49	27.55	9.39
751	ANON	ANON	Starbase ARC (Standard)	ANON	loss	ANON	ANON	ANON	3156	Maverick G1	565	3	0	0	5	5	4	4	60	317	43.5	1673	1338	335	18	30	409	321	88	4	8	61.91	59.62	561	374	78	1252	424814	251.59	67.17	96.71	25.82	26.27	7.01	257.25	68.68	109.3	29.18	8.03
752	ANON	ANON	Starbase ARC (Standard)	ANON	win	ANON	ANON	ANON	1894	Samurai	655	4	0	0	5	5	3	3	80	278	40.35	1549	1086	463	13	42	401	241	160	3	15	55.91	71.77	419	213	58	1297	442265	241.28	64.98	108.48	29.22	21.55	5.8	258.36	69.58	108.94	29.34	4
753	ANON	ANON	Aquadome	ANON	loss	ANON	ANON	ANON	2268	Dodge Charger R/T	190	1	0	1	1	5	5	5	100	328	39.71	1055	783	272	12	24	433	372	61	6	6	22.77	41.85	306	418	227	1294	250655	141.04	65.22	59.73	27.62	15.49	7.16	142.92	66.09	67.26	31.1	6.08
754	ANON	ANON	Aquadome	ANON	win	ANON	ANON	ANON	29	Hotshot	665	5	0	0	5	1	1	1	100	319	21.96	739	425	314	5	26	109	25	84	1	7	67.14	25.1	265	74	74	1362	258805	123.55	58.05	74.91	35.2	14.38	6.76	125.07	58.77	80.33	37.74	7.43
755	ANON	ANON	Urban Central (Dawn)	ANON	loss	ANON	ANON	ANON	2268	Dodge Charger R/T	400	2	0	0	4	5	3	3	50	381	44.72	2438	1791	647	25	56	696	480	216	6	18	56.45	75.3	912	723	120	1290	486237	252.29	62.79	111.47	27.74	38.05	9.47	273.46	68.06	126.03	31.37	2.31
756	ANON	ANON	Urban Central (Dawn)	ANON	win	ANON	ANON	ANON	29	Hotshot	635	3	0	1	5	4	2	2	60	244	23.81	1294	684	610	7	52	479	287	192	3	16	121.66	35.92	436	16	13	1302	486584	249.06	62.54	133.34	33.48	15.81	3.97	244.48	61.39	148.2	37.22	5.53
757	ANON	ANON	Mannfield (Stormy)	ANON	loss	ANON	ANON	ANON	23	Octane	565	3	0	0	8	5	4	4	37.5	261	51.31	1764	1322	442	20	38	467	305	162	5	14	44.11	105.3	270	688	199	1294	439393	238.37	64.21	113.28	30.51	19.61	5.28	258.87	69.73	105.34	28.37	7.05
758	ANON	ANON	Mannfield (Stormy)	ANON	win	ANON	ANON	ANON	29	Hotshot	790	4	0	3	5	8	3	3	80	247	31.74	1294	885	409	11	34	279	87	192	1	16	85.39	48.59	565	198	12	1354	457607	217.41	58.59	125.84	33.91	27.83	7.5	227.99	61.44	136	36.65	7.09
759	ANON	ANON	Starbase ARC (Standard)	ANON	loss	ANON	ANON	ANON	23	Octane	750	4	0	2	4	7	6	6	100	254	38.39	1365	984	381	13	34	283	175	108	2	9	56.42	35.61	495	316	24	1244	439010	267.73	67.19	104.41	26.2	26.31	6.6	245.01	61.49	144.06	36.16	9.38
760	ANON	ANON	Starbase ARC (Standard)	ANON	win	ANON	ANON	ANON	29	Hotshot	830	6	0	0	7	4	4	4	85.71	273	26.3	1528	1110	418	13	37	555	375	180	4	15	80.81	67.11	479	189	24	1381	485709	230.45	58.6	138.83	35.31	23.95	6.09	260.47	66.24	124.58	31.68	8.18
761	ANON	ANON	DFH Stadium	ANON	loss	ANON	ANON	ANON	3031	Cyclone	210	1	0	0	2	4	3	0	50	316	47.57	907	341	566	7	13	330	0	330	0	8	33.23	0	0	0	0	1246	201439	110.79	62.23	55.43	31.14	11.8	6.63	119.51	67.13	55.31	31.07	3.2
762	ANON	ANON	DFH Stadium	ANON	win	ANON	ANON	ANON	23	Octane	425	3	0	0	4	2	1	0	75	375	42.89	1093	437	656	11	23	492	100	392	1	11	37.78	0	0	0	0	1482	246056	88.62	48.84	71.03	39.14	21.81	12.02	113.68	62.64	62.43	34.4	5.36
763	ANON	ANON	Farmstead	ANON	loss	ANON	ANON	ANON	23	Octane	280	1	0	2	1	8	5	5	100	319	30.46	959	721	238	8	22	45	34	11	1	1	81.36	12.58	244	18	0	1204	249507	157.82	68.46	60.98	26.45	11.72	5.08	155.33	67.38	70.09	30.41	5.1
764	ANON	ANON	Farmstead	ANON	win	ANON	ANON	ANON	23	Octane	675	5	0	0	8	1	1	1	62.5	320	37.66	1060	716	344	9	31	450	270	180	4	15	22.17	29.14	72	171	129	1250	262479	149.17	63.91	79.39	34.01	4.86	2.08	136.06	58.29	94.76	40.59	2.61
765	ANON	ANON	Aquadome	ANON	loss	ANON	ANON	ANON	23	Octane	340	1	0	1	2	6	3	3	50	274	34.25	1462	1045	417	14	36	381	200	181	2	15	120.83	20.09	127	260	0	1267	408413	223.56	64.71	107.8	31.2	14.14	4.09	233.28	67.52	111.39	32.24	0.83
766	ANON	ANON	Aquadome	ANON	win	ANON	ANON	ANON	1894	Samurai	555	3	0	0	6	2	1	1	50	268	36.96	1393	1032	361	13	30	233	100	133	1	11	78.99	49.07	245	267	0	1179	335720	247.66	71.81	82.2	23.84	15	4.35	256.89	74.49	83.52	24.22	4.45
767	ANON	ANON	Wasteland (Standard)	ANON	loss	ANON	ANON	ANON	23	Octane	140	1	0	0	2	6	6	6	50	226	27.45	456	178	278	3	26	122	43	79	1	7	64.12	6.86	12	121	56	1229	197934	128.76	67.03	53.35	27.77	9.98	5.2	133.48	69.49	58.6	30.51	0
768	ANON	ANON	Wasteland (Standard)	ANON	win	ANON	ANON	ANON	23	Octane	780	6	0	0	6	2	1	1	100	207	47.66	666	385	281	4	27	268	187	81	2	7	7.65	28.57	141	29	15	1219	195828	141.97	72.73	44.57	22.83	8.66	4.44	139	71.21	49.67	25.45	6.53
769	ANON	ANON	Mannfield (Stormy)	ANON	loss	ANON	ANON	ANON	23	Octane	230	1	0	0	0	5	3	3	0	334	34.8	1615	1255	360	14	31	285	200	85	2	7	129.4	33.31	471	65	0	1247	397216	218.38	63.91	105.5	30.88	17.8	5.21	218.03	63.81	120.16	35.17	3.5
770	ANON	ANON	Mannfield (Stormy)	ANON	win	ANON	ANON	ANON	30	Merc	545	3	0	0	5	0	1	1	60	274	40.5	1341	971	370	13	34	260	85	175	2	16	95.53	34.88	595	283	126	1396	453248	188.35	54.83	128.78	37.49	26.36	7.67	274.53	79.92	64.9	18.89	4.06
771	ANON	ANON	Neo Tokyo (Standard)	ANON	win	ANON	ANON	ANON	1691	Mantis	575	3	0	0	6	0	0	0	50	189	51	1126	894	232	12	22	295	205	90	3	8	25.15	144.26	387	332	94	1366	428786	193.68	57.99	111.52	33.39	28.78	8.62	198.52	59.44	121.69	36.44	13.77
772	ANON	ANON	Neo Tokyo (Standard)	ANON	loss	ANON	ANON	ANON	23	Octane	210	0	0	2	0	6	3	3	0	307	34.36	1509	1111	398	13	33	420	300	120	3	10	140.96	22.79	110	121	0	1295	413153	207.47	62.13	105.07	31.47	21.38	6.4	209.22	62.65	119.56	35.8	5.15
773	ANON	ANON	Wasteland (Standard)	ANON	loss	ANON	ANON	ANON	1416	Breakout Type-S	605	4	0	0	5	5	6	0	80	375	49.35	2210	1720	490	33	30	397	78	319	1	13	64.18	0	0	0	0	1350	474022	227.82	58.1	137.76	35.13	26.57	6.78	225.23	57.43	151.11	38.53	15.81
774	ANON	ANON	Wasteland (Standard)	ANON	win	ANON	ANON	ANON	1624	Endo	860	6	0	0	5	5	4	0	120	383	50.87	2659	1930	729	37	38	1020	513	507	9	26	59.92	0	0	0	0	1384	489615	213.69	54.47	139.81	35.64	38.82	9.89	256.44	65.37	127.33	32.46	8.54
775	ANON	ANON	Farmstead	ANON	win	ANON	ANON	ANON	23	Octane	585	3	0	2	3	4	1	1	100	351	49	1822	1398	424	18	43	346	188	158	3	15	69.18	28.98	129	215	97	1285	409782	209.29	61.85	117.48	34.72	11.6	3.43	228.28	67.46	106.31	31.42	3.78
776	ANON	ANON	Farmstead	ANON	loss	ANON	ANON	ANON	3157	Maverick GXT	270	1	0	0	4	3	3	3	25	115	43.99	595	232	363	5	33	122	19	103	1	9	18.22	79.7	240	281	85	1178	387022	274.25	79.65	62.48	18.15	7.59	2.2	249.44	72.44	89.04	25.86	5.84
777	ANON	ANON	Beckwith Park	ANON	loss	ANON	ANON	ANON	23	Octane	705	4	0	1	5	7	6	6	80	309	36.37	1670	1245	425	14	37	477	326	151	4	13	113.15	20.04	83	154	73	1339	477563	244.78	61.25	132.64	33.19	22.21	5.56	252.67	63.23	141.76	35.47	5.2
778	ANON	ANON	Beckwith Park	ANON	win	ANON	ANON	ANON	402	Takumi	910	6	0	0	7	5	4	4	85.71	294	30.06	1443	1071	372	12	32	520	338	182	4	15	135.35	17.82	213	134	61	1239	431349	266.39	67.8	114.33	29.1	12.18	3.1	231.42	58.9	141.99	36.14	19.48
779	ANON	ANON	Beckwith Park (Midnight)	ANON	win	ANON	ANON	ANON	23	Octane	1440	10	0	2	11	4	1	1	90.91	366	49.91	2346	1891	455	26	39	412	267	145	5	12	15.05	60.54	174	666	189	1459	489760	201.47	53.24	137.41	36.31	39.53	10.45	220.94	58.39	146.74	38.78	10.73
780	ANON	ANON	Beckwith Park (Midnight)	ANON	loss	ANON	ANON	ANON	23	Octane	280	1	0	1	4	11	10	10	25	275	35.71	1582	1115	467	13	40	244	100	144	1	13	128.5	11.82	41	184	0	1365	458886	230.14	60.9	126.85	33.57	20.93	5.54	244.37	64.66	126.69	33.52	6.86
781	ANON	ANON	Champions Field	ANON	win	ANON	ANON	ANON	23	Octane	950	6	0	2	7	6	3	3	85.71	190	44.71	1199	753	446	12	40	276	109	167	3	14	49.86	39.52	175	446	190	1150	389223	274.99	71.61	96.28	25.07	12.72	3.31	265.29	69.09	116.24	30.27	2.46
782	ANON	ANON	Champions Field	ANON	loss	ANON	ANON	ANON	23	Octane	585	3	0	0	6	7	6	6	50	264	29.13	1297	868	429	9	39	345	200	145	2	13	138.85	16.74	87	31	0	1244	435590	269.98	69.39	99.98	25.7	19.09	4.91	238.02	61.18	139.75	35.92	11.29
783	ANON	ANON	Utopia Coliseum (Dusk)	ANON	win	ANON	ANON	ANON	803	'16 Batmobile	805	5	0	1	8	2	1	1	62.5	387	40.69	2106	1516	590	17	50	757	446	311	5	26	57.04	34.75	243	190	56	1311	438497	218.84	60.52	122.02	33.75	20.71	5.73	245.74	67.96	112.63	31.15	3.2
784	ANON	ANON	Utopia Coliseum (Dusk)	ANON	loss	ANON	ANON	ANON	23	Octane	280	1	0	0	2	8	5	5	50	224	29.91	1103	687	416	7	40	192	100	92	1	8	130.22	9.28	151	12	0	1200	402028	251.11	69.46	96.36	26.65	14.06	3.89	233.39	64.56	125.84	34.81	2.3
785	ANON	ANON	Farmstead	ANON	win	ANON	ANON	ANON	29	Hotshot	905	6	0	0	7	5	5	5	85.71	176	24.34	1103	596	507	7	47	317	136	181	2	15	215.72	24.1	351	39	0	1356	607489	290.42	58.66	183.51	37.07	21.13	4.27	302.62	61.13	185.11	37.39	7.33
786	ANON	ANON	Farmstead	ANON	loss	ANON	ANON	ANON	23	Octane	785	5	0	1	5	7	6	6	100	312	39.52	2182	1780	402	25	40	539	401	138	7	12	95.01	96.56	461	727	305	1328	596088	313.84	63.29	153.61	30.98	28.46	5.74	331.72	66.89	144.77	29.19	19.43
787	ANON	ANON	Beckwith Park	ANON	win	ANON	ANON	ANON	29	Hotshot	600	3	0	1	5	5	2	2	60	277	37.83	1637	1256	381	15	32	541	449	92	5	8	91.17	57.51	372	243	50	1405	459857	173.28	49.38	153.9	43.86	23.7	6.75	226.25	64.48	122.16	34.82	2.47
788	ANON	ANON	Beckwith Park	ANON	loss	ANON	ANON	ANON	23	Octane	400	2	0	0	5	5	3	3	40	299	38.46	1678	1162	516	13	40	319	175	144	2	12	90.36	36.05	118	137	24	1340	441108	213.88	60.44	105.52	29.82	34.47	9.74	218.18	61.66	130.34	36.83	5.34
789	ANON	ANON	Farmstead	ANON	win	ANON	ANON	ANON	23	Octane	980	6	0	1	6	9	5	5	100	285	39.88	1767	1270	497	18	43	439	319	120	5	10	128.56	42.07	362	498	147	1224	463650	296.65	69.65	95.4	22.4	33.88	7.95	264.08	62	146.05	34.29	15.8
790	ANON	ANON	Farmstead	ANON	loss	ANON	ANON	ANON	25	Roadhog	755	5	0	0	9	6	6	6	55.56	244	27.99	1392	948	444	11	40	543	352	191	4	16	60.8	86.13	360	151	47	1209	453140	306.53	71.87	102.85	24.11	17.14	4.02	319.16	74.83	94.1	22.06	13.26
791	ANON	ANON	Urban Central (Night)	ANON	win	ANON	ANON	ANON	25	Roadhog	865	6	0	0	7	5	5	5	85.71	245	32.13	1465	980	485	12	42	322	176	146	2	13	55.25	77.16	546	219	23	1178	424210	303.11	73.98	87.2	21.28	19.4	4.74	327.3	79.89	76.81	18.75	5.59
792	ANON	ANON	Urban Central (Night)	ANON	loss	ANON	ANON	ANON	23	Octane	715	5	0	0	5	7	6	6	100	315	45.11	2016	1433	583	18	54	338	100	238	1	20	98.91	54.68	63	279	0	1279	464948	255.02	62.23	140.57	34.3	14.23	3.47	279.57	68.22	122.14	29.8	8.12
793	ANON	ANON	Mannfield (Night)	ANON	win	ANON	ANON	ANON	23	Octane	685	5	0	0	6	1	0	0	83.33	221	36.62	621	309	312	5	26	265	73	192	2	16	22.96	29.69	118	102	38	1275	267956	153.67	66.61	71.74	31.1	5.29	2.29	147.97	64.14	74.63	32.35	8.1
794	ANON	ANON	Mannfield (Night)	ANON	loss	ANON	ANON	ANON	23	Octane	145	0	0	1	1	6	5	5	0	378	40.25	1254	963	291	11	26	217	152	65	2	6	36.74	19.53	142	84	20	1217	255431	147.02	64.15	65.39	28.53	16.76	7.31	141.02	61.54	80.62	35.18	7.52
795	ANON	ANON	Farmstead	ANON	win	ANON	ANON	ANON	23	Octane	735	4	0	2	6	2	1	1	66.67	420	46.53	2234	1991	243	23	23	835	751	84	9	7	51.62	65.08	367	266	104	1560	515370	151.21	42.85	149.16	42.27	52.52	14.88	198.64	56.29	134.24	38.04	20.01
796	ANON	ANON	Farmstead	ANON	loss	ANON	ANON	ANON	23	Octane	250	1	0	0	2	6	4	4	50	381	41.12	2030	1678	352	19	32	111	75	36	1	3	102.28	21.85	214	175	0	1326	432777	211.94	60.09	112.33	31.85	28.43	8.06	218.9	62.06	126.57	35.89	7.24
797	ANON	ANON	Farmstead	ANON	loss	ANON	ANON	ANON	23	Octane	190	0	0	2	1	8	3	3	0	356	43.67	1851	1500	351	16	33	496	340	156	4	14	145.61	21.89	267	41	0	1364	428611	192.84	58.47	120.94	36.67	16.01	4.85	207.1	62.8	122.48	37.14	0.2
798	ANON	ANON	Farmstead	ANON	win	ANON	ANON	ANON	403	Dominus	575	3	0	0	8	1	0	0	37.5	370	38.02	1777	1351	426	16	37	351	100	251	1	21	85.65	26.9	257	248	0	1292	406333	199.88	60.49	109.56	33.16	20.99	6.35	185.28	56.07	139.19	42.13	5.95
799	ANON	ANON	Farmstead	ANON	win	ANON	ANON	ANON	28	X-Devil	685	5	0	0	5	4	2	2	100	293	43.64	1484	1134	350	18	32	504	414	90	6	8	63.76	84.47	216	635	191	1194	347546	219.32	69.19	86.02	27.14	11.63	3.67	227.38	71.74	83.03	26.19	6.56
800	ANON	ANON	Farmstead	ANON	loss	ANON	ANON	ANON	23	Octane	310	2	0	0	4	5	5	5	50	285	32.18	1280	775	505	8	45	356	187	169	2	14	144.31	8.42	225	24	12	1366	396137	187.65	59.12	108.49	34.18	21.26	6.7	187.89	59.2	127.01	40.02	2.49
801	ANON	ANON	Neo Tokyo (Standard)	ANON	loss	ANON	ANON	ANON	23	Octane	735	5	0	1	5	8	6	6	100	346	42.59	2007	1600	407	19	38	388	220	168	3	15	121.29	20.72	131	185	79	1269	484673	282.8	66.12	125.82	29.42	19.06	4.46	265.9	62.17	149.77	35.02	12.02
802	ANON	ANON	Neo Tokyo (Standard)	ANON	win	ANON	ANON	ANON	24	Paladin	895	6	0	0	8	5	5	5	75	182	33.08	1028	410	618	5	53	301	68	233	1	20	49.82	26.21	303	109	38	1248	478414	299.96	69.62	118.24	27.44	12.64	2.93	304.74	70.73	115.16	26.73	10.95
803	ANON	ANON	Mannfield	ANON	loss	ANON	ANON	ANON	23	Octane	585	3	0	0	4	8	5	5	75	218	29.24	1230	718	512	9	43	420	259	161	3	14	87.59	27.48	110	181	40	1288	443034	251.53	66.44	111.83	29.54	15.25	4.03	229	60.48	143.39	37.87	6.23
804	ANON	ANON	Mannfield	ANON	win	ANON	ANON	ANON	23	Octane	840	5	0	1	8	4	3	3	62.5	347	41.71	1938	1578	360	20	33	838	667	171	8	15	112.44	16.64	176	188	14	1296	443034	236.8	62.97	121.68	32.36	17.55	4.67	249.49	66.35	123.01	32.71	3.53
805	ANON	ANON	Aquadome	ANON	loss	ANON	ANON	ANON	23	Octane	630	4	0	1	4	6	5	5	100	279	43.81	1516	1194	322	15	29	466	292	174	4	16	19.65	20.34	188	305	107	1192	417622	287.37	73.8	87.54	22.48	14.49	3.72	274.44	70.48	105.84	27.18	9.12
806	ANON	ANON	Aquadome	ANON	win	ANON	ANON	ANON	23	Octane	740	5	0	1	6	4	4	4	83.33	350	42.29	1935	1483	452	17	40	280	134	146	2	14	95.59	29.52	230	224	72	1218	429414	261.09	67.05	107.88	27.7	20.43	5.25	270.66	69.51	114.5	29.4	4.24
807	ANON	ANON	Mannfield (Stormy)	ANON	win	ANON	ANON	ANON	23	Octane	820	5	0	1	6	3	1	1	83.33	317	28.73	1564	1021	543	11	47	429	187	242	2	20	159.05	17.78	160	65	12	1317	440003	218.29	60.41	123.98	34.31	19.06	5.27	216.71	59.98	139.48	38.6	5.13
808	ANON	ANON	Mannfield (Stormy)	ANON	loss	ANON	ANON	ANON	23	Octane	320	1	0	1	3	6	5	5	33.33	273	44.55	1458	1063	395	14	34	547	326	221	4	19	58.46	54.16	261	349	79	1274	425148	236.54	65.47	109.14	30.21	15.62	4.32	261.21	72.3	91.55	25.34	8.54
809	ANON	ANON	Urban Central	ANON	loss	ANON	ANON	ANON	3156	Maverick G1	410	2	0	1	4	11	9	9	50	343	35.55	2055	1326	729	17	65	364	220	144	3	12	112.24	23.84	247	317	80	1266	451293	271.87	67.62	100.88	25.09	29.28	7.28	272.38	67.75	126.84	31.55	2.82
810	ANON	ANON	Urban Central	ANON	win	ANON	ANON	ANON	402	Takumi	1295	9	0	1	11	4	2	2	81.82	170	33.37	1133	549	584	7	50	272	44	228	1	19	76.04	24.96	114	161	55	1264	460743	297.61	72.3	101.21	24.59	12.79	3.11	320.04	77.76	83.71	20.34	7.85
811	ANON	ANON	Farmstead	ANON	loss	ANON	ANON	ANON	1171	Masamune	140	0	0	0	2	5	2	2	0	342	29.18	1832	1381	451	15	39	594	400	194	4	16	123.85	43.07	644	118	0	1237	388020	210.24	64.59	97.82	30.05	17.44	5.36	220.36	67.7	102.57	31.51	2.57
812	ANON	ANON	Farmstead	ANON	win	ANON	ANON	ANON	23	Octane	390	2	0	0	5	2	0	0	40	296	35.07	1442	1057	385	12	33	549	380	169	4	14	134.51	19.22	227	82	20	1210	383437	221.62	67.62	92.57	28.24	13.57	4.14	225.19	68.71	97.84	29.85	4.72
813	ANON	ANON	Champions Field	ANON	win	ANON	ANON	ANON	23	Octane	635	4	0	0	9	0	0	0	44.44	300	49.75	1315	1123	192	15	18	455	395	60	4	5	22.62	63.95	217	376	4	1236	310186	181.68	65.68	74.22	26.83	20.7	7.48	185.62	67.11	78.25	28.29	12.73
814	ANON	ANON	Champions Field	ANON	loss	ANON	ANON	ANON	23	Octane	140	0	0	1	0	9	4	4	0	270	33.67	1021	716	305	9	29	173	131	42	2	4	92.47	19.58	198	115	0	1292	319409	168.06	62.81	80.31	30.01	19.2	7.18	178.6	66.75	87.46	32.69	1.5
815	ANON	ANON	Starbase ARC (Standard)	ANON	win	ANON	ANON	ANON	23	Octane	625	4	0	0	4	0	0	0	100	358	49.41	1658	1311	347	17	33	468	325	143	4	13	83.53	30.86	138	392	78	1268	359280	184.12	61.28	105.94	35.26	10.38	3.45	207.79	69.16	90.22	30.03	2.43
816	ANON	ANON	Starbase ARC (Standard)	ANON	loss	ANON	ANON	ANON	23	Octane	60	0	0	0	0	4	4	4	0	173	40.4	601	307	294	5	27	283	163	120	2	10	34.71	86.73	283	200	36	1242	349036	216.02	72.65	65.89	22.16	15.43	5.19	218.58	73.51	75.38	25.35	3.39
817	ANON	ANON	Starbase ARC (Standard)	ANON	loss	ANON	ANON	ANON	23	Octane	575	2	0	2	4	6	4	4	50	363	43.3	1892	1509	383	18	36	176	18	158	1	14	113.44	22.02	366	142	84	1305	435500	224.77	61.83	116.87	32.15	21.87	6.02	248.12	68.26	115.04	31.65	0.35
818	ANON	ANON	Starbase ARC (Standard)	ANON	win	ANON	ANON	ANON	23	Octane	800	4	0	2	6	4	2	2	66.67	347	40.08	1890	1541	349	17	33	202	100	102	1	10	60.94	74.32	505	167	9	1374	456705	194.48	53.82	136.58	37.8	30.3	8.38	251.57	69.62	109.78	30.38	0
819	ANON	ANON	DFH Stadium	ANON	win	ANON	ANON	ANON	23	Octane	705	3	0	2	5	5	2	2	60	437	41.88	2738	2289	449	28	40	613	437	176	6	15	102.35	71.97	902	513	162	1406	513756	214.82	54.77	125.15	31.91	52.26	13.32	255.26	65.08	128.21	32.69	8.75
820	ANON	ANON	DFH Stadium	ANON	loss	ANON	ANON	ANON	23	Octane	515	2	0	1	5	5	3	3	40	320	44.52	1763	1183	580	17	50	472	208	264	4	22	102.09	41.62	255	439	191	1329	485758	220.54	56.25	149.68	38.17	21.88	5.58	256.66	65.46	129.97	33.15	5.47
821	ANON	ANON	Farmstead	ANON	loss	ANON	ANON	ANON	803	'16 Batmobile	595	4	0	0	4	6	5	5	100	294	20.66	1488	666	822	7	72	366	100	266	1	23	133.67	20.83	303	33	0	1362	478488	242.51	62.26	120.73	30.99	26.3	6.75	263.26	67.58	121.06	31.08	5.23
822	ANON	ANON	Farmstead	ANON	win	ANON	ANON	ANON	23	Octane	730	5	0	0	6	4	4	4	83.33	441	43.55	2651	2267	384	27	37	795	647	148	8	13	56.64	89.65	1199	438	157	1347	480645	224.94	56.85	136.35	34.46	34.37	8.69	261.57	66.11	118.8	30.03	15.3
823	ANON	ANON	Champions Field	ANON	loss	ANON	ANON	ANON	26	Gizmo	813	5	0	0	8	8	9	9	62.5	304	25.15	1586	868	718	9	58	141	0	141	0	12	89.63	26.87	112	1	0	1308	489463	274.47	63.27	134.97	31.11	24.39	5.62	276.44	63.72	148.59	34.25	8.8
824	ANON	ANON	Champions Field	ANON	win	ANON	ANON	ANON	23	Octane	1374	9	0	2	8	8	5	5	112.5	365	47.91	2359	1529	830	20	58	425	279	146	4	13	86.04	40.2	68	243	129	1366	515592	251.76	58.03	159.51	36.77	22.59	5.21	274.39	63.24	141.99	32.73	17.49
825	ANON	ANON	Urban Central (Dawn)	ANON	loss	ANON	ANON	ANON	3157	Maverick GXT	574	2	0	1	8	7	4	4	25	209	46.36	1162	520	642	10	57	344	37	307	1	26	56.7	58.25	210	506	66	1230	410296	243.3	67.01	102.93	28.35	16.85	4.64	257.61	70.95	100.15	27.58	5.32
826	ANON	ANON	Urban Central (Dawn)	ANON	win	ANON	ANON	ANON	23	Octane	994	4	0	4	7	8	2	2	57.14	438	47.55	2375	1869	506	23	43	743	480	263	5	21	75.01	37.28	216	421	10	1410	471053	185.55	51.11	150.64	41.49	26.88	7.4	226.37	62.35	130.56	35.96	6.14
827	ANON	ANON	Aquadome	ANON	loss	ANON	ANON	ANON	23	Octane	689	3	0	0	7	5	5	5	42.86	245	34.5	1383	732	651	9	48	468	219	249	3	21	103.33	18.93	229	167	80	1250	433508	260.03	67.86	103.42	26.99	19.71	5.14	251.16	65.55	128.44	33.52	3.55
828	ANON	ANON	Aquadome	ANON	win	ANON	ANON	ANON	23	Octane	1139	5	0	3	5	7	3	3	100	356	42.84	1974	1547	427	18	41	605	394	211	5	18	81.47	42.48	202	260	109	1371	475919	222.85	58.58	137.49	36.14	20.1	5.28	239.42	62.93	135.74	35.68	5.27
829	ANON	ANON	Champions Field (Day)	ANON	loss	ANON	ANON	ANON	23	Octane	649	3	0	1	7	9	6	6	42.86	181	28.77	1052	584	468	7	43	340	188	152	2	13	78.68	57.72	79	117	14	1290	441863	261.31	67.66	111.22	28.8	13.69	3.54	265.06	68.63	118.17	30.6	3
830	ANON	ANON	Champions Field (Day)	ANON	win	ANON	ANON	ANON	22	Breakout	1169	6	0	4	9	7	3	3	66.67	306	44.04	1847	1246	601	17	58	572	361	211	6	19	33.79	83.44	635	458	243	1469	518230	195.64	50.12	159.04	40.74	35.66	9.14	232.31	59.52	149.01	38.18	9.01
831	ANON	ANON	Beckwith Park	ANON	loss	ANON	ANON	ANON	22	Breakout	165	0	0	1	0	0	0	0	0	338	0	1021	583	438	12	17	0	0	0	0	0	77.59	0	0	0	0	1272	308852	185.7	69.94	60.65	22.84	19.18	7.22	187.12	70.47	74.07	27.9	4.34
832	ANON	ANON	Beckwith Park	ANON	win	ANON	ANON	ANON	23	Octane	984	6	0	0	10	0	0	0	60	347	38.07	1343	1040	303	12	26	428	248	180	3	15	56.67	34.26	583	85	11	1286	297292	167.28	63.75	77.77	29.64	17.36	6.62	194.7	74.2	63.7	24.28	4
833	ANON	ANON	Mannfield	ANON	loss	ANON	ANON	ANON	3614	Artemis	120	0	0	1	0	0	0	0	0	141	17.53	675	300	375	6	32	70	0	70	0	6	122.62	0	0	0	0	1129	418061	342.27	78.81	86.64	19.95	5.37	1.24	289.05	66.56	137.53	31.67	7.69
834	ANON	ANON	Mannfield	ANON	loss	ANON	ANON	ANON	3614	Artemis	120	0	0	1	0	0	0	0	0	141	0	675	300	375	6	32	70	0	70	0	6	122.62	0	0	0	0	1129	418061	342.27	78.81	86.64	19.95	5.37	1.24	289.05	66.56	137.53	31.67	7.69
835	ANON	ANON	Mannfield	ANON	win	ANON	ANON	ANON	23	Octane	1996	14	0	0	18	0	0	0	77.78	375	36.3	2505	1126	1379	22	44	1610	302	1308	7	38	77.55	0	0	0	0	1308	496197	275.83	63.31	112.06	25.72	47.82	10.98	302.98	69.54	129.2	29.65	3.53
836	ANON	ANON	Neo Tokyo (Standard)	ANON	loss	ANON	ANON	ANON	1568	Octane ZSR	783	4	0	2	7	9	6	6	57.14	262	29.95	1391	735	656	11	57	391	193	198	3	17	93.14	37.17	304	276	111	1244	434337	279.01	70.94	102.35	26.02	11.92	3.03	289.81	73.69	92.1	23.42	11.36
837	ANON	ANON	Neo Tokyo (Standard)	ANON	win	ANON	ANON	ANON	22	Breakout	1065	6	0	1	9	7	4	4	66.67	247	27.89	1252	792	460	9	40	385	165	220	2	19	97.31	33.82	307	35	11	1412	481742	214.51	55.45	143.74	37.16	28.57	7.39	248.36	64.21	130.28	33.68	8.18
838	ANON	ANON	Mannfield	ANON	win	ANON	ANON	ANON	403	Dominus	880	6	0	0	8	2	1	1	75	358	37.28	1185	914	271	14	24	476	300	176	3	15	51.86	23.44	324	158	0	1346	253381	130.17	60.68	58.03	27.05	26.32	12.27	167.09	77.89	47.43	22.11	0
839	ANON	ANON	Mannfield	ANON	loss	ANON	ANON	ANON	1856	Jager 619	268	1	0	1	2	8	6	6	50	297	37.19	887	554	333	8	28	142	0	142	0	12	45.02	27.08	291	245	0	1282	239455	137.59	63.8	62.13	28.81	15.93	7.39	137.49	63.76	75.05	34.8	3.1
840	ANON	ANON	Wasteland (Standard, Night)	ANON	loss	ANON	ANON	ANON	1624	Endo	571	3	0	0	5	6	4	4	60	242	40.03	1385	769	616	10	56	236	98	138	2	12	49.75	13.14	85	230	101	1269	435837	225.99	60.4	134.16	35.86	14.01	3.74	252.47	67.48	120.78	32.28	0.91
841	ANON	ANON	Wasteland (Standard, Night)	ANON	win	ANON	ANON	ANON	23	Octane	689	4	0	0	6	5	3	3	66.67	377	43.95	2158	1638	520	19	51	680	534	146	6	13	95.84	37.27	279	208	71	1342	461301	221.99	59.31	129.66	34.64	22.65	6.05	223.71	59.77	146.29	39.08	4.3
842	ANON	ANON	Neo Tokyo (Standard)	ANON	loss	ANON	ANON	ANON	23	Octane	367	3	0	0	4	6	5	5	75	199	22.06	479	100	379	1	32	154	0	154	0	13	53.97	1.22	68	0	0	1441	244594	119.12	59.53	72	35.98	8.97	4.48	149.21	74.57	50.88	25.43	0
843	ANON	ANON	Neo Tokyo (Standard)	ANON	win	ANON	ANON	ANON	23	Octane	774	5	0	1	6	4	3	3	83.33	405	55.15	1201	1085	116	13	11	111	69	42	1	4	7.74	47.32	54	175	30	1517	256872	98.63	49.29	80.37	40.17	21.09	10.54	105.33	52.64	70.62	35.29	24.14
844	ANON	ANON	Mannfield	ANON	win	ANON	ANON	ANON	23	Octane	380	2	0	0	3	0	0	0	66.67	404	57.6	1030	936	94	16	8	149	138	11	3	1	14.76	0	0	0	0	1395	200772	79.37	52.38	59.41	39.21	12.75	8.41	77.42	51.1	60.2	39.73	13.9
845	ANON	ANON	Mannfield	ANON	loss	ANON	ANON	ANON	1171	Masamune	28	0	0	0	0	3	2	0	0	314	34.64	836	534	302	9	19	94	0	94	0	8	49.62	0	0	0	0	1369	195787	81.26	53.87	56.94	37.75	12.64	8.38	91.35	60.56	55.22	36.61	4.28
846	ANON	ANON	Farmstead	ANON	loss	ANON	ANON	ANON	2269	Skyline GT-R	410	2	0	1	3	6	3	0	66.67	176	29.89	738	114	624	3	33	203	0	203	0	10	29.3	0	0	0	0	1260	347448	191.03	64.24	92.87	31.23	13.47	4.53	193.85	65.19	90.85	30.55	12.67
847	ANON	ANON	Farmstead	ANON	win	ANON	ANON	ANON	23	Octane	845	3	0	2	6	3	2	0	50	447	60.92	2126	1498	628	41	13	741	445	296	14	4	22.16	0	0	0	0	1465	408064	145.15	48.82	118.49	39.86	33.66	11.32	153.17	51.52	104.41	35.12	39.73
848	ANON	ANON	Champions Field	ANON	loss	ANON	ANON	ANON	403	Dominus	765	4	0	2	6	15	11	11	66.67	382	46.16	2285	1725	560	22	48	588	479	109	6	10	54.49	44.72	746	480	123	1361	494041	255.22	59.8	134.58	31.53	36.98	8.66	300.31	70.37	115.02	26.95	11.45
849	ANON	ANON	Champions Field	ANON	win	ANON	ANON	ANON	23	Octane	1601	11	0	2	15	6	4	4	73.33	383	35.91	2725	2084	641	25	60	521	251	270	3	23	133.09	48.98	742	351	48	1370	520899	263.59	59.83	133.29	30.25	43.68	9.91	317.17	71.99	119.9	27.21	3.5
850	ANON	ANON	Utopia Coliseum (Snowy)	ANON	win	ANON	ANON	ANON	23	Octane	683	5	0	0	6	1	1	1	83.33	298	40.18	745	569	176	8	16	469	400	69	4	6	37.22	29.85	134	150	0	1238	184744	114.12	65.12	50.8	28.99	10.32	5.89	116.15	66.28	56.63	32.32	2.46
851	ANON	ANON	Utopia Coliseum (Snowy)	ANON	loss	ANON	ANON	ANON	30	Merc	140	1	0	0	1	6	5	5	100	300	35.55	707	502	205	6	19	24	0	24	0	3	31.46	14.7	171	97	0	1334	201182	101.59	58.24	61.75	35.4	11.1	6.36	101.94	58.44	69.41	39.79	3.09
852	ANON	ANON	Beckwith Park (Midnight)	ANON	loss	ANON	ANON	ANON	23	Octane	248	1	0	0	4	7	6	6	25	209	21.12	764	388	376	4	32	313	188	125	2	11	76.89	18.18	141	11	11	1273	284824	161.65	64.38	81.99	32.65	7.45	2.97	163.17	64.98	86.45	34.43	1.47
853	ANON	ANON	Beckwith Park (Midnight)	ANON	win	ANON	ANON	ANON	23	Octane	948	6	0	1	7	4	1	1	85.71	380	50.27	1494	1288	206	18	18	382	299	83	3	7	42.35	46.59	561	372	0	1325	299297	150.2	58.99	71.99	28.27	32.43	12.74	166.94	65.56	86.08	33.81	1.6
854	ANON	ANON	Aquadome	ANON	win	ANON	ANON	ANON	22	Breakout	681	5	0	0	6	0	0	0	83.33	414	47.62	1092	920	172	11	16	197	128	69	2	6	22.29	16.41	25	186	71	1467	199146	78.22	50.69	64.29	41.66	11.8	7.65	107.93	69.94	44.15	28.61	2.23
855	ANON	ANON	Aquadome	ANON	loss	ANON	ANON	ANON	403	Dominus	104	0	0	0	0	6	5	5	0	215	18.33	365	176	189	2	16	135	100	35	1	3	49.07	3.19	118	23	0	1217	164832	115.52	74.96	33.79	21.93	4.79	3.11	109.98	71.37	44.11	28.63	0
856	ANON	ANON	Champions Field (Day)	ANON	loss	ANON	ANON	ANON	403	Dominus	120	0	0	0	5	3	4	4	0	461	39.97	1318	1022	296	13	26	207	88	119	1	10	19.04	34.32	375	278	11	1507	235663	79.84	45.88	65.88	37.86	28.29	16.26	110.58	63.55	63.43	36.45	0
857	ANON	ANON	Champions Field (Day)	ANON	loss	ANON	ANON	ANON	403	Dominus	120	0	0	0	5	0	0	0	0	461	0	1317	903	414	26	13	390	0	390	0	11	19.04	0	0	0	0	1507	235663	79.84	45.88	65.88	37.86	28.29	16.26	110.58	63.55	63.43	36.45	0
858	ANON	ANON	Champions Field (Day)	ANON	win	ANON	ANON	ANON	23	Octane	740	4	0	3	3	5	0	0	133.33	346	51.19	1009	793	216	13	19	190	109	81	2	7	22.42	39.1	287	383	65	1370	221250	96.01	54.21	61.87	34.93	19.23	10.86	120.03	67.77	52.1	29.42	4.98
859	ANON	ANON	Neo Tokyo (Standard)	ANON	loss	ANON	ANON	ANON	23	Octane	475	1	0	2	1	11	5	5	100	289	42.26	1472	1025	447	12	39	183	100	83	1	7	57.99	35.75	312	182	0	1254	417310	231.86	64.06	113.03	31.23	17.06	4.71	212.03	58.58	147.09	40.64	2.83
860	ANON	ANON	Neo Tokyo (Standard)	ANON	win	ANON	ANON	ANON	23	Octane	903	5	0	0	11	1	1	1	45.45	420	44.53	2264	1838	426	23	38	926	715	211	9	19	54.3	58.1	161	465	188	1281	428472	227.98	62.96	110.81	30.6	23.3	6.43	207.8	57.39	139.22	38.45	15.06
861	ANON	ANON	Utopia Coliseum (Dusk)	ANON	win	ANON	ANON	ANON	403	Dominus	775	5	0	1	7	2	1	1	71.43	375	55.68	1291	1120	171	17	17	243	194	49	4	5	20.52	24.29	190	363	96	1444	257483	101.26	50.36	83.34	41.45	16.46	8.19	122.11	60.73	66.79	33.22	12.16
862	ANON	ANON	Utopia Coliseum (Dusk)	ANON	loss	ANON	ANON	ANON	23	Octane	285	1	0	1	2	7	5	5	50	206	23.08	502	300	202	3	17	159	100	59	1	5	40.52	20.17	97	0	0	1170	205331	140.03	69.91	55.1	27.51	5.17	2.58	155.37	77.57	44.93	22.43	0
863	ANON	ANON	Urban Central	ANON	win	ANON	ANON	ANON	403	Dominus	1006	7	0	0	9	4	3	3	77.78	358	47.21	1815	1354	461	18	42	225	91	134	1	13	49.89	27.68	211	303	11	1324	342311	177.1	59.65	97.97	33	21.83	7.35	193.93	65.32	91.16	30.7	11.81
864	ANON	ANON	Urban Central	ANON	loss	ANON	ANON	ANON	3157	Maverick GXT	603	3	0	2	4	9	7	7	75	266	29.12	1027	635	392	7	36	220	100	120	1	12	74.89	16.46	130	74	9	1216	314118	199.74	67.45	85.95	29.02	10.46	3.53	214.72	72.51	78.31	26.44	3.11
865	ANON	ANON	Beckwith Park	ANON	win	ANON	ANON	ANON	23	Octane	1385	10	0	0	10	2	1	1	100	392	42.55	2413	1851	562	26	49	600	399	201	6	17	64.33	74.27	782	593	200	1383	502911	231.87	56.3	136.34	33.1	43.64	10.6	274.99	66.77	127.27	30.9	9.59
866	ANON	ANON	Beckwith Park	ANON	loss	ANON	ANON	ANON	21	Backfire	310	1	0	0	2	10	10	10	50	278	27.62	1621	872	749	10	57	372	185	187	2	17	59.22	47.94	502	145	31	1222	444817	275.38	67.08	114.39	27.86	20.77	5.06	287.52	70.03	116.03	28.26	6.99
867	ANON	ANON	Champions Field	ANON	win	ANON	ANON	ANON	23	Octane	655	4	0	1	5	2	0	0	80	497	42.43	1857	1507	350	19	32	171	84	87	1	8	26.45	44.2	553	383	22	1495	312399	103.71	45.48	88.24	38.7	36.07	15.82	172.38	75.6	51.93	22.78	3.7
868	ANON	ANON	Champions Field	ANON	loss	ANON	ANON	ANON	23	Octane	209	0	0	1	2	0	0	0	0	491	0	1655	561	1094	11	24	815	72	743	1	15	38.26	0	0	0	0	1339	276226	126.52	56.09	70.59	31.3	28.44	12.61	141.41	62.69	77.66	34.43	6.49
869	ANON	ANON	Champions Field	ANON	loss	ANON	ANON	ANON	23	Octane	209	0	0	1	2	5	4	4	0	491	39.34	1654	1450	204	16	19	170	88	82	1	7	38.26	51.41	747	149	11	1339	276226	126.52	56.09	70.59	31.3	28.44	12.61	141.41	62.69	77.66	34.43	6.49
870	ANON	ANON	Urban Central (Dawn)	ANON	loss	ANON	ANON	ANON	23	Octane	1006	6	0	0	6	8	7	7	100	296	42.17	2037	1514	523	20	46	176	69	107	2	9	42.33	66.32	325	489	130	1272	466908	269.31	63.24	132.62	31.14	23.93	5.62	292.37	68.66	127.69	29.98	5.79
871	ANON	ANON	Urban Central (Dawn)	ANON	win	ANON	ANON	ANON	23	Octane	1250	7	0	2	8	6	6	6	87.5	376	33.22	2497	1818	679	21	61	722	509	213	6	18	83.3	48.04	859	138	21	1366	514950	258.47	60.11	134.29	31.23	37.2	8.65	283.77	66	130.13	30.26	16.07
872	ANON	ANON	Champions Field	ANON	loss	ANON	ANON	ANON	1624	Endo	525	1	0	3	3	9	6	6	33.33	258	46.77	1504	1027	477	15	44	277	77	200	2	17	43.46	62.4	296	436	78	1292	438754	237.49	63.99	102.82	27.71	30.81	8.3	263.42	70.98	102.41	27.59	5.3
873	ANON	ANON	Champions Field	ANON	win	ANON	ANON	ANON	23	Octane	1083	6	0	1	9	3	1	1	66.67	197	24.19	920	494	426	5	40	156	0	156	0	14	146.19	9.1	216	5	0	1221	409576	261.59	70.58	97.79	26.39	11.24	3.03	239.6	64.65	116.72	31.49	14.3
874	ANON	ANON	Farmstead	ANON	win	ANON	ANON	ANON	23	Octane	888	4	0	2	6	5	3	3	66.67	433	50.52	3144	2680	464	38	44	769	621	148	11	14	102.26	89.29	1186	914	271	1361	556470	249.03	56.58	140.11	31.83	51.01	11.59	313.1	71.13	118.19	26.85	8.86
875	ANON	ANON	Farmstead	ANON	loss	ANON	ANON	ANON	1624	Endo	681	3	0	0	5	6	4	4	60	316	34.06	2172	1474	698	19	62	763	502	261	8	22	116.67	46.51	356	425	297	1345	553286	257.31	58.32	157.48	35.69	26.45	5.99	304.43	69	131.91	29.9	4.89
876	ANON	ANON	Beckwith Park (Midnight)	ANON	loss	ANON	ANON	ANON	28	X-Devil	744	3	0	3	2	0	0	0	150	232	0	1185	467	718	15	29	704	152	552	3	15	94.09	0	0	0	0	1120	370856	271.58	73.49	78.24	21.17	19.73	5.34	256.6	69.44	105.92	28.66	7.02
877	ANON	ANON	Beckwith Park (Midnight)	ANON	loss	ANON	ANON	ANON	28	X-Devil	744	3	0	3	2	10	4	4	150	232	26.24	1185	785	400	10	34	323	194	129	3	11	94.09	36.55	358	214	105	1120	370856	271.58	73.49	78.24	21.17	19.73	5.34	256.6	69.44	105.92	28.66	7.02
878	ANON	ANON	Beckwith Park (Midnight)	ANON	win	ANON	ANON	ANON	23	Octane	719	4	0	0	10	2	3	3	40	468	51.57	2766	2375	391	34	36	710	541	169	8	15	62.84	79.43	860	930	199	1347	459006	197.9	53.08	130.8	35.09	44.1	11.83	267.81	71.84	99.95	26.81	5.04
879	ANON	ANON	Champions Field (Day)	ANON	loss	ANON	ANON	ANON	23	Octane	749	4	0	1	6	9	6	6	66.67	244	31.35	1374	881	493	10	46	313	155	158	2	14	97.01	37.13	273	125	44	1205	422603	271.46	68.38	104.72	26.38	20.8	5.24	276.34	69.61	116.63	29.38	4
880	ANON	ANON	Champions Field (Day)	ANON	win	ANON	ANON	ANON	23	Octane	1113	6	0	1	9	6	4	4	66.67	223	23.74	1221	700	521	7	47	336	100	236	1	20	127.31	25.16	285	2	0	1190	413215	279.3	69.9	103.11	25.81	17.15	4.29	241.29	60.39	148.74	37.23	9.53
881	ANON	ANON	Neo Tokyo (Standard)	ANON	win	ANON	ANON	ANON	23	Octane	1150	8	0	0	9	4	3	3	88.89	356	41.9	2088	1610	478	19	46	313	116	197	2	19	107.23	22.34	187	195	88	1399	505015	247.6	60.85	127.77	31.4	31.54	7.75	250.37	61.53	149.58	36.76	6.95
882	ANON	ANON	Neo Tokyo (Standard)	ANON	loss	ANON	ANON	ANON	23	Octane	591	3	0	1	4	9	8	8	75	309	30.48	1880	1302	578	15	51	377	265	112	3	11	106.19	34.5	470	201	34	1249	443879	275.73	68.33	107.46	26.63	20.33	5.04	291.64	72.27	109.46	27.13	2.43
883	ANON	ANON	Beckwith Park (Midnight)	ANON	loss	ANON	ANON	ANON	23	Octane	587	3	0	1	4	5	4	4	75	345	48.85	1933	1608	325	21	30	154	74	80	1	7	58.08	96.51	703	500	29	1352	449314	204.92	56.25	122.91	33.74	36.49	10.02	239.24	65.67	119.18	32.71	5.9
884	ANON	ANON	Beckwith Park (Midnight)	ANON	win	ANON	ANON	ANON	23	Octane	715	4	0	1	5	4	3	3	80	433	40.04	2762	2369	393	29	36	1031	850	181	10	16	79.27	65.5	546	403	21	1380	469058	203.39	54.92	125.89	33.99	41.07	11.09	260.28	70.28	101.35	27.37	8.72
885	ANON	ANON	Beckwith Park (Stormy)	ANON	win	ANON	ANON	ANON	23	Octane	731	4	0	2	3	4	1	1	133.33	484	57.93	2854	2444	410	38	37	598	491	107	7	10	46.93	72.73	721	860	132	1375	450720	187.13	53.22	113.99	32.42	50.51	14.36	255.46	72.65	93.65	26.63	2.52
886	ANON	ANON	Beckwith Park (Stormy)	ANON	loss	ANON	ANON	ANON	25	Roadhog	298	1	0	0	4	3	4	4	25	265	41.1	1475	1096	379	14	33	154	0	154	0	13	34.54	63.18	225	318	0	1259	408715	232.24	66.78	101.36	29.14	14.19	4.08	257.85	74.14	87.18	25.07	2.76
887	ANON	ANON	Wasteland (Standard)	ANON	win	ANON	ANON	ANON	1171	Masamune	658	3	0	0	6	3	2	2	50	333	33.32	1807	1334	473	16	42	482	281	201	4	17	94.55	73.16	550	265	118	1280	426823	213.95	59.57	120.15	33.45	25.05	6.97	237.04	66	116	32.3	6.11
888	ANON	ANON	Wasteland (Standard)	ANON	loss	ANON	ANON	ANON	23	Octane	650	2	0	3	3	6	3	3	66.67	461	45.33	2449	1888	561	28	52	395	266	129	4	11	56.13	60.14	754	542	67	1414	467595	189.75	52.83	109.88	30.59	59.53	16.57	238.98	66.54	117.58	32.74	2.6
889	ANON	ANON	DFH Stadium (Day)	ANON	loss	ANON	ANON	ANON	23	Octane	46	0	0	0	0	3	3	3	0	269	26.75	359	200	159	2	14	23	0	23	0	2	14.47	11.39	0	0	0	1254	88505	51.66	61.26	25.43	30.16	7.24	8.59	49.3	58.46	35.03	41.54	0
890	ANON	ANON	DFH Stadium (Day)	ANON	loss	ANON	ANON	ANON	23	Octane	46	0	0	0	0	0	0	0	0	269	0	359	259	100	7	9	0	0	0	0	0	14.47	0	0	0	0	1254	88505	51.66	61.26	25.43	30.16	7.24	8.59	49.3	58.46	35.03	41.54	0
891	ANON	ANON	DFH Stadium (Day)	ANON	win	ANON	ANON	ANON	23	Octane	415	3	0	0	3	0	0	0	100	495	47.01	499	414	85	7	9	223	200	23	2	2	4.09	8.13	105	141	0	1332	94080	50.65	61.28	21.71	26.27	10.29	12.45	53.2	64.38	22.8	27.59	6.64
892	ANON	ANON	Starbase ARC (Standard)	ANON	loss	ANON	ANON	ANON	23	Octane	422	2	0	0	3	10	9	9	66.67	221	37.94	1199	700	499	10	45	111	0	111	0	10	36.95	66.89	186	310	0	1221	439882	274.51	67.45	116.99	28.75	15.49	3.81	269.78	66.29	132.98	32.67	4.23
893	ANON	ANON	Starbase ARC (Standard)	ANON	loss	ANON	ANON	ANON	23	Octane	422	2	0	0	3	0	0	0	66.67	221	0	1199	312	887	9	46	386	0	386	0	15	36.95	0	0	0	0	1221	439882	274.51	67.45	116.99	28.75	15.49	3.81	269.78	66.29	132.98	32.67	4.23
894	ANON	ANON	Starbase ARC (Standard)	ANON	win	ANON	ANON	ANON	23	Octane	1299	9	0	0	10	3	2	2	90	455	39.87	2737	2108	629	28	56	560	415	145	6	13	77.48	52.68	638	361	106	1411	507992	217.46	53.26	143.11	35.05	47.71	11.69	292.6	71.67	108.32	26.53	7.36
895	ANON	ANON	Mannfield	ANON	loss	ANON	ANON	ANON	23	Octane	1233	7	0	2	11	14	8	8	63.64	400	41.27	3129	2291	838	30	74	697	403	294	5	26	114.27	65.12	654	561	30	1324	627587	319.66	59.27	163.45	30.31	56.19	10.42	392.02	72.69	139.54	25.87	7.73
896	ANON	ANON	Mannfield	ANON	win	ANON	ANON	ANON	3614	Artemis	1372	8	0	1	14	11	7	7	57.14	229	43.7	1646	942	704	16	60	452	145	307	4	26	100.48	27.07	298	663	259	1354	620736	304.24	56.42	200.41	37.17	34.55	6.41	307.66	57.06	224.95	41.72	6.58
897	ANON	ANON	Beckwith Park (Stormy)	ANON	win	ANON	ANON	ANON	23	Octane	936	6	0	0	8	5	4	4	75	386	43.45	2505	2052	453	27	41	332	237	95	3	8	80.29	56.37	588	647	62	1403	493354	214	54.79	130.18	33.33	46.38	11.88	265.34	67.94	122.51	31.37	2.72
898	ANON	ANON	Beckwith Park (Stormy)	ANON	loss	ANON	ANON	ANON	23	Octane	721	4	0	0	5	8	6	6	80	384	28.79	2041	1469	572	16	50	689	388	301	4	27	122.73	40.89	535	136	18	1280	452306	247.37	63	126.12	32.12	19.15	4.88	281.55	71.71	106.89	27.22	4.2
899	ANON	ANON	Utopia Coliseum (Dusk)	ANON	loss	ANON	ANON	ANON	22	Breakout	695	3	0	1	9	8	6	6	33.33	186	39.64	1094	369	725	6	62	484	175	309	3	27	46.27	66.23	329	255	148	1299	456928	265.98	68.29	104.01	26.7	19.52	5.01	290.69	74.63	92.11	23.65	6.71
900	ANON	ANON	Utopia Coliseum (Dusk)	ANON	win	ANON	ANON	ANON	23	Octane	1363	6	0	6	8	9	3	3	75	469	51.36	2585	2090	495	34	44	659	511	148	9	14	34.09	54.7	815	643	278	1382	474724	209.99	54.05	125.36	32.27	53.18	13.69	269.18	69.28	103.83	26.72	15.52
901	ANON	ANON	Mannfield	ANON	loss	ANON	ANON	ANON	31	Venom	581	1	0	3	1	11	6	6	100	224	30.1	1109	733	376	9	32	135	100	35	1	3	61.69	49.55	474	166	0	1253	370751	233.89	69.92	90.55	27.07	10.05	3	249.83	74.69	80.26	23.99	4.4
902	ANON	ANON	Mannfield	ANON	win	ANON	ANON	ANON	23	Octane	1084	6	0	0	11	1	1	1	54.55	439	48.07	2418	2016	402	28	38	748	602	146	10	13	61.68	48.66	396	652	386	1339	425890	196.34	56.23	117.24	33.58	35.58	10.19	233.38	66.84	109.48	31.35	6.31
903	ANON	ANON	DFH Stadium	ANON	loss	ANON	ANON	ANON	3157	Maverick GXT	146	0	0	1	2	4	4	4	0	202	37.67	373	197	176	3	16	100	0	100	0	9	27.85	8.42	58	102	0	1281	151097	88.28	65.31	42.04	31.1	4.85	3.59	85.34	63.14	48.74	36.06	1.09
904	ANON	ANON	DFH Stadium	ANON	win	ANON	ANON	ANON	23	Octane	647	4	0	2	4	2	0	0	100	446	44	799	667	132	8	12	11	0	11	0	1	17.79	17.46	250	132	0	1381	164796	73.53	54.38	48.95	36.2	12.73	9.41	92.65	68.52	39.7	29.36	2.86
905	ANON	ANON	DFH Stadium (Day)	ANON	loss	ANON	ANON	ANON	3622	Artemis GXT	76	0	0	0	0	6	4	4	0	222	38.92	428	304	124	4	12	143	120	23	2	2	54.69	13.67	71	95	79	1212	169808	120.5	77.23	29.76	19.07	5.77	3.7	96.13	61.61	56.56	36.25	3.34
906	ANON	ANON	DFH Stadium (Day)	ANON	win	ANON	ANON	ANON	23	Octane	605	4	0	0	6	0	0	0	66.67	337	55.45	997	807	190	14	18	291	192	99	5	9	32.74	47.66	249	599	315	1365	190621	86.26	55.29	61.87	39.66	7.89	5.06	112.83	72.32	38.34	24.57	4.85
907	ANON	ANON	Wasteland (Standard)	ANON	loss	ANON	ANON	ANON	22	Breakout	258	1	0	0	2	3	3	3	50	206	50.43	879	457	422	7	39	127	0	127	0	12	21.87	36.64	33	264	16	1299	321700	162.15	61.68	94.58	35.98	6.15	2.34	186.45	70.93	74.16	28.21	2.27
908	ANON	ANON	Wasteland (Standard)	ANON	win	ANON	ANON	ANON	23	Octane	515	3	0	0	3	2	1	1	100	484	56.88	1893	1608	285	24	29	402	330	72	4	7	43.09	50.13	793	272	15	1488	361998	131.14	50.14	78.78	30.12	51.64	19.74	195.7	74.82	62.69	23.97	3.17
909	ANON	ANON	Urban Central (Dawn)	ANON	win	ANON	ANON	ANON	23	Octane	1393	8	0	3	10	11	4	4	80	384	43.89	2541	1789	752	26	65	833	611	222	7	19	59.26	68.75	540	516	88	1314	478245	251.86	60.02	119.91	28.58	47.85	11.4	294.95	70.29	116.43	27.75	8.25
910	ANON	ANON	Urban Central (Dawn)	ANON	loss	ANON	ANON	ANON	1932	Animus GP	765	4	0	0	11	10	8	8	36.36	257	42.77	1643	858	785	12	71	279	129	150	2	14	10.34	34.46	240	355	76	1329	476911	262.52	63.92	124.84	30.4	23.35	5.69	283.34	68.99	119.23	29.03	8.15
911	ANON	ANON	Starbase ARC (Standard)	ANON	win	ANON	ANON	ANON	23	Octane	996	6	0	0	9	3	1	1	66.67	400	42.26	2398	1838	560	21	51	467	287	180	3	16	77.14	52.78	734	218	12	1355	461994	207.8	55.59	123.52	33.04	42.5	11.37	258.62	69.18	108.11	28.92	7.09
912	ANON	ANON	Starbase ARC (Standard)	ANON	loss	ANON	ANON	ANON	23	Octane	457	1	0	2	3	9	6	6	33.33	360	37.93	1924	1468	456	17	42	383	209	174	4	15	55.84	77.72	518	233	191	1336	455630	225.24	60.35	124.69	33.41	23.29	6.24	252.24	67.58	120.56	32.3	0.42
913	ANON	ANON	DFH Stadium	ANON	loss	ANON	ANON	ANON	23	Octane	8	0	0	0	0	3	3	3	0	230	14.2	76	0	76	0	7	0	0	0	0	0	9.13	0	11	0	0	1117	39909	35.63	74.03	10.82	22.48	1.68	3.49	31.81	66.08	16.33	33.92	0
914	ANON	ANON	DFH Stadium	ANON	loss	ANON	ANON	ANON	23	Octane	8	0	0	0	0	0	0	0	0	230	0	76	0	76	0	7	0	0	0	0	0	9.13	0	0	0	0	1117	39909	35.63	74.03	10.82	22.48	1.68	3.49	31.81	66.08	16.33	33.92	0
915	ANON	ANON	DFH Stadium	ANON	win	ANON	ANON	ANON	23	Octane	375	3	0	0	3	0	0	0	100	255	34.41	249	180	69	2	9	209	180	29	2	3	7.11	3.5	18	19	19	1196	44222	36.41	74.49	11.27	23.06	1.2	2.45	31.69	64.85	14.68	30.04	2.5
916	ANON	ANON	Wasteland (Standard)	ANON	win	ANON	ANON	ANON	23	Octane	757	5	0	0	5	0	0	0	100	439	0	2251	1082	1169	29	45	928	246	682	6	25	63.01	0	0	0	0	1404	411323	176.86	54.41	107.85	33.18	40.35	12.41	222.63	68.49	91.18	28.05	11.25
917	ANON	ANON	Wasteland (Standard)	ANON	loss	ANON	ANON	ANON	23	Octane	706	3	0	1	3	0	0	0	100	268	0	1247	279	968	7	46	270	0	270	0	16	145.45	0	0	0	0	1389	407825	190.05	58.45	118.63	36.49	16.45	5.06	226.49	69.66	90.88	27.95	7.76
918	ANON	ANON	Utopia Coliseum	ANON	loss	ANON	ANON	ANON	23	Octane	470	2	0	0	6	7	6	6	33.33	196	40	1214	789	425	8	37	351	192	159	2	14	119.41	31.36	85	18	14	1222	420372	264.98	68.77	108.24	28.09	12.12	3.15	250	64.88	135.35	35.12	0
919	ANON	ANON	Utopia Coliseum	ANON	win	ANON	ANON	ANON	23	Octane	1151	6	0	3	7	6	2	2	85.71	386	49.06	2294	1807	487	27	44	327	172	155	4	14	39.2	61.98	497	749	209	1289	440054	231.4	60.57	117.03	30.63	33.6	8.8	270.81	70.89	110.82	29.01	0.39
920	ANON	ANON	Farmstead	ANON	loss	ANON	ANON	ANON	403	Dominus	180	0	0	0	3	5	5	5	0	198	32.54	675	455	220	6	20	223	188	35	2	3	26.3	53.69	245	144	11	1159	256506	170.88	70.81	61.08	25.31	9.36	3.88	181.17	75.07	60.15	24.93	0
921	ANON	ANON	Farmstead	ANON	win	ANON	ANON	ANON	23	Octane	843	5	0	2	5	3	0	0	100	363	50.9	1262	953	309	12	28	466	371	95	4	8	17.79	45.35	458	48	8	1286	271943	150.11	61.89	69.14	28.5	23.31	9.61	185.45	76.46	57.1	23.54	0
922	ANON	ANON	Utopia Coliseum (Snowy)	ANON	loss	ANON	ANON	ANON	403	Dominus	50	0	0	0	0	2	2	2	0	101	14.37	130	0	130	0	12	23	0	23	0	2	29.92	0	0	0	0	1082	88264	69.26	76.63	21.08	23.32	0.04	0.04	66.53	73.62	23.84	26.38	0
923	ANON	ANON	Utopia Coliseum (Snowy)	ANON	win	ANON	ANON	ANON	23	Octane	246	2	0	0	2	0	0	0	100	325	49.5	465	373	92	5	9	172	137	35	2	3	6.61	17.99	140	126	62	1316	108496	55.58	61.46	28.81	31.86	6.05	6.69	71.86	79.46	18.58	20.54	0
924	ANON	ANON	Urban Central (Dawn)	ANON	loss	ANON	ANON	ANON	23	Octane	22	0	0	0	0	1	1	1	0	126	18.31	59	0	59	0	5	0	0	0	0	0	2.21	0	0	0	0	1395	25757	14.27	61.94	7.46	32.38	1.31	5.69	14.61	63.41	8.43	36.59	0
925	ANON	ANON	Urban Central (Dawn)	ANON	win	ANON	ANON	ANON	23	Octane	138	1	0	0	1	0	0	0	100	411	31.43	132	97	35	1	3	108	97	11	1	1	2.27	0.37	38	2	2	1338	24405	14.93	64.66	7.35	31.83	0.81	3.51	14.07	60.94	9.02	39.06	0
926	ANON	ANON	DFH Stadium (Snowy)	ANON	loss	ANON	ANON	ANON	23	Octane	631	3	0	0	6	6	4	4	50	247	34.9	1217	761	456	10	41	230	100	130	1	11	102.66	20.29	378	238	0	1244	401932	252.84	68.19	99.97	26.96	17.96	4.84	252.17	68.01	114.26	30.82	4.34
927	ANON	ANON	DFH Stadium (Snowy)	ANON	win	ANON	ANON	ANON	23	Octane	1004	4	0	3	6	6	3	3	66.67	470	51.9	2445	1995	450	30	42	781	621	160	8	15	77.58	52.56	832	697	170	1351	457066	209.25	56.49	113.09	30.53	48.06	12.98	258.31	69.74	103.71	28	8.38
928	ANON	ANON	Utopia Coliseum (Dusk)	ANON	win	ANON	ANON	ANON	23	Octane	595	3	0	0	5	3	2	2	60	477	55.35	2714	2352	362	39	31	746	663	83	8	7	38.73	84.96	892	1172	81	1435	467265	178.27	50.54	117.15	33.21	57.3	16.25	254.09	72.04	95.76	27.15	2.87
929	ANON	ANON	Utopia Coliseum (Dusk)	ANON	loss	ANON	ANON	ANON	23	Octane	490	2	0	0	3	5	3	3	66.67	174	31.32	992	463	529	5	46	341	181	160	2	14	73.12	17.47	134	51	24	1186	385534	262.68	75.18	78.53	22.48	8.18	2.34	257.33	73.65	87.41	25.02	4.65
930	ANON	ANON	Mannfield (Night)	ANON	win	ANON	ANON	ANON	23	Octane	1591	10	0	2	12	2	0	0	83.33	401	55.22	2405	2007	398	34	38	1031	837	194	13	18	46.89	67.9	907	949	383	1358	476691	216.92	54.59	126.96	31.95	53.48	13.46	291.33	73.32	101.93	25.65	4.1
931	ANON	ANON	Mannfield (Night)	ANON	loss	ANON	ANON	ANON	22	Breakout	316	0	0	1	2	12	10	10	0	179	16.1	814	287	527	4	46	191	7	184	1	16	130.29	4.78	251	112	92	1221	434818	277.49	69.57	109.21	27.38	12.16	3.05	298.06	74.73	98.07	24.59	2.74
932	ANON	ANON	Mannfield (Night)	ANON	loss	ANON	ANON	ANON	22	Breakout	316	0	0	1	2	0	0	0	0	179	0	813	254	559	7	43	272	131	141	4	12	130.29	0	0	0	0	1221	434818	277.49	69.57	109.21	27.38	12.16	3.05	298.06	74.73	98.07	24.59	2.74
933	ANON	ANON	Aquadome	ANON	win	ANON	ANON	ANON	23	Octane	1401	7	0	3	11	6	3	3	63.64	272	52.94	1750	1461	289	22	26	327	233	94	4	9	20.2	80.78	0	738	166	1211	410693	255.13	67.24	104.51	27.55	19.77	5.21	246.04	64.85	116.35	30.67	17.03
934	ANON	ANON	Aquadome	ANON	loss	ANON	ANON	ANON	23	Octane	553	3	0	1	6	11	7	7	50	388	51.5	2171	1803	368	22	33	126	69	57	1	5	71.28	56.2	194	420	30	1415	498137	199.13	50.85	156.1	39.86	36.41	9.3	224.59	57.35	151.1	38.58	15.95
935	ANON	ANON	Utopia Coliseum (Dusk)	ANON	loss	ANON	ANON	ANON	24	Paladin	14	0	0	0	0	5	5	0	0	360	31.09	757	200	557	7	18	111	0	111	0	2	41.3	0	0	0	0	1376	191260	100.39	63.45	47.71	30.15	10.13	6.4	107.05	67.65	44.06	27.84	7.13
936	ANON	ANON	Utopia Coliseum (Dusk)	ANON	win	ANON	ANON	ANON	23	Octane	701	5	0	0	5	0	0	0	100	434	38.28	1040	380	660	10	20	544	12	532	1	16	34.81	0	0	0	0	1379	191065	92.09	58.2	52.86	33.41	13.28	8.39	84.73	53.55	65.11	41.15	8.39
937	ANON	ANON	Urban Central (Night)	ANON	win	ANON	ANON	ANON	23	Octane	663	4	0	2	3	2	0	0	133.33	367	44.58	898	596	302	14	12	169	0	169	0	8	24	0	0	0	0	1323	156637	80.47	60.23	45.07	33.74	8.06	6.03	91.97	68.84	41.63	31.16	0
938	ANON	ANON	Urban Central (Night)	ANON	loss	ANON	ANON	ANON	3622	Artemis GXT	145	0	0	1	2	3	4	0	0	407	21.61	683	343	340	7	15	261	119	142	3	5	38.61	0	0	0	0	1256	145502	89.82	67.41	33.02	24.78	10.41	7.81	94.61	71	36.62	27.48	2.03
939	ANON	ANON	DFH Stadium (Snowy)	ANON	loss	ANON	ANON	ANON	23	Octane	62	0	0	0	1	3	2	0	0	239	41.81	643	29	614	3	17	147	0	147	0	5	29.71	0	0	0	0	1288	197775	99.43	60.94	52.21	32	11.52	7.06	119.08	72.98	43.31	26.54	0.77
940	ANON	ANON	DFH Stadium (Snowy)	ANON	win	ANON	ANON	ANON	23	Octane	390	2	0	1	3	1	0	0	66.67	477	53.41	1342	666	676	17	21	513	187	326	2	14	19.79	0	0	0	0	1443	224371	76.5	46.89	70.01	42.91	16.65	10.2	93.39	57.23	63.2	38.73	6.58
941	ANON	ANON	Mannfield (Night)	ANON	loss	ANON	ANON	ANON	23	Octane	16	0	0	0	0	5	5	0	0	259	28.26	354	157	197	3	10	0	0	0	0	0	12.19	0	0	0	0	1136	104327	82.22	69.87	23.06	19.6	12.39	10.53	81.91	69.61	34.11	28.99	1.65
942	ANON	ANON	Mannfield (Night)	ANON	win	ANON	ANON	ANON	23	Octane	677	5	0	0	5	0	0	0	100	442	46.73	677	123	554	3	17	518	123	395	3	10	23.23	0	0	0	0	1507	148697	60.26	51.19	44.8	38.06	12.66	10.75	71.09	60.39	42.95	36.48	3.68
943	ANON	ANON	Mannfield (Night)	ANON	win	ANON	ANON	ANON	23	Octane	457	3	0	0	4	3	1	1	75	315	48.08	807	675	132	8	12	247	200	47	2	4	18.73	16.5	3	124	0	1292	159112	87.54	62.89	45.99	33.04	5.67	4.07	82.54	59.3	47.32	34	9.33
944	ANON	ANON	Mannfield (Night)	ANON	loss	ANON	ANON	ANON	23	Octane	178	1	0	0	3	4	3	3	33.33	225	31.38	374	254	120	3	11	110	75	35	1	3	28.6	5.07	60	45	24	1151	139307	99.87	71.48	35.23	25.21	4.62	3.31	87.01	62.27	50.1	35.86	2.61
945	ANON	ANON	Aquadome	ANON	win	ANON	ANON	ANON	23	Octane	361	3	0	0	3	0	0	0	100	174	33.03	147	100	47	1	6	15	0	15	0	2	27.37	0.77	0	0	0	1186	55094	53.53	76.04	15.77	22.4	1.1	1.56	55.79	79.25	13.88	19.72	0.73
946	ANON	ANON	Aquadome	ANON	loss	ANON	ANON	ANON	3614	Artemis	0	0	0	0	0	3	3	3	0	0	32.94	0	0	0	0	0	0	0	0	0	0	0	0	0	0	0	1255	27246	43.07	61.38	8.93	12.73	18.17	25.89	42.24	60.19	27.94	39.81	0
947	ANON	ANON	Champions Field (Day)	ANON	loss	ANON	ANON	ANON	23	Octane	218	1	0	0	1	9	6	6	100	241	28.48	1043	699	344	7	33	43	0	43	0	4	105.45	13.57	43	0	0	1233	308161	203.39	71.26	74.25	26.01	7.78	2.73	194.89	68.28	88.58	31.03	1.96
948	ANON	ANON	Champions Field (Day)	ANON	win	ANON	ANON	ANON	23	Octane	1024	6	0	0	9	1	1	1	66.67	220	43.85	1036	639	397	10	37	528	265	263	6	23	25.07	42.37	89	360	334	1110	299078	237.73	79.81	55.43	18.61	4.72	1.58	220.64	74.07	73.14	24.55	4.11
949	ANON	ANON	Champions Field (Day)	ANON	win	ANON	ANON	ANON	23	Octane	1060	5	0	2	7	7	4	4	71.43	234	40.15	1359	847	512	12	49	241	60	181	2	17	66.99	60.81	217	371	150	1264	405626	259.79	67.02	90.59	23.37	37.25	9.61	272.96	70.42	101.63	26.22	13.04
950	ANON	ANON	Champions Field (Day)	ANON	loss	ANON	ANON	ANON	3157	Maverick GXT	857	4	0	1	7	7	5	5	57.14	289	46.15	1642	1207	435	16	40	312	145	167	3	14	56.47	51.59	425	396	154	1363	480586	243.58	62.31	127.66	32.65	19.7	5.04	282.6	72.29	101.88	26.06	6.46
951	ANON	ANON	Utopia Coliseum	ANON	loss	ANON	ANON	ANON	2269	Skyline GT-R	346	0	0	1	2	4	3	3	0	332	51.61	1749	1449	300	21	26	452	285	167	4	14	45.83	73.43	413	650	114	1287	409462	219.29	65.62	96.07	28.75	18.83	5.63	217.6	65.11	112.23	33.58	4.35
952	ANON	ANON	Utopia Coliseum	ANON	win	ANON	ANON	ANON	22	Breakout	689	3	0	1	4	2	0	0	75	205	39.89	1030	665	365	9	32	290	142	148	2	13	103.51	7.28	24	220	57	1210	377224	225.86	68.84	94.79	28.89	7.46	2.27	189.01	57.6	131.94	40.21	7.17
953	ANON	ANON	Champions Field	ANON	loss	ANON	ANON	ANON	2269	Skyline GT-R	644	2	0	2	4	8	4	4	50	296	46.1	1580	1050	530	17	48	253	141	112	2	10	43.37	70.32	396	657	58	1294	432447	232.2	64.18	104.99	29.02	24.58	6.79	242.9	67.14	114.58	31.67	4.29
954	ANON	ANON	Champions Field	ANON	win	ANON	ANON	ANON	22	Breakout	811	4	0	2	8	4	2	2	50	281	36.44	1343	894	449	10	40	565	398	167	4	14	73.41	14.62	223	3	1	1208	395630	242.26	67.88	99.63	27.92	15	4.2	206.41	57.84	139.49	39.08	10.99
955	ANON	ANON	Beckwith Park (Stormy)	ANON	win	ANON	ANON	ANON	23	Octane	809	4	0	1	5	3	2	2	80	224	47.75	1363	965	398	14	34	138	78	60	1	5	30.53	65	288	440	22	1359	460218	217.27	59.29	125.77	34.32	23.44	6.4	231.82	63.26	127.53	34.8	7.13
956	ANON	ANON	Beckwith Park (Stormy)	ANON	loss	ANON	ANON	ANON	22	Breakout	480	2	0	0	3	5	4	4	66.67	242	39.69	1288	811	477	10	42	313	116	197	2	18	102.74	18.13	147	114	83	1250	415235	241.11	66.02	111.78	30.61	12.31	3.37	202.29	55.39	148.1	40.55	14.82
957	ANON	ANON	Beckwith Park (Midnight)	ANON	win	ANON	ANON	ANON	22	Breakout	815	5	0	1	6	4	3	3	83.33	264	31.81	1490	972	518	10	47	346	185	161	2	15	132.3	22.48	133	27	14	1313	425578	224.15	61.49	125.44	34.41	14.96	4.1	213.75	58.63	142.78	39.17	8.02
958	ANON	ANON	Beckwith Park (Midnight)	ANON	loss	ANON	ANON	ANON	31	Venom	612	3	0	1	4	6	5	5	75	325	49.85	1708	1327	381	18	33	310	150	160	3	14	34.77	70.73	433	477	149	1346	441841	205.49	56.43	134.44	36.92	24.22	6.65	220.42	60.53	139.18	38.22	4.54
959	ANON	ANON	Champions Field	ANON	win	ANON	ANON	ANON	23	Octane	897	3	0	2	4	4	2	2	75	265	62.83	2118	1483	635	27	59	576	355	221	6	19	3.07	91.16	34	1249	250	1307	559484	267.23	59	167.34	36.95	18.35	4.05	290.33	64.1	115.74	25.55	46.84
960	ANON	ANON	Champions Field	ANON	loss	ANON	ANON	ANON	22	Breakout	426	2	0	0	4	4	3	3	50	127	25.91	918	428	490	5	44	141	0	141	0	12	190.02	10.68	57	71	0	1126	475376	335.73	74.53	106.42	23.62	8.31	1.84	274.26	60.89	168.88	37.49	7.31
961	ANON	ANON	Champions Field (Day)	ANON	loss	ANON	ANON	ANON	24	Paladin	416	2	0	0	8	12	9	9	25	163	32.86	803	240	563	4	50	314	83	231	1	20	24.25	34.33	378	167	24	1342	477827	266.2	64.74	127.09	30.91	17.9	4.35	276.04	67.13	130.92	31.84	4.24
962	ANON	ANON	Champions Field (Day)	ANON	win	ANON	ANON	ANON	23	Octane	1694	9	0	5	12	8	2	2	75	358	48.53	2168	1707	461	23	41	668	528	140	8	13	53.53	62.02	765	486	201	1367	496514	234.85	57.34	133.85	32.68	40.86	9.98	267.85	65.4	128.6	31.4	13.1
963	ANON	ANON	Wasteland (Standard, Night)	ANON	win	ANON	ANON	ANON	23	Octane	619	3	0	0	8	0	0	0	37.5	429	0	2252	1361	891	36	21	772	252	520	4	12	26.09	0	0	0	0	1343	403073	175.82	55.33	120.71	37.98	21.26	6.69	197.91	62.28	103.14	32.45	16.75
964	ANON	ANON	Wasteland (Standard, Night)	ANON	loss	ANON	ANON	ANON	23	Octane	653	1	0	4	0	0	0	0	0	347	0	1756	652	1104	22	31	244	67	177	4	7	25.5	0	0	0	0	1333	397582	184.3	57.19	108.77	33.75	29.18	9.06	190.63	59.16	127.02	39.42	4.6
965	ANON	ANON	Farmstead	ANON	loss	ANON	ANON	ANON	23	Octane	218	1	0	0	3	0	0	0	33.33	294	0	1190	832	358	16	19	143	134	9	2	1	37.31	0	0	0	0	1348	292525	136.84	57.06	91.75	38.26	11.22	4.68	168.7	70.35	65.92	27.49	5.18
966	ANON	ANON	Farmstead	ANON	win	ANON	ANON	ANON	23	Octane	819	5	0	2	3	0	0	0	166.67	372	0	1483	825	658	21	25	187	0	187	0	10	23.84	0	0	0	0	1388	299188	133.34	55.57	92.36	38.49	14.25	5.94	150.32	62.65	71.58	29.83	18.05
967	ANON	ANON	Utopia Coliseum	ANON	win	ANON	ANON	ANON	23	Octane	863	5	0	2	4	4	0	0	125	407	49.01	1653	1405	248	19	22	437	374	63	5	6	33.95	60.76	536	469	100	1323	316342	146.29	56.05	84.93	32.54	29.8	11.42	180.34	69.09	78.12	29.93	2.56
968	ANON	ANON	Utopia Coliseum	ANON	loss	ANON	ANON	ANON	600	Ripper	265	0	0	1	4	4	5	5	0	202	41.22	952	456	496	7	43	205	49	156	1	14	26.8	16.03	34	253	61	1114	262208	194.89	76.49	56.44	22.15	3.45	1.35	194.05	76.17	60.72	23.83	0
969	ANON	ANON	Mannfield (Snowy)	ANON	loss	ANON	ANON	ANON	3614	Artemis	803	4	0	2	6	9	7	7	66.67	273	33.77	1270	716	554	10	48	218	88	130	1	11	47.59	36.94	336	292	12	1244	421309	265.26	67.82	107.26	27.43	18.58	4.75	249.74	63.85	134.61	34.42	6.76
970	ANON	ANON	Mannfield (Snowy)	ANON	win	ANON	ANON	ANON	23	Octane	1175	7	0	1	9	6	4	4	77.78	431	51.13	2990	2504	486	35	44	1206	1019	187	13	17	72.97	76.82	918	658	250	1450	525175	207.01	50.39	151.71	36.93	52.13	12.69	280.46	68.26	124.05	30.19	6.35
971	ANON	ANON	Utopia Coliseum (Dusk)	ANON	win	ANON	ANON	ANON	23	Octane	1537	9	0	3	12	0	0	0	75	351	0	2124	803	1321	22	42	972	221	751	8	24	37.34	0	0	0	0	1336	477230	238.89	57.93	129.41	31.38	44.08	10.69	283.34	68.71	122.75	29.77	6.29
972	ANON	ANON	Utopia Coliseum (Dusk)	ANON	loss	ANON	ANON	ANON	23	Octane	386	2	0	0	6	0	0	0	33.33	176	0	901	147	754	7	53	194	0	194	0	11	50.48	0	0	0	0	1253	459513	299.47	72.47	99.32	24.03	14.46	3.5	315.95	76.46	86.97	21.05	10.32
973	ANON	ANON	Urban Central (Dawn)	ANON	loss	ANON	ANON	ANON	23	Octane	102	0	0	0	0	5	4	4	0	234	52.05	760	596	164	9	15	157	82	75	1	7	4.71	57.7	243	310	25	1233	216072	135.14	70.41	45.04	23.47	11.76	6.13	144.33	75.2	46.01	23.97	1.6
974	ANON	ANON	Urban Central (Dawn)	ANON	win	ANON	ANON	ANON	21	Backfire	609	4	0	0	5	0	0	0	80	287	42.22	806	556	250	7	22	219	100	119	1	10	17.86	18.61	101	143	0	1176	209840	140.54	72.44	45.66	23.53	7.81	4.03	124.23	64.03	66.67	34.36	3.11
975	ANON	ANON	Mannfield (Snowy)	ANON	win	ANON	ANON	ANON	3157	Maverick GXT	1617	6	0	7	9	13	5	5	66.67	326	41	2557	2058	499	28	45	519	353	166	5	14	71.07	106.59	393	714	146	1275	595991	335.75	64.18	150.68	28.8	36.73	7.02	329.17	62.92	186.62	35.67	7.37
976	ANON	ANON	Mannfield (Snowy)	ANON	loss	ANON	ANON	ANON	21	Backfire	1056	5	0	2	13	9	6	6	38.46	307	36.89	2326	1446	880	17	77	838	397	441	5	38	84.04	40.65	805	189	61	1302	615645	318.51	61.19	163.58	31.42	38.46	7.39	341.33	65.57	166.93	32.07	12.29
977	ANON	ANON	Champions Field (Day)	ANON	loss	ANON	ANON	ANON	2298	Samus' Gunship	10	0	0	0	0	0	0	0	0	358	0	303	23	280	2	9	0	0	0	0	0	8	0	0	0	0	1355	82202	43.69	60.3	21.19	29.25	7.57	10.45	38.98	53.8	29.42	40.6	4.06
978	ANON	ANON	Champions Field (Day)	ANON	win	ANON	ANON	ANON	21	Backfire	401	3	0	0	3	0	0	0	100	266	46.51	359	221	138	3	12	211	157	54	2	5	1.49	1.73	72	39	3	1259	77656	50.49	68.93	17.6	24.03	5.16	7.04	50.88	69.46	18.29	24.97	4.08
979	ANON	ANON	Champions Field (Day)	ANON	loss	ANON	ANON	ANON	2298	Samus' Gunship	10	0	0	0	0	3	3	3	0	358	18.03	304	198	106	2	9	0	0	0	0	0	8	8.42	21	1	0	1355	82202	43.69	60.3	21.19	29.25	7.57	10.45	38.98	53.8	29.42	40.6	4.06
980	ANON	ANON	Urban Central (Dawn)	ANON	loss	ANON	ANON	ANON	23	Octane	810	4	0	1	6	0	0	0	66.67	437	0	2449	906	1543	19	49	691	106	585	2	15	88.23	0	0	0	0	1352	478721	229.03	57.74	133.14	33.57	34.49	8.7	248.99	62.77	130.26	32.84	17.4
981	ANON	ANON	Urban Central (Dawn)	ANON	loss	ANON	ANON	ANON	23	Octane	810	4	0	1	6	7	6	6	66.67	437	40.59	2449	1964	485	24	44	508	371	137	5	12	88.23	48.42	935	444	128	1352	478721	229.03	57.74	133.14	33.57	34.49	8.7	248.99	62.77	130.26	32.84	17.4
982	ANON	ANON	Urban Central (Dawn)	ANON	win	ANON	ANON	ANON	21	Backfire	1030	6	0	1	7	6	4	4	85.71	350	44.96	2273	1765	508	21	48	457	254	203	3	17	53.75	46.72	592	338	23	1394	489541	225.26	57.29	135.31	34.41	32.62	8.3	255.47	64.98	123.97	31.53	13.74
983	ANON	ANON	Beckwith Park (Stormy)	ANON	win	ANON	ANON	ANON	23	Octane	451	3	0	0	4	2	1	1	75	380	39.39	711	581	130	7	11	453	383	70	4	6	22.14	7.62	115	7	7	1341	131434	68.95	59.14	35.09	30.1	12.55	10.76	76.8	65.87	36.57	31.37	3.22
984	ANON	ANON	Beckwith Park (Stormy)	ANON	loss	ANON	ANON	ANON	3265	McLaren 570S	140	1	0	0	2	4	3	3	50	189	22	272	143	129	2	11	23	0	23	0	2	39.73	11.09	11	56	0	1168	108446	86.45	76.12	24.02	21.15	3.1	2.73	78.26	68.92	32.21	28.36	3.09
985	ANON	ANON	Wasteland (Standard)	ANON	loss	ANON	ANON	ANON	21	Backfire	869	5	0	0	9	9	7	7	55.56	248	28.88	1345	664	681	8	61	620	381	239	5	20	69.45	19.12	298	121	118	1139	419175	311.84	74.02	89.05	21.14	20.4	4.84	286.48	68	130.87	31.06	3.94
986	ANON	ANON	Wasteland (Standard)	ANON	win	ANON	ANON	ANON	30	Merc	1164	7	0	1	9	9	5	5	77.78	292	48.99	1709	1192	517	18	44	289	149	140	4	13	52.76	68.98	314	623	256	1281	455382	270.54	65.42	116.78	28.24	26.23	6.34	273.33	66.09	132.54	32.05	7.68
987	ANON	ANON	Aquadome	ANON	loss	ANON	ANON	ANON	3622	Artemis GXT	418	1	0	1	4	11	10	10	25	266	57.02	1808	1491	317	25	28	119	72	47	3	4	24.85	61.14	280	1016	227	1317	398920	262.47	64.97	110.75	27.42	30.74	7.61	221.38	54.8	171.1	42.35	11.49
988	ANON	ANON	Aquadome	ANON	win	ANON	ANON	ANON	21	Backfire	1449	10	0	1	11	4	1	1	90.91	342	33.33	1927	1278	649	15	58	828	495	333	6	30	53.92	52.03	718	175	104	1359	484438	231.29	57.26	134.72	33.35	37.9	9.38	270.59	66.99	125.36	31.04	7.96
989	ANON	ANON	Mannfield (Snowy)	ANON	win	ANON	ANON	ANON	23	Octane	667	4	0	0	5	2	2	2	80	351	32.27	1845	1363	482	14	41	525	300	225	3	19	118.95	23.6	227	1	0	1355	454193	212.37	58.64	119.72	33.06	30.07	8.3	226.88	62.64	128.65	35.52	6.64
990	ANON	ANON	Mannfield (Snowy)	ANON	loss	ANON	ANON	ANON	1624	Endo	452	2	0	0	2	5	4	4	100	273	36.04	1489	1111	378	13	32	447	305	142	4	12	73.98	64.01	401	188	94	1246	416281	240.11	66.46	101.14	27.99	20.05	5.55	241.99	66.98	111.67	30.91	7.65
991	ANON	ANON	Utopia Coliseum (Dusk)	ANON	loss	ANON	ANON	ANON	28	X-Devil	756	4	0	1	7	9	8	8	57.14	237	25.71	1132	578	554	7	47	330	200	130	2	11	121.88	27.43	335	121	0	1296	474703	270.32	64.62	133.79	31.98	14.2	3.39	303.06	72.45	107.9	25.79	7.35
992	ANON	ANON	Utopia Coliseum (Dusk)	ANON	win	ANON	ANON	ANON	23	Octane	1278	8	0	2	9	7	4	4	88.89	372	50.78	2364	1856	508	28	47	573	410	163	10	15	72.61	39.54	437	443	246	1375	507575	232.72	55.47	144.48	34.44	42.37	10.1	274.65	65.46	137.34	32.73	7.58
993	ANON	ANON	Champions Field	ANON	win	ANON	ANON	ANON	23	Octane	772	5	0	2	4	3	1	1	125	390	50.27	934	753	181	11	17	47	0	47	0	4	34.42	20.96	265	263	0	1394	201553	97.47	58.28	50.86	30.41	18.9	11.3	109.54	65.51	55.03	32.91	2.65
994	ANON	ANON	Champions Field	ANON	loss	ANON	ANON	ANON	2269	Skyline GT-R	196	1	0	0	3	4	5	5	33.33	278	29.83	671	461	210	5	19	164	100	64	1	6	44.37	14.54	97	38	0	1147	165277	125.25	74.76	35.99	21.48	6.3	3.76	115.08	68.69	46.14	27.54	6.31
995	ANON	ANON	Neo Tokyo (Standard)	ANON	loss	ANON	ANON	ANON	23	Octane	94	0	0	0	2	5	5	5	0	256	26.12	478	300	178	3	15	71	0	71	0	6	44.24	7.16	49	0	0	1238	137130	89.61	67.7	38.3	28.94	4.45	3.36	89.46	67.59	40.92	30.92	1.98
996	ANON	ANON	Neo Tokyo (Standard)	ANON	win	ANON	ANON	ANON	2269	Skyline GT-R	747	5	0	2	5	2	0	0	100	406	49.01	782	649	133	8	12	40	0	40	0	4	18.2	21.82	230	75	3	1331	143603	76.98	60.23	39.93	31.24	10.9	8.53	83.19	65.09	40.17	31.43	4.44
997	ANON	ANON	DFH Stadium (Day)	ANON	loss	ANON	ANON	ANON	2269	Skyline GT-R	482	2	0	2	3	11	9	9	66.67	228	38.71	1372	794	578	10	46	422	119	303	2	20	33.74	56.08	683	205	80	1139	407794	305.7	73.85	87.15	21.05	21.08	5.09	289.87	70.03	115.28	27.85	8.78
998	ANON	ANON	DFH Stadium (Day)	ANON	win	ANON	ANON	ANON	23	Octane	1428	9	0	1	11	3	2	2	81.82	241	42.09	1563	1072	491	14	47	482	288	194	3	19	63.56	92.18	168	338	22	1166	409711	290.52	70.57	105.42	25.61	15.71	3.82	271.65	65.99	129.14	31.37	10.86
999	ANON	ANON	Mannfield (Night)	ANON	loss	ANON	ANON	ANON	1623	Bone Shaker	278	1	0	0	4	7	5	5	25	202	22.29	828	382	446	4	38	202	0	202	0	17	104.67	22.07	155	17	0	1283	424020	240.48	67.15	103.1	28.79	14.53	4.06	219.83	61.39	136.97	38.25	1.31
1000	ANON	ANON	Mannfield (Night)	ANON	win	ANON	ANON	ANON	23	Octane	986	5	0	1	7	4	1	1	71.43	548	52.68	3148	2887	261	42	25	817	710	107	11	9	55.17	62.68	953	1078	316	1448	481456	175.07	48.7	129.28	35.97	55.1	15.33	240.81	66.99	113.28	31.51	5.36
1001	ANON	ANON	Mannfield (Snowy)	ANON	win	ANON	ANON	ANON	23	Octane	975	5	0	1	7	4	1	1	71.43	390	50.16	2121	1777	344	24	33	423	322	101	4	10	58.02	56.56	632	272	68	1304	429594	214.01	60.16	110.72	31.12	31	8.71	234.7	65.98	115.63	32.5	5.41
1002	ANON	ANON	Mannfield (Snowy)	ANON	loss	ANON	ANON	ANON	22	Breakout	455	1	0	2	4	7	5	5	25	299	39.84	1801	1348	453	16	39	561	348	213	4	18	78.8	26.13	446	251	51	1276	417593	224.03	63.59	108.3	30.74	19.97	5.67	233.35	66.24	115.15	32.69	3.79
1003	ANON	ANON	Neo Tokyo (Standard)	ANON	loss	ANON	ANON	ANON	23	Octane	527	3	0	0	3	9	6	6	100	288	38.24	1544	999	545	14	49	203	49	154	1	14	75.43	78.67	310	356	64	1205	413098	274.53	70.52	97.24	24.98	17.5	4.5	272.06	69.89	109.79	28.2	7.41
1004	ANON	ANON	Neo Tokyo (Standard)	ANON	win	ANON	ANON	ANON	23	Octane	1002	6	0	0	9	3	3	3	66.67	365	46.26	2056	1684	372	25	32	652	488	164	6	14	65.39	71.31	616	383	44	1285	445425	244.93	62.84	102.48	26.29	42.34	10.86	271.05	69.54	108.6	27.86	10.1
1005	ANON	ANON	Mannfield (Night)	ANON	win	ANON	ANON	ANON	23	Octane	1637	9	0	3	10	8	5	5	90	310	36.68	1832	1319	513	18	45	345	185	160	2	15	117.65	40.96	450	390	0	1230	462570	286.1	65.44	124.23	28.42	26.85	6.14	304.29	69.6	121.13	27.71	11.77
1006	ANON	ANON	Mannfield (Night)	ANON	loss	ANON	ANON	ANON	2269	Skyline GT-R	827	5	0	0	8	10	9	9	62.5	245	25.67	1604	963	641	11	54	314	100	214	1	18	111.35	27.96	297	136	0	1312	492173	280.47	64.22	127.27	29.14	29	6.64	278.67	63.81	147.63	33.8	10.44
1007	ANON	ANON	Champions Field (Day)	ANON	loss	ANON	ANON	ANON	23	Octane	234	1	0	0	2	3	3	3	50	325	39.73	808	719	89	8	9	111	100	11	1	1	21.22	42.43	216	80	0	1330	202773	102.24	60.15	53.19	31.29	14.55	8.56	104.61	61.54	62.05	36.5	3.33
1008	ANON	ANON	Champions Field (Day)	ANON	win	ANON	ANON	ANON	23	Octane	517	3	0	1	3	2	1	1	100	370	49.41	1028	807	221	10	21	174	91	83	1	7	27.96	25.49	176	61	8	1283	195801	105.76	61.48	54.35	31.59	11.92	6.93	114.95	66.82	55.24	32.11	1.83
1009	ANON	ANON	Farmstead	ANON	win	ANON	ANON	ANON	23	Octane	869	5	0	2	5	5	2	2	100	386	54.02	2338	1971	367	29	36	116	58	58	1	8	68.6	65.97	509	837	9	1316	446036	217.64	58.47	119.05	31.98	35.55	9.55	263.19	70.7	105.9	28.45	3.15
1010	ANON	ANON	Farmstead	ANON	loss	ANON	ANON	ANON	28	X-Devil	454	2	0	1	5	5	5	5	40	162	29.2	905	394	511	4	46	403	200	203	2	17	61.36	23.57	183	14	0	1166	391474	263.68	71.42	94.42	25.58	11.08	3	246.49	66.77	114.98	31.14	7.71
1011	ANON	ANON	Starbase ARC (Standard)	ANON	loss	ANON	ANON	ANON	23	Octane	68	0	0	0	3	1	2	2	0	298	40.15	471	351	120	4	10	59	0	59	0	5	3.41	19.73	140	48	0	1273	131573	79.36	65.27	34.56	28.43	7.66	6.3	74.33	61.14	44.87	36.91	2.38
1012	ANON	ANON	Starbase ARC (Standard)	ANON	win	ANON	ANON	ANON	23	Octane	556	2	0	3	1	3	0	0	200	363	45.79	743	572	171	6	15	148	100	48	1	4	16.33	11.6	167	0	0	1145	125117	84.02	69.15	31.58	25.99	5.9	4.86	75.47	62.12	44.38	36.53	1.65
1013	ANON	ANON	Farmstead	ANON	win	ANON	ANON	ANON	23	Octane	1227	7	0	4	7	7	3	3	100	402	47.96	1843	1489	354	21	34	220	124	96	2	9	57.99	22.52	455	283	52	1340	359353	181.64	57.91	101.87	32.48	30.14	9.61	209.52	66.8	93.43	29.79	10.7
1014	ANON	ANON	Farmstead	ANON	loss	ANON	ANON	ANON	803	'16 Batmobile	541	3	0	0	7	7	7	7	42.86	223	20.25	767	175	592	2	53	236	0	236	0	20	80.81	13.96	165	28	3	1247	335140	216.12	70.41	72.84	23.73	17.97	5.85	202.11	65.85	101.52	33.08	3.29
1015	ANON	ANON	Beckwith Park	ANON	win	ANON	ANON	ANON	23	Octane	853	5	0	0	6	5	3	3	83.33	185	45.66	1116	768	348	11	31	271	164	107	2	9	29.62	62.43	60	346	35	1232	421118	255.29	67.66	111.62	29.58	10.41	2.76	248.03	65.73	116.27	30.81	13.02
1016	ANON	ANON	Beckwith Park	ANON	loss	ANON	ANON	ANON	23	Octane	557	3	0	0	5	6	5	5	60	271	34.49	1383	989	394	13	35	366	211	155	3	14	98.17	71.74	321	319	96	1261	434271	236.19	62.11	121.99	32.08	22.1	5.81	248.54	65.36	128.53	33.8	3.2
1017	ANON	ANON	Champions Field (Day)	ANON	win	ANON	ANON	ANON	1286	Aftershock	1437	7	0	4	8	9	4	4	87.5	307	47.67	1688	1206	482	16	46	218	35	183	1	16	24.43	57.4	103	405	70	1353	458182	223.93	58.17	127.98	33.25	33.03	8.58	218.92	56.87	152.54	39.63	13.47
1018	ANON	ANON	Champions Field (Day)	ANON	loss	ANON	ANON	ANON	23	Octane	884	4	0	2	9	8	7	7	44.44	307	41.28	1953	1277	676	17	61	597	358	239	4	21	37.19	49.4	473	428	41	1441	483956	195.37	51.65	142.53	37.68	40.36	10.67	254.89	67.38	118.8	31.41	4.57
1019	ANON	ANON	Utopia Coliseum (Snowy)	ANON	win	ANON	ANON	ANON	28	X-Devil	942	5	0	0	10	4	4	4	50	373	46.5	2134	1833	301	24	27	913	790	123	9	11	82.86	56.97	563	566	109	1269	446244	249.82	64.16	113.49	29.15	26.08	6.7	287.07	73.72	96.61	24.81	5.72
1020	ANON	ANON	Utopia Coliseum (Snowy)	ANON	loss	ANON	ANON	ANON	29	Hotshot	889	4	0	4	4	10	5	5	100	270	29.92	1676	930	746	10	65	376	95	281	1	24	75.66	31.61	123	55	4	1286	442461	243.1	61.99	133.61	34.07	15.45	3.94	276.14	70.41	110.55	28.19	5.48
1021	ANON	ANON	Aquadome	ANON	loss	ANON	ANON	ANON	23	Octane	629	3	0	1	5	6	5	5	60	188	51.56	1313	917	396	14	37	216	56	160	1	15	19.72	82.94	390	514	54	1315	459762	239.49	62.47	119.6	31.2	24.26	6.33	221.58	57.8	157.2	41.01	4.57
1022	ANON	ANON	Aquadome	ANON	win	ANON	ANON	ANON	29	Hotshot	865	5	0	1	6	5	3	3	83.33	303	38.99	1828	1167	661	15	57	342	120	222	2	20	59.05	40.22	318	298	84	1329	458570	224.43	58.95	135.2	35.51	21.08	5.54	275.17	72.28	95.2	25.01	10.34
1023	ANON	ANON	DFH Stadium	ANON	loss	ANON	ANON	ANON	23	Octane	102	0	0	0	1	6	5	5	0	372	39.96	861	663	198	8	20	162	88	74	1	7	29.29	25.16	277	145	20	1335	206150	101.85	58.58	56.69	32.61	15.31	8.81	121.88	70.11	51.96	29.89	0
1024	ANON	ANON	DFH Stadium	ANON	win	ANON	ANON	ANON	403	Dominus	665	5	0	0	6	1	0	0	83.33	237	38.03	673	426	247	6	23	231	100	131	1	11	11.81	48.63	111	185	0	1240	194156	121.59	68.85	44.83	25.38	10.19	5.77	118.35	67.01	54.1	30.63	4.16
1025	ANON	ANON	Champions Field	ANON	loss	ANON	ANON	ANON	3265	McLaren 570S	794	4	0	2	5	9	7	7	80	222	39.55	1130	614	516	8	49	548	318	230	4	21	20.18	31.7	360	192	89	1134	403651	301.49	74.49	83.55	20.64	19.71	4.87	295.73	73.06	103.46	25.56	5.56
1026	ANON	ANON	Champions Field	ANON	win	ANON	ANON	ANON	23	Octane	1163	7	0	1	9	5	4	4	77.78	247	39.64	1579	1116	463	14	43	271	95	176	1	15	47.3	56.72	219	286	7	1309	471785	246.9	60.78	131.93	32.48	27.37	6.74	252.74	62.22	142.31	35.03	11.16
1027	ANON	ANON	Neo Tokyo (Standard)	ANON	win	ANON	ANON	ANON	23	Octane	1351	6	0	5	7	6	0	0	85.71	309	46.34	1737	1360	377	17	37	631	465	166	6	14	21.19	40	169	267	42	1312	413562	200.63	58.46	121.13	35.3	21.43	6.24	189.13	55.11	145.31	42.34	8.75
1028	ANON	ANON	Neo Tokyo (Standard)	ANON	loss	ANON	ANON	ANON	31	Venom	280	0	0	1	6	7	6	6	0	244	38.2	1383	814	569	12	51	550	296	254	4	22	64.45	47.18	248	393	110	1363	433639	204.15	58.4	127.13	36.37	18.31	5.24	227.75	65.15	115.38	33	6.47
1029	ANON	ANON	Aquadome	ANON	win	ANON	ANON	ANON	23	Octane	813	4	0	2	8	6	3	3	50	432	42.66	2324	1850	474	24	41	614	405	209	5	18	78.07	55.92	860	300	94	1477	499015	185.23	49.94	124.29	33.51	61.4	16.55	248.02	66.86	120.58	32.51	2.33
1030	ANON	ANON	Aquadome	ANON	loss	ANON	ANON	ANON	23	Octane	677	3	0	2	6	8	4	4	50	215	55.54	1366	923	443	17	40	215	150	65	2	6	25.34	62.76	112	770	49	1296	427668	236.79	63.8	113.35	30.54	21.02	5.66	232.24	62.57	133.49	35.97	5.42
1031	ANON	ANON	Neo Tokyo (Standard)	ANON	win	ANON	ANON	ANON	2268	Dodge Charger R/T	701	4	0	0	6	1	1	1	66.67	247	45.8	1128	725	403	10	35	307	143	164	2	14	26.98	26.86	83	238	59	1312	350121	175.7	61.36	98.67	34.46	11.99	4.19	162.04	56.58	121.39	42.39	2.94
1032	ANON	ANON	Neo Tokyo (Standard)	ANON	loss	ANON	ANON	ANON	403	Dominus	416	1	0	2	1	6	4	4	100	306	37.52	1237	777	460	9	41	460	310	150	4	14	36.03	32.47	347	136	103	1302	342132	173.24	61.15	93.99	33.18	16.07	5.67	180.69	63.78	101.49	35.82	1.12
1033	ANON	ANON	Starbase ARC (Standard)	ANON	loss	ANON	ANON	ANON	23	Octane	936	5	0	1	7	9	6	6	71.43	264	30.17	1664	836	828	10	73	268	76	192	1	17	53.59	34.73	214	176	34	1284	529212	296.75	64.09	148.58	32.09	17.7	3.82	346.67	74.87	108.61	23.46	7.75
1034	ANON	ANON	Starbase ARC (Standard)	ANON	win	ANON	ANON	ANON	23	Octane	1025	6	0	1	9	7	5	5	66.67	349	45.09	2510	1993	517	25	51	410	200	210	3	19	115.05	44.1	241	445	100	1375	578973	284.08	61.02	138.44	29.74	43.05	9.25	273.4	58.72	185.45	39.83	6.71
1035	ANON	ANON	Mannfield (Night)	ANON	win	ANON	ANON	ANON	22	Breakout	609	4	0	0	3	0	0	0	133.33	316	56.45	869	586	283	8	6	559	276	283	4	6	7.89	0	0	0	0	1008	140405	123.6	76.11	35.3	21.74	3.49	2.15	105.75	65.12	54.38	33.49	2.27
1036	ANON	ANON	Mannfield (Night)	ANON	loss	ANON	ANON	ANON	22	Breakout	48	0	0	0	0	3	4	0	0	0	62.9	218	0	218	0	19	90	0	90	0	8	0	0	0	0	0	1258	189957	150.93	90.42	15.42	9.24	0.57	0.34	126.59	75.84	30.2	18.09	10.13
1037	ANON	ANON	DFH Stadium	ANON	win	ANON	ANON	ANON	21	Backfire	884	4	0	2	6	7	3	3	66.67	291	40.41	1700	1122	578	13	50	461	208	253	3	23	69.31	52.17	618	102	16	1445	490498	175.66	47.48	160.07	43.27	34.2	9.24	209.43	56.61	160.16	43.29	0.34
1038	ANON	ANON	DFH Stadium	ANON	loss	ANON	ANON	ANON	23	Octane	699	3	0	1	7	6	4	4	42.86	425	45.12	2606	2063	543	25	47	480	316	164	4	14	55.47	36.58	424	448	87	1387	476450	208.29	55.69	129.66	34.67	36.07	9.64	244.24	65.3	121.96	32.61	7.82
1039	ANON	ANON	Beckwith Park	ANON	win	ANON	ANON	ANON	1568	Octane ZSR	437	3	0	0	3	0	0	0	100	371	31.63	425	247	178	3	15	70	0	70	0	6	1.04	5.16	16	16	0	1386	101128	48.36	57	30.97	36.5	5.51	6.49	50.76	59.83	34.08	40.17	0
1040	ANON	ANON	Beckwith Park	ANON	loss	ANON	ANON	ANON	23	Octane	34	0	0	0	0	3	3	3	0	355	40.87	502	416	86	5	8	12	0	12	0	1	8.68	12.4	67	83	0	1360	98783	50.81	59.95	26.48	31.24	7.46	8.8	57.56	67.91	24.94	29.42	2.26
1041	ANON	ANON	Neo Tokyo (Standard)	ANON	loss	ANON	ANON	ANON	23	Octane	677	3	0	1	6	7	5	5	50	235	38.51	1384	1072	312	13	27	499	387	112	4	10	78.21	73.83	279	240	20	1138	383296	271.94	71.94	92.33	24.43	13.72	3.63	269.83	71.39	103.34	27.34	4.82
1042	ANON	ANON	Neo Tokyo (Standard)	ANON	win	ANON	ANON	ANON	23	Octane	937	5	0	2	7	6	3	3	71.43	273	42.36	1604	1072	532	14	44	694	374	320	5	25	45.74	39.07	268	333	131	1373	471848	217.78	57.15	140.4	36.85	22.87	6	219.28	57.54	147.76	38.78	14.02
1043	ANON	ANON	Beckwith Park (Stormy)	ANON	win	ANON	ANON	ANON	803	'16 Batmobile	723	3	0	1	6	5	2	2	50	474	44.28	2532	2270	262	27	24	373	301	72	4	6	77.89	59.97	463	241	56	1416	467844	184.62	52.22	121.47	34.36	47.46	13.42	195.13	55.19	139.34	39.41	19.09
1044	ANON	ANON	Beckwith Park (Stormy)	ANON	loss	ANON	ANON	ANON	23	Octane	470	2	0	1	5	6	3	3	40	282	43.83	1557	1177	380	15	33	366	198	168	2	15	45.9	67.58	418	328	7	1339	441249	223.18	63.14	100.62	28.46	29.69	8.4	214.68	60.73	124.59	35.25	14.22
1045	ANON	ANON	Neo Tokyo (Standard)	ANON	win	ANON	ANON	ANON	803	'16 Batmobile	937	5	0	0	8	2	2	2	62.5	529	36.34	2808	2444	364	26	32	564	420	144	5	12	97.1	52.09	522	104	80	1486	508296	174.35	46.84	144.75	38.88	53.16	14.28	189.44	50.89	146.49	39.35	36.32
1046	ANON	ANON	Neo Tokyo (Standard)	ANON	loss	ANON	ANON	ANON	23	Octane	430	2	0	0	2	8	5	5	100	274	36.89	1720	1228	492	13	42	417	200	217	2	18	91.23	51.03	519	76	0	1428	486759	202.04	54.23	145.81	39.14	24.69	6.63	243.4	65.34	113.5	30.47	15.64
1047	ANON	ANON	Mannfield	ANON	loss	ANON	ANON	ANON	23	Octane	622	3	0	2	3	8	6	6	100	253	37.88	1487	1055	432	14	37	404	247	157	4	14	70.15	59.68	420	344	152	1260	437336	244.8	63.12	124.22	32.03	18.79	4.85	257.49	66.4	120.49	31.07	9.83
1048	ANON	ANON	Mannfield	ANON	win	ANON	ANON	ANON	803	'16 Batmobile	966	6	0	0	8	3	3	3	75	531	40.63	2954	2609	345	29	31	981	885	96	9	9	80.46	45.02	250	209	0	1357	475386	223.42	57.53	123.75	31.86	41.21	10.61	204.13	52.56	155.12	39.94	29.13
1049	ANON	ANON	Urban Central (Dawn)	ANON	loss	ANON	ANON	ANON	23	Octane	156	0	0	0	1	12	11	11	0	406	35.23	2595	2123	472	22	39	607	498	109	5	9	111.14	34	625	76	1	1386	499356	224.85	55.4	139.46	34.36	41.59	10.25	228.77	56.36	152.55	37.58	24.59
1050	ANON	ANON	Urban Central (Dawn)	ANON	win	ANON	ANON	ANON	1932	Animus GP	1639	11	0	1	12	1	0	0	91.67	338	47.93	2141	1656	485	21	48	747	571	176	8	16	23.81	37.75	65	281	132	1400	502658	219.29	54.2	155.37	38.4	29.93	7.4	215.8	53.34	160.66	39.71	28.14
1051	ANON	ANON	DFH Stadium	ANON	win	ANON	ANON	ANON	1932	Animus GP	981	5	0	1	8	5	3	3	62.5	319	53.02	2233	1671	562	22	50	1007	748	259	9	22	31.71	31.71	92	473	125	1412	490658	205.37	53.71	142.8	37.35	34.17	8.94	195.72	51.19	170.16	44.51	16.45
1052	ANON	ANON	DFH Stadium	ANON	loss	ANON	ANON	ANON	803	'16 Batmobile	563	3	0	0	5	8	5	5	60	309	24.18	1569	943	626	11	53	316	100	216	1	18	134.64	45.45	593	156	0	1346	464567	238.47	62.38	114.19	29.87	29.63	7.75	280.66	73.42	97.18	25.42	4.45
1053	ANON	ANON	Utopia Coliseum	ANON	loss	ANON	ANON	ANON	402	Takumi	170	0	0	0	1	8	5	5	0	221	24.21	1046	700	346	7	29	104	0	104	0	9	152.53	32.2	450	4	4	1126	369445	265.24	75.07	75.15	21.27	12.93	3.66	252.35	71.42	93.43	26.44	7.54
1054	ANON	ANON	Utopia Coliseum	ANON	win	ANON	ANON	ANON	1932	Animus GP	972	5	0	1	8	1	0	0	62.5	241	66.21	1502	1226	276	21	28	765	659	106	11	10	13.64	53.67	33	678	370	1235	402727	233.4	66.66	109.93	31.4	6.78	1.94	204.19	58.32	124.29	35.5	21.63
1055	ANON	ANON	Farmstead	ANON	loss	ANON	ANON	ANON	31	Venom	130	0	0	0	0	2	2	2	0	351	57.78	943	674	269	10	16	180	136	44	2	4	28.6	22.6	71	330	67	1354	196265	87.98	55.92	58.37	37.1	10.97	6.97	98.08	62.35	51.83	32.95	7.4
1056	ANON	ANON	Farmstead	ANON	win	ANON	ANON	ANON	1932	Animus GP	306	2	0	0	2	0	0	0	100	281	55.53	686	535	151	7	16	126	83	43	1	4	4.06	11.95	22	184	16	1323	193338	85.08	55.16	61.29	39.74	7.86	5.1	79.85	51.77	63.54	41.2	10.84
1057	ANON	ANON	Neo Tokyo (Standard)	ANON	loss	ANON	ANON	ANON	23	Octane	188	0	0	1	1	14	12	12	0	294	30.5	1657	1165	492	14	42	465	369	96	4	8	123.09	52.89	736	241	30	1418	520170	243.57	58.6	133.52	32.12	38.56	9.28	276.18	66.45	133.22	32.05	6.24
1058	ANON	ANON	Neo Tokyo (Standard)	ANON	win	ANON	ANON	ANON	1932	Animus GP	1866	12	0	1	14	1	0	0	85.71	323	58.22	2298	1824	474	24	45	889	694	195	9	19	28.02	46.47	127	418	100	1494	545875	198.37	47.82	189.32	45.64	27.14	6.54	231.11	55.71	160.68	38.73	23.04
1059	ANON	ANON	Starbase ARC (Standard)	ANON	loss	ANON	ANON	ANON	23	Octane	1346	7	0	4	8	13	8	8	87.5	368	33.62	2213	1679	534	18	45	162	0	162	0	14	83.78	55.4	578	125	0	1233	511795	320.02	66.11	137.23	28.35	26.83	5.54	303.36	62.67	158.46	32.73	22.25
1060	ANON	ANON	Starbase ARC (Standard)	ANON	win	ANON	ANON	ANON	23	Octane	1299	8	0	1	13	8	7	7	61.54	276	37.86	2215	1437	778	17	67	585	247	338	4	29	65.86	63.31	816	271	157	1379	589530	303.22	62.24	149.79	30.75	34.18	7.02	344.95	70.8	136.16	27.95	6.1
1061	ANON	ANON	Mannfield	ANON	loss	ANON	ANON	ANON	23	Octane	718	2	0	3	3	8	5	5	66.67	240	30.29	1287	819	468	9	42	456	248	208	3	19	118.09	21.67	179	85	56	1159	388819	253.46	68.58	105.44	28.53	10.66	2.88	233.27	63.12	129.03	34.92	7.25
1062	ANON	ANON	Mannfield	ANON	win	ANON	ANON	ANON	23	Octane	935	5	0	1	8	3	2	2	62.5	261	36.7	1468	1082	386	13	32	209	100	109	1	9	57.13	58.79	367	203	0	1257	427242	243.98	65.83	106.27	28.67	20.37	5.5	256.36	69.17	103.81	28.01	10.45
1063	ANON	ANON	Aquadome	ANON	loss	ANON	ANON	ANON	23	Octane	966	5	0	3	8	8	6	6	62.5	183	17.98	838	200	638	2	55	157	0	157	0	13	141.87	1.55	107	7	0	1287	423867	265.72	65.69	122.13	30.19	16.64	4.11	264.94	65.5	129.13	31.92	10.42
1064	ANON	ANON	Aquadome	ANON	win	ANON	ANON	ANON	3031	Cyclone	1003	6	0	1	8	8	5	5	75	243	43.55	1382	1007	375	15	34	420	297	123	5	11	66.09	42.17	212	509	207	1168	411126	280	69.96	107.61	26.89	12.63	3.16	256.42	64.06	141.26	35.29	2.57
1065	ANON	ANON	DFH Stadium (Day)	ANON	loss	ANON	ANON	ANON	803	'16 Batmobile	408	1	0	0	5	2	2	2	20	262	41.65	1403	1053	350	13	30	500	335	165	4	15	77.41	48.65	320	248	67	1146	342275	219.89	69.77	83.17	26.39	12.09	3.84	216.59	68.73	96.24	30.54	2.32
1066	ANON	ANON	DFH Stadium (Day)	ANON	win	ANON	ANON	ANON	23	Octane	571	2	0	2	2	5	1	1	100	124	45.73	550	174	376	3	32	24	0	24	0	2	40.46	45.03	101	130	0	996	286829	269.93	86.26	37.23	11.9	5.75	1.84	245.88	78.58	64.65	20.66	2.37
1067	ANON	ANON	Beckwith Park	ANON	win	ANON	ANON	ANON	23	Octane	910	5	0	0	6	6	4	4	83.33	395	43.15	2382	1830	552	25	48	416	290	126	5	11	76.86	63.26	445	551	209	1407	499451	220.85	56.1	138.05	35.07	34.75	8.83	225.78	57.36	161.12	40.93	6.75
1068	ANON	ANON	Beckwith Park	ANON	loss	ANON	ANON	ANON	23	Octane	723	4	0	1	6	6	5	5	66.67	369	44.81	2465	2009	456	28	38	443	335	108	5	9	77.6	66.25	730	767	164	1393	495550	218.36	55.48	138.09	35.08	37.14	9.44	268.95	68.33	117.62	29.88	7.02
1069	ANON	ANON	Mannfield	ANON	loss	ANON	ANON	ANON	25	Roadhog	310	1	0	0	2	3	3	3	50	279	21.44	1526	891	635	10	53	266	0	266	0	22	109.77	27.98	277	108	0	1304	396791	210.88	65.64	93.48	29.1	16.92	5.27	219.13	68.21	97.23	30.26	4.92
1070	ANON	ANON	Mannfield	ANON	win	ANON	ANON	ANON	1159	X-Devil Mk2	628	3	0	1	3	2	1	1	100	297	47.92	1408	930	478	14	40	478	325	153	4	13	28.96	60.9	212	342	35	1249	377326	210.58	65.54	89.3	27.79	21.44	6.67	218.46	67.99	99.42	30.94	3.43
1071	ANON	ANON	DFH Stadium (Day)	ANON	loss	ANON	ANON	ANON	26	Gizmo	761	3	0	2	5	8	4	3	60	241	54.83	1810	1398	412	21	32	533	449	84	5	7	27.69	72.42	178	629	50	1275	518814	297.33	67.79	120.36	27.44	20.91	4.77	264.23	60.25	162.98	37.16	11.38
1072	ANON	ANON	DFH Stadium (Day)	ANON	win	ANON	ANON	ANON	1894	Samurai	828	4	0	0	8	5	3	3	50	338	39.78	2159	1605	554	21	48	625	380	245	6	21	99.91	63.33	602	381	105	1307	534533	266.44	60.43	152.97	34.69	21.51	4.88	303.05	68.73	126.96	28.79	10.9
1073	ANON	ANON	DFH Stadium (Day)	ANON	win	ANON	ANON	ANON	1894	Samurai	839	5	0	1	6	4	1	1	83.33	335	42.15	2005	1637	368	20	32	391	312	79	4	7	91.74	38.74	314	310	87	1276	421204	229.24	63.87	114.74	31.97	14.95	4.17	244.74	68.19	108.85	30.33	5.34
1074	ANON	ANON	DFH Stadium (Day)	ANON	loss	ANON	ANON	ANON	2269	Skyline GT-R	352	1	0	0	4	6	5	5	25	321	34.71	1505	1000	505	15	43	436	197	239	3	20	58.22	81.63	485	504	105	1241	404342	238.56	67.19	91.6	25.8	24.88	7.01	270.16	76.09	80.65	22.72	4.23
1075	ANON	ANON	Wasteland (Standard)	ANON	loss	ANON	ANON	ANON	1894	Samurai	560	2	0	0	5	3	3	3	40	318	42.84	1791	1366	425	17	36	526	367	159	5	14	94.25	50.27	382	333	133	1276	423710	229.92	64.66	104.59	29.41	21.08	5.93	217.54	61.18	130.33	36.65	7.73
1076	ANON	ANON	Wasteland (Standard)	ANON	win	ANON	ANON	ANON	403	Dominus	718	3	0	1	3	5	2	2	100	380	43.64	2090	1563	527	18	46	589	364	225	5	20	77.86	38.75	498	243	142	1368	459451	202.56	56.5	125.36	34.97	30.58	8.53	209.23	58.36	139.5	38.91	9.77
1077	ANON	ANON	Neo Tokyo (Standard)	ANON	win	ANON	ANON	ANON	2269	Skyline GT-R	826	4	0	1	8	3	2	2	50	198	17.62	972	464	508	5	43	169	0	169	0	15	185.59	5.08	69	35	0	1297	421265	229.92	64.89	114.18	32.22	10.23	2.89	221.64	62.55	127.98	36.12	4.72
1078	ANON	ANON	Neo Tokyo (Standard)	ANON	loss	ANON	ANON	ANON	1894	Samurai	612	2	0	1	3	8	4	4	66.67	395	37.37	2132	1749	383	20	35	619	487	132	5	11	84.84	50.95	470	250	12	1319	442161	222.78	61.35	116.66	32.13	23.69	6.52	242.29	66.72	114.58	31.55	6.26
1079	ANON	ANON	Urban Central (Night)	ANON	win	ANON	ANON	ANON	1603	Twinmill III	960	5	0	2	6	7	4	4	83.33	346	36.2	2099	1530	569	19	49	355	100	255	1	23	84.72	53.13	452	380	9	1365	473352	216.31	56.23	130.53	33.93	37.82	9.83	236.43	61.46	137.18	35.66	11.05
1080	ANON	ANON	Urban Central (Night)	ANON	loss	ANON	ANON	ANON	1894	Samurai	760	4	0	1	7	6	5	5	57.14	352	39.79	2262	1673	589	20	55	598	340	258	4	24	80.79	47.89	347	250	84	1322	462508	233.49	60.18	129.2	33.3	25.31	6.52	267.28	68.88	115.95	29.88	4.78
1081	ANON	ANON	Aquadome	ANON	loss	ANON	ANON	ANON	31	Venom	8	0	0	0	0	1	1	1	0	148	35.14	150	100	50	1	5	23	0	23	0	2	1.04	3.65	0	9	0	1098	45841	39.17	80.17	9.37	19.18	0.32	0.65	31.71	64.89	17.16	35.11	0
1082	ANON	ANON	Aquadome	ANON	win	ANON	ANON	ANON	23	Octane	138	1	0	0	1	0	0	0	100	444	45.53	295	264	31	3	3	108	96	12	1	1	1.99	4.26	0	22	3	1274	56873	29.05	59.41	17.9	36.61	1.95	3.99	25.21	51.55	19.73	40.35	3.96
1083	ANON	ANON	Wasteland (Standard)	ANON	win	ANON	ANON	ANON	23	Octane	1511	9	0	2	10	5	2	2	90	229	49.78	1624	1130	494	20	44	388	304	84	6	7	38.64	35.1	141	805	214	1321	485391	257.96	61.47	144.31	34.39	17.35	4.13	262.66	62.6	142.65	34	14.3
1084	ANON	ANON	Wasteland (Standard)	ANON	loss	ANON	ANON	ANON	1171	Masamune	380	2	0	0	5	10	9	9	40	231	30.77	1525	856	669	12	56	663	439	224	6	19	60.02	76.48	448	348	165	1208	451048	298.19	71.09	107.37	25.6	13.87	3.31	293.95	70.08	115.6	27.56	9.88
1085	ANON	ANON	DFH Stadium (Day)	ANON	loss	ANON	ANON	ANON	30	Merc	1070	6	0	0	13	11	9	9	46.15	253	28.38	1521	804	717	10	61	292	64	228	1	19	70.13	26.4	476	195	35	1258	480575	308.38	70.28	110.28	25.13	20.15	4.59	353.2	80.49	81.34	18.54	4.26
1086	ANON	ANON	DFH Stadium (Day)	ANON	win	ANON	ANON	ANON	23	Octane	1627	9	0	3	11	13	6	6	81.82	273	48.92	2067	1435	632	24	54	663	387	276	6	23	25.87	75.9	106	806	212	1330	504442	275.56	63	131.77	30.12	30.09	6.88	267	61.04	156.2	35.71	14.22
1087	ANON	ANON	Urban Central (Dawn)	ANON	loss	ANON	ANON	ANON	403	Dominus	248	0	0	0	4	6	4	4	0	256	32.58	1227	724	503	9	43	355	168	187	2	16	75.37	18.58	361	175	31	1351	441227	216.27	62.47	107.69	31.11	22.23	6.42	226.32	65.38	114.67	33.12	5.19
1088	ANON	ANON	Urban Central (Dawn)	ANON	win	ANON	ANON	ANON	23	Octane	1034	4	0	3	6	4	0	0	66.67	346	39.17	1959	1449	510	18	45	939	678	261	8	23	73.62	36.41	281	355	127	1414	450519	176.95	51.55	141.09	41.1	25.25	7.36	210.53	61.33	125.42	36.53	7.34
1089	ANON	ANON	Beckwith Park (Midnight)	ANON	loss	ANON	ANON	ANON	29	Hotshot	380	1	0	1	8	8	7	7	12.5	220	36.86	1407	818	589	12	51	394	163	231	2	20	73.94	128.83	416	396	45	1368	461809	228.72	62.2	111.14	30.22	27.88	7.58	263.83	71.74	98.73	26.85	5.18
1090	ANON	ANON	Beckwith Park (Midnight)	ANON	win	ANON	ANON	ANON	23	Octane	1428	7	0	6	8	8	1	1	87.5	238	31.4	1116	510	606	6	52	348	86	262	1	22	34.96	27.26	263	92	13	1178	393863	269.48	72.86	83.55	22.59	16.85	4.56	258.27	69.83	96.92	26.2	14.68
1091	ANON	ANON	Neo Tokyo (Standard)	ANON	win	ANON	ANON	ANON	23	Octane	1444	8	0	4	9	13	7	7	88.89	251	39.84	1542	978	564	12	50	278	98	180	1	17	81.82	38.06	150	230	6	1210	453576	311.05	69.36	114.63	25.56	22.78	5.08	314.61	70.15	114.87	25.61	18.98
1092	ANON	ANON	Neo Tokyo (Standard)	ANON	loss	ANON	ANON	ANON	723	Hogsticker	1092	7	0	1	13	9	8	8	53.85	314	37.4	2150	1516	634	19	56	588	336	252	4	22	58.87	55.21	505	383	63	1369	524659	252.92	56.82	167.14	37.55	25.06	5.63	328.38	73.78	105.27	23.65	11.46
1093	ANON	ANON	Utopia Coliseum (Dusk)	ANON	win	ANON	ANON	ANON	23	Octane	727	4	0	3	4	6	1	1	100	205	44.08	683	429	254	6	22	45	0	45	0	4	15.49	21.2	69	177	0	1038	208327	184.07	79.54	40.73	17.6	6.63	2.86	174.81	75.54	50.02	21.61	6.59
1094	ANON	ANON	Utopia Coliseum (Dusk)	ANON	loss	ANON	ANON	ANON	23	Octane	250	1	0	0	6	4	4	4	16.67	172	25.57	538	258	280	3	24	163	0	163	0	14	72.34	22.04	0	41	0	1287	272352	159.96	69.05	66.53	28.72	5.17	2.23	158.09	68.24	65.15	28.12	8.42
1095	ANON	ANON	Mannfield (Night)	ANON	loss	ANON	ANON	ANON	23	Octane	378	0	0	1	8	4	5	5	0	234	44.04	1205	618	587	9	52	561	241	320	4	28	35.32	63.55	267	285	161	1209	390272	261.22	73.55	80.52	22.67	13.43	3.78	278.25	78.34	73.96	20.82	2.97
1096	ANON	ANON	Mannfield (Night)	ANON	win	ANON	ANON	ANON	23	Octane	1262	5	0	8	4	8	0	0	125	136	31.41	702	186	516	3	43	72	0	72	0	6	26.48	1.36	12	113	0	973	302110	272.84	77.94	72.62	20.74	4.62	1.32	262.84	75.08	84.74	24.21	2.49
1097	ANON	ANON	Neo Tokyo (Standard)	ANON	win	ANON	ANON	ANON	31	Venom	530	3	0	1	2	3	3	3	150	169	62.7	1696	1201	495	21	46	667	463	204	7	20	5.52	176.96	637	934	273	1259	520262	397.57	71.24	137.09	24.56	23.44	4.2	426.64	76.45	119.96	21.49	11.49
1098	ANON	ANON	Neo Tokyo (Standard)	ANON	loss	ANON	ANON	ANON	23	Octane	587	3	0	0	3	2	3	3	100	248	40.28	2082	1275	807	18	63	964	404	560	7	42	72.91	55.57	352	405	176	1281	604246	376.51	67.03	159.48	28.39	25.69	4.57	413.94	73.7	138.41	24.64	9.32
1099	ANON	ANON	Utopia Coliseum (Dusk)	ANON	win	ANON	ANON	ANON	22	Breakout	1539	10	0	1	12	4	2	2	83.33	430	44.08	2534	1967	567	26	51	584	377	207	4	20	46.75	40.86	533	350	22	1451	535053	219.26	52.29	156.78	37.39	43.28	10.32	280.83	66.97	124.45	29.68	14.05
1100	ANON	ANON	Utopia Coliseum (Dusk)	ANON	loss	ANON	ANON	ANON	23	Octane	452	2	0	0	4	12	10	10	50	315	30.79	1523	1021	502	14	43	684	484	200	5	18	101.45	35.67	565	378	15	1297	470640	259.78	62.08	128.82	30.78	29.89	7.14	280.75	67.09	129.4	30.92	8.33
1101	ANON	ANON	Urban Central (Dawn)	ANON	win	ANON	ANON	ANON	3875	Guardian GXT	475	1	0	2	3	4	0	0	33.33	312	41.05	2096	1204	892	15	77	596	354	242	4	21	48.94	63.75	421	253	0	1309	496917	218.71	56.28	140.4	36.13	29.48	7.59	271.08	69.76	115.71	29.78	1.79
1102	ANON	ANON	Urban Central (Dawn)	ANON	loss	ANON	ANON	ANON	23	Octane	298	0	0	1	4	3	1	1	0	348	50.17	2275	1643	632	24	57	609	389	220	5	21	51.89	76.1	454	621	128	1354	512759	216.13	55.56	153.4	39.43	19.5	5.01	265.27	68.19	123.51	31.75	0.24
1103	ANON	ANON	Mannfield	ANON	win	ANON	ANON	ANON	23	Octane	189	1	0	1	1	1	0	0	100	256	15.74	24	0	24	0	2	0	0	0	0	0	0	0	0	0	0	1373	19208	10.6	58.79	6.82	37.83	0.61	3.38	12.39	68.76	3.31	18.37	2.32
1104	ANON	ANON	Mannfield	ANON	loss	ANON	ANON	ANON	1675	Ice Charger	10	0	0	0	1	1	1	1	0	308	13.39	36	0	36	0	3	23	0	23	0	2	1.11	0	0	0	0	1666	21931	7.26	42.46	7.12	41.64	2.72	15.91	8.15	47.63	8.96	52.37	0
1105	ANON	ANON	Utopia Coliseum	ANON	win	ANON	ANON	ANON	23	Octane	362	2	0	0	2	0	0	0	100	237	30.28	522	331	191	5	17	304	241	63	3	6	57.46	11.42	166	168	58	1348	190107	93.49	62.75	40.93	27.47	14.57	9.78	85.51	57.39	60.68	40.72	2.81
1106	ANON	ANON	Utopia Coliseum	ANON	loss	ANON	ANON	ANON	1568	Octane ZSR	130	0	0	0	0	2	2	2	0	424	46.5	974	820	154	11	14	447	375	72	5	6	27.05	23.08	303	279	124	1424	201040	71.79	48.18	65.51	43.97	11.69	7.85	104.87	70.38	44.13	29.62	0
1107	ANON	ANON	Wasteland (Standard)	ANON	loss	ANON	ANON	ANON	23	Octane	623	3	0	1	2	11	9	9	150	280	30.66	1543	714	829	10	64	624	243	381	3	26	70.9	18.69	420	285	56	1432	529777	240.78	57.14	152.03	36.08	28.59	6.78	266.06	63.14	143.82	34.13	11.51
1108	ANON	ANON	Wasteland (Standard)	ANON	win	ANON	ANON	ANON	23	Octane	1469	9	0	0	11	2	3	3	81.82	457	42.88	2738	2208	530	28	47	658	489	169	6	15	52.37	62.81	969	550	110	1531	569246	195.39	46.55	159.76	38.06	64.56	15.38	296.19	70.57	108	25.73	15.51
1109	ANON	ANON	Mannfield	ANON	loss	ANON	ANON	ANON	22	Breakout	372	1	0	0	5	10	7	7	20	257	25.82	1272	887	385	10	33	145	0	145	0	12	130.87	46.27	289	112	0	1241	428029	255.6	67.04	103.45	27.13	22.24	5.83	223.31	58.57	146.52	38.43	11.45
1110	ANON	ANON	Mannfield	ANON	win	ANON	ANON	ANON	23	Octane	1425	7	0	3	10	5	1	1	70	248	56.88	1547	1096	451	20	40	532	346	186	9	17	25.03	78.58	119	909	559	1166	383889	280.05	73.31	89.44	23.41	12.52	3.28	259.71	67.99	118.58	31.04	3.72
1111	ANON	ANON	Champions Field	ANON	loss	ANON	ANON	ANON	23	Octane	614	2	0	1	6	6	3	3	33.33	347	54.14	2391	2021	370	27	33	577	390	187	7	17	31.47	108.08	807	678	309	1415	531563	201.31	50.54	162.54	40.8	34.49	8.66	249.77	62.7	134.44	33.75	14.14
1112	ANON	ANON	Champions Field	ANON	win	ANON	ANON	ANON	23	Octane	987	3	0	3	6	6	2	2	50	213	59.16	1405	936	469	14	40	158	75	83	1	7	13.5	65.46	146	399	24	1260	463249	251.76	63.69	123.59	31.27	19.94	5.04	269.18	68.1	117.9	29.83	8.22
1113	ANON	ANON	Farmstead	ANON	win	ANON	ANON	ANON	23	Octane	1469	8	0	4	9	8	2	2	88.89	268	48	1542	1004	538	15	48	446	314	132	5	12	13.58	64.08	524	454	185	1319	471491	255.25	63.29	120.24	29.81	27.84	6.9	272.59	67.58	115.48	28.63	15.26
1114	ANON	ANON	Farmstead	ANON	loss	ANON	ANON	ANON	404	Scarab	496	2	0	0	8	9	8	8	25	211	45.35	1397	846	551	10	49	314	109	205	2	19	65.74	75.21	182	179	107	1284	466494	263.72	64.89	120.08	29.55	22.58	5.56	253.82	62.46	142.03	34.95	10.53
1115	ANON	ANON	Wasteland (Standard)	ANON	win	ANON	ANON	ANON	23	Octane	1219	6	0	3	7	8	5	5	85.71	307	42.65	1972	1347	625	16	54	597	358	239	4	22	34.94	33.07	388	125	0	1318	467471	245.59	60.77	127.59	31.57	30.93	7.65	256.99	63.59	132.97	32.9	14.15
1116	ANON	ANON	Wasteland (Standard)	ANON	loss	ANON	ANON	ANON	31	Venom	931	5	0	1	8	7	6	6	62.5	317	26.33	1777	1081	696	12	59	611	280	331	3	28	121.47	25.4	447	125	27	1236	442331	273.53	67.64	112.97	27.94	17.9	4.43	314.7	77.82	85.16	21.06	4.55
1117	ANON	ANON	Utopia Coliseum	ANON	win	ANON	ANON	ANON	23	Octane	1286	5	0	8	6	13	4	4	83.33	251	51.43	1591	1121	470	16	41	474	259	215	4	19	31.26	62.11	407	289	61	1403	484296	233.61	59.57	124.32	31.7	34.21	8.72	283.23	72.23	103.85	26.48	5.06
1118	ANON	ANON	Utopia Coliseum	ANON	loss	ANON	ANON	ANON	23	Octane	819	4	0	1	13	6	5	5	30.77	303	40.71	1920	1477	443	19	39	757	526	231	6	21	27.11	86.06	809	427	73	1436	499475	220.18	56.28	133.88	34.22	37.16	9.5	257.04	65.7	120.48	30.8	13.7
1119	ANON	ANON	Starbase ARC (Standard)	ANON	loss	ANON	ANON	ANON	28	X-Devil	589	3	0	0	6	4	4	4	50	343	32.51	1792	1262	530	15	46	674	508	166	6	14	68.5	31.31	245	237	91	1318	439252	237.63	64.66	118.32	32.19	11.58	3.15	282.35	76.82	80.73	21.97	4.45
1120	ANON	ANON	Starbase ARC (Standard)	ANON	win	ANON	ANON	ANON	23	Octane	925	4	0	3	4	6	3	3	100	242	46.19	1306	771	535	10	47	226	155	71	2	6	32.69	33.89	205	227	44	1276	420935	239.08	65.24	108.82	29.69	18.56	5.06	247.28	67.48	108.68	29.66	10.49
1121	ANON	ANON	Champions Field (Day)	ANON	loss	ANON	ANON	ANON	403	Dominus	44	0	0	0	1	5	4	4	0	161	51.81	345	247	98	4	9	23	1	22	1	2	0.97	25.53	36	54	0	1267	130999	81.96	67.97	31.77	26.35	6.85	5.68	87.73	72.75	32.86	27.25	0
1122	ANON	ANON	Champions Field (Day)	ANON	win	ANON	ANON	ANON	24	Paladin	605	4	0	0	5	1	0	0	80	320	42.15	554	400	154	6	14	112	23	89	1	8	8.54	27.61	103	208	85	1424	149949	61.61	51.04	47.99	39.76	11.1	9.2	86.43	71.61	28.98	24.01	5.29
1123	ANON	ANON	Aquadome	ANON	win	ANON	ANON	ANON	21	Backfire	252	2	0	0	1	4	1	1	200	186	28.92	1006	499	507	7	43	184	100	84	1	7	69.34	22.06	91	200	0	1108	341466	258.94	79.32	62.32	19.09	5.18	1.59	279.27	85.55	47.18	14.45	0
1124	ANON	ANON	Aquadome	ANON	win	ANON	ANON	ANON	21	Backfire	252	2	0	0	1	4	1	1	200	186	28.92	1006	499	507	7	43	184	100	84	1	7	69.34	22.06	91	200	0	1108	341466	258.94	79.32	62.32	19.09	5.18	1.59	279.27	85.55	47.18	14.45	0
1125	ANON	ANON	Aquadome	ANON	loss	ANON	ANON	ANON	23	Octane	406	1	0	0	4	1	2	2	25	490	54.28	2660	2373	287	33	24	774	642	132	8	11	46.64	63.2	128	737	157	1456	453962	152.63	46.39	148.74	45.2	27.67	8.41	171.46	52.11	111.28	33.82	46.29
1126	ANON	ANON	Aquadome	ANON	loss	ANON	ANON	ANON	23	Octane	406	1	0	0	4	1	2	2	25	490	54.28	2660	2373	287	33	24	774	642	132	8	11	46.64	63.2	128	737	157	1456	453962	152.63	46.39	148.74	45.2	27.67	8.41	171.46	52.11	111.28	33.82	46.29
1127	ANON	ANON	DFH Stadium (Day)	ANON	win	ANON	ANON	ANON	23	Octane	1043	5	0	3	5	5	2	2	100	233	39.71	1149	538	611	11	53	400	131	269	4	24	37.61	28.17	33	516	270	1264	364641	216.99	66.81	96.26	29.64	11.52	3.55	201.96	62.19	117.14	36.07	5.67
1128	ANON	ANON	DFH Stadium (Day)	ANON	loss	ANON	ANON	ANON	25	Roadhog	458	2	0	0	5	5	5	5	40	386	42.71	1711	1350	361	17	33	451	340	111	4	10	32.59	37.31	764	367	68	1457	428548	160.75	50.2	121.62	37.98	37.85	11.82	238.5	74.48	78.97	24.66	2.75
1129	ANON	ANON	Mannfield (Stormy)	ANON	loss	ANON	ANON	ANON	23	Octane	618	2	0	2	6	5	4	4	33.33	161	33.84	825	320	505	6	43	232	40	192	1	16	31.81	73.37	164	287	60	1398	476637	206.95	56.31	141.15	38.41	19.4	5.28	241.55	65.73	119.34	32.47	6.61
1130	ANON	ANON	Mannfield (Stormy)	ANON	win	ANON	ANON	ANON	23	Octane	1099	4	0	5	5	6	2	2	80	367	48.39	2030	1437	593	20	50	500	226	274	3	23	26.99	27.78	286	274	50	1387	452383	206.94	56.31	137.04	37.29	23.52	6.4	233.28	63.48	121.88	33.16	12.34
1131	ANON	ANON	Neo Tokyo (Standard)	ANON	loss	ANON	ANON	ANON	597	Delorean	565	3	0	0	5	5	5	5	60	254	39.19	1535	927	608	13	52	402	210	192	3	16	46.68	61.41	445	378	89	1252	431876	265.02	69.97	85.69	22.62	28.04	7.4	291	76.83	87.12	23	0.63
1132	ANON	ANON	Neo Tokyo (Standard)	ANON	win	ANON	ANON	ANON	23	Octane	875	5	0	0	5	5	3	3	100	397	42.28	2144	1669	475	22	42	787	697	90	9	9	48.66	43.85	366	396	186	1384	474981	209.83	55.49	144.43	38.2	23.86	6.31	238.48	63.07	131.37	34.74	8.28
1133	ANON	ANON	Champions Field	ANON	loss	ANON	ANON	ANON	597	Delorean	240	0	0	0	1	4	4	4	0	259	45.77	1240	850	390	12	35	569	440	129	6	11	45.17	61.25	508	363	159	1358	399132	188.43	60.67	98.92	31.85	23.24	7.48	203.77	65.61	98.52	31.72	8.3
1134	ANON	ANON	Champions Field	ANON	win	ANON	ANON	ANON	23	Octane	717	4	0	1	4	1	0	0	100	326	46.89	1566	1043	523	16	48	432	294	138	5	13	47.58	55.89	293	469	104	1502	434718	148.84	48.74	125.64	41.15	30.87	10.11	200.74	65.74	94.92	31.09	9.69
1135	ANON	ANON	Mannfield (Night)	ANON	loss	ANON	ANON	ANON	23	Octane	669	3	0	1	6	14	11	11	50	262	34.87	1453	817	636	11	54	270	114	156	3	13	74.47	54.18	176	282	185	1378	495670	267.13	61.92	132.63	30.74	31.64	7.33	301.32	69.85	125.71	29.14	4.38
1136	ANON	ANON	Mannfield (Night)	ANON	win	ANON	ANON	ANON	23	Octane	1623	11	0	1	14	6	3	3	78.57	367	44.93	2428	1894	534	23	47	637	420	217	5	19	63.98	46.14	309	415	80	1409	502423	236.4	54.09	168.11	38.46	32.56	7.45	311.84	71.35	113.66	26	11.57
1137	ANON	ANON	Neo Tokyo (Standard)	ANON	win	ANON	ANON	ANON	23	Octane	168	1	0	0	2	0	0	0	50	0	59.02	65	42	23	1	2	0	0	0	0	0	0	0	0	57	0	1222	42797	29.16	73.4	10.46	26.33	0.11	0.28	27.18	68.43	12.54	31.57	0
1138	ANON	ANON	Neo Tokyo (Standard)	ANON	loss	ANON	ANON	ANON	28	X-Devil	56	0	0	0	0	2	1	1	0	241	36.16	151	91	60	1	5	11	0	11	0	1	1.73	6.55	56	8	0	1112	39262	34.53	87.07	4.37	11.02	0.76	1.92	28.84	72.72	9.81	24.74	1.01
1139	ANON	ANON	Urban Central (Night)	ANON	loss	ANON	ANON	ANON	23	Octane	460	1	0	0	3	7	4	4	33.33	194	27	1050	500	550	5	46	169	0	169	0	14	160.53	5.38	220	0	0	1167	382735	247.37	70.17	84.72	24.03	20.45	5.8	247.66	70.25	101.66	28.84	3.22
1140	ANON	ANON	Urban Central (Night)	ANON	win	ANON	ANON	ANON	23	Octane	851	4	0	1	7	3	1	1	57.14	385	41.96	2057	1354	703	16	62	636	326	310	4	28	38.87	58.49	438	126	63	1438	471971	186.15	52.75	132.62	37.58	34.11	9.67	237.38	67.27	111.29	31.54	4.21
1141	ANON	ANON	Mannfield	ANON	win	ANON	ANON	ANON	23	Octane	955	5	0	2	4	3	1	1	125	311	37.44	1558	1016	542	14	48	286	196	90	3	8	54.04	31.56	152	341	103	1359	452851	206.38	57.14	131.23	36.33	23.57	6.53	203.92	56.46	152.78	42.3	4.49
1142	ANON	ANON	Mannfield	ANON	loss	ANON	ANON	ANON	22	Breakout	442	1	0	0	3	4	5	5	33.33	324	43.87	1962	1510	452	17	40	629	403	226	5	20	49.52	31.26	79	183	96	1198	403262	237.08	65.11	104.37	28.66	22.69	6.23	186.77	51.29	171.99	47.23	5.37
1143	ANON	ANON	Beckwith Park (Stormy)	ANON	loss	ANON	ANON	ANON	403	Dominus	573	3	0	0	4	7	4	4	75	293	33.36	1360	1002	358	11	30	215	100	115	1	10	115.28	25.89	279	83	4	1214	408773	243.3	65.6	113.08	30.49	14.51	3.91	232	62.55	132.79	35.8	6.1
1144	ANON	ANON	Beckwith Park (Stormy)	ANON	win	ANON	ANON	ANON	23	Octane	803	4	0	2	7	4	3	3	57.14	271	44.04	1751	1235	516	16	47	346	208	138	4	13	37.28	65.1	378	334	200	1344	451200	231.94	62.41	114.3	30.76	25.37	6.83	258.74	69.63	104.28	28.06	8.59
1145	ANON	ANON	Beckwith Park (Stormy)	ANON	loss	ANON	ANON	ANON	23	Octane	513	3	0	0	7	10	9	9	42.86	202	26.66	1262	713	549	8	46	238	100	138	1	12	103.27	8.38	67	93	7	1206	428573	292.96	71.62	107.47	26.27	8.59	2.1	305.84	74.78	90.48	22.12	12.68
1146	ANON	ANON	Beckwith Park (Stormy)	ANON	win	ANON	ANON	ANON	23	Octane	1407	9	0	2	10	7	3	3	90	401	45.18	2309	1804	505	24	46	706	539	167	8	16	61.72	46.67	470	477	180	1275	465383	276.49	66.07	117.55	28.09	24.46	5.84	275.54	65.84	133.04	31.79	9.91
1147	ANON	ANON	Urban Central (Night)	ANON	loss	ANON	ANON	ANON	23	Octane	561	3	0	0	8	6	8	8	37.5	271	38.66	1623	1058	565	15	50	332	200	132	2	11	39.85	38	337	364	0	1324	483257	257.16	62.51	142.43	34.62	11.78	2.86	347.93	84.58	56.47	13.73	6.98
1148	ANON	ANON	Urban Central (Night)	ANON	win	ANON	ANON	ANON	23	Octane	1520	8	0	4	6	8	3	3	133.33	371	37.64	1994	1381	613	17	53	294	76	218	1	19	26.7	62.35	414	318	23	1329	481132	261.05	63.65	115.65	28.2	33.43	8.15	255.99	62.42	150.22	36.63	3.91
1149	ANON	ANON	Urban Central (Night)	ANON	loss	ANON	ANON	ANON	23	Octane	182	0	0	0	3	3	3	3	0	301	40.58	1292	885	407	11	36	404	214	190	3	17	60.42	69.74	563	230	89	1343	383482	188.61	63.1	83	27.77	27.29	9.13	221.73	74.18	74.85	25.04	2.32
1150	ANON	ANON	Urban Central (Night)	ANON	win	ANON	ANON	ANON	23	Octane	682	3	0	1	3	3	0	0	100	354	50.32	1632	1178	454	19	40	357	274	83	5	8	22.7	79.04	272	601	229	1369	383233	178.77	60.44	97.92	33.1	19.11	6.46	200.72	67.85	88.97	30.08	6.12
1151	ANON	ANON	Aquadome	ANON	loss	ANON	ANON	ANON	3265	McLaren 570S	290	0	0	2	3	4	4	4	0	350	46.72	1755	1510	245	18	22	412	292	120	3	10	72.14	44.08	372	290	7	1245	339165	184.13	63.64	88.78	30.68	16.42	5.68	195.91	67.71	85.63	29.6	7.78
1152	ANON	ANON	Aquadome	ANON	win	ANON	ANON	ANON	23	Octane	887	4	0	3	4	3	0	0	100	286	47.44	1328	1009	319	14	29	266	166	100	2	9	37.79	44.38	136	282	12	1357	367259	173.63	60.01	101.55	35.1	14.14	4.89	185.18	64.01	97.26	33.62	6.88
1153	ANON	ANON	Wasteland (Standard, Night)	ANON	win	ANON	ANON	ANON	23	Octane	914	5	0	2	5	2	0	0	100	356	40.89	1121	761	360	9	31	249	149	100	2	9	14.33	19.7	177	140	52	1354	270833	136.27	60.6	74.19	32.99	14.42	6.41	156.79	69.72	64.03	28.47	4.06
1154	ANON	ANON	Wasteland (Standard, Night)	ANON	loss	ANON	ANON	ANON	23	Octane	152	0	0	0	2	5	5	5	0	246	29.68	840	485	355	5	30	244	100	144	1	12	40.74	4.36	61	14	0	1192	246787	159.9	70.18	60.49	26.55	7.44	3.27	163.45	71.74	64.38	28.26	0
1155	ANON	ANON	Aquadome	ANON	win	ANON	ANON	ANON	23	Octane	1086	5	0	5	4	6	1	1	125	282	41.79	660	444	216	5	19	30	0	30	0	3	16.7	16.55	143	61	5	1338	206029	120.29	64.69	52.27	28.11	13.38	7.2	115.72	62.24	62.84	33.8	7.38
1156	ANON	ANON	Aquadome	ANON	loss	ANON	ANON	ANON	404	Scarab	244	1	0	0	6	4	5	5	16.67	293	23.96	669	408	261	5	22	158	100	58	1	5	54.18	12.15	289	91	0	1227	197568	123.64	66.49	52.19	28.07	10.12	5.44	130.59	70.23	53.18	28.6	2.18
1157	ANON	ANON	Mannfield	ANON	loss	ANON	ANON	ANON	22	Breakout	621	4	0	0	5	9	5	5	80	278	36.85	1601	1092	509	15	44	416	236	180	4	15	48.47	66.89	463	407	163	1228	431404	268.63	68.5	101.55	25.89	22	5.61	317.3	80.91	68.73	17.53	6.15
1158	ANON	ANON	Mannfield	ANON	win	ANON	ANON	ANON	23	Octane	993	5	0	2	9	5	4	4	55.56	357	43.29	1905	1477	428	20	37	517	274	243	3	21	30.49	51.66	356	439	25	1407	482140	209.97	53.95	145.21	37.31	33.99	8.73	231.94	59.6	146.09	37.54	11.15
1159	ANON	ANON	Neo Tokyo (Standard)	ANON	loss	ANON	ANON	ANON	23	Octane	552	2	0	1	3	5	3	3	66.67	281	45.49	1893	1448	445	19	37	417	187	230	3	19	63.66	56.22	342	451	112	1365	451104	196.74	55.91	134.8	38.31	20.36	5.79	224.18	63.7	120.13	34.14	7.6
1160	ANON	ANON	Neo Tokyo (Standard)	ANON	win	ANON	ANON	ANON	23	Octane	607	3	0	0	5	3	2	2	60	331	39.82	1668	1128	540	15	46	254	100	154	1	13	72.39	34.61	188	346	0	1365	447616	197.21	55.58	139.95	39.44	17.69	4.99	188.47	53.11	151.7	42.75	14.69
1161	ANON	ANON	Champions Field	ANON	loss	ANON	ANON	ANON	23	Octane	478	2	0	0	2	5	5	5	100	352	36.91	1908	1579	329	18	28	478	382	96	4	8	77.59	78.95	989	221	17	1311	441855	231.41	62.6	109.87	29.72	28.38	7.68	260.67	70.52	100.85	27.28	8.14
1162	ANON	ANON	Champions Field	ANON	win	ANON	ANON	ANON	23	Octane	991	5	0	0	5	2	2	2	100	375	43.64	2112	1556	556	19	48	332	167	165	3	14	53.59	46.79	392	276	65	1505	503305	177.37	48.11	149.81	40.63	41.51	11.26	221.3	60.02	134.25	36.41	13.15
1163	ANON	ANON	Utopia Coliseum (Dusk)	ANON	loss	ANON	ANON	ANON	23	Octane	536	2	0	2	2	9	4	4	100	158	35.31	868	417	451	6	39	228	94	134	1	12	36.56	60.87	104	190	5	1156	388460	270.04	73.63	86.95	23.71	9.78	2.67	265.46	72.38	99.9	27.24	1.4
1164	ANON	ANON	Utopia Coliseum (Dusk)	ANON	win	ANON	ANON	ANON	23	Octane	785	4	0	0	9	2	2	2	44.44	411	53.05	2287	1873	414	28	38	721	527	194	9	18	59.63	42.7	239	728	382	1457	494689	178.43	48.64	161.8	44.11	26.62	7.26	214.24	58.4	144.76	39.46	7.86
1165	ANON	ANON	Farmstead	ANON	loss	ANON	ANON	ANON	3880	Guardian G1	391	1	0	1	3	4	3	3	33.33	290	50.32	1380	1092	288	17	26	300	207	93	3	8	16.69	52.07	265	621	92	1276	388586	189.57	59.32	113.62	35.56	16.36	5.12	206.58	64.65	106.92	33.46	6.05
1166	ANON	ANON	Farmstead	ANON	win	ANON	ANON	ANON	23	Octane	581	3	0	1	4	3	1	1	75	382	45.81	1873	1559	314	18	28	483	400	83	4	7	35.91	60.5	386	231	0	1493	450693	156.31	48.91	132.9	41.59	30.35	9.5	199.21	62.34	112.67	35.26	7.68
1167	ANON	ANON	Aquadome	ANON	loss	ANON	ANON	ANON	30	Merc	889	4	0	1	9	8	5	5	44.44	407	43.4	3216	2685	531	34	46	1045	832	213	10	19	94.04	63.5	684	721	167	1345	669716	317.71	59.16	170.66	31.78	48.71	9.07	325.02	60.52	194.16	36.15	17.9
1168	ANON	ANON	Aquadome	ANON	win	ANON	ANON	ANON	23	Octane	1012	5	0	1	8	9	4	4	62.5	337	43.5	2555	1739	816	24	72	488	216	272	5	23	49.14	67.03	590	477	283	1416	691913	291.02	54.49	208.72	39.08	34.34	6.43	331.42	62.05	185.96	34.82	16.7
1169	ANON	ANON	DFH Stadium (Day)	ANON	win	ANON	ANON	ANON	23	Octane	890	5	0	1	8	7	4	4	62.5	407	40.46	2313	1614	699	23	61	819	579	240	8	20	52.75	36.27	616	344	152	1434	538880	215.24	51.34	163.83	39.08	40.16	9.58	248.9	59.37	159.55	38.06	10.79
1170	ANON	ANON	DFH Stadium (Day)	ANON	loss	ANON	ANON	ANON	23	Octane	657	4	0	0	7	8	5	5	57.14	386	37.15	2329	1869	460	22	40	914	744	170	8	15	97.57	50.97	795	341	64	1351	474880	248.15	60.52	121.43	29.61	40.46	9.87	276.99	67.55	118.55	28.91	14.51
1171	ANON	ANON	Mannfield	ANON	win	ANON	ANON	ANON	23	Octane	793	4	0	1	5	6	3	3	80	329	40.56	1641	1171	470	16	42	407	260	147	3	13	57.94	42.88	111	299	0	1472	495442	181.59	49.6	158.94	43.41	25.61	6.99	215.61	58.89	140.85	38.47	9.68
1172	ANON	ANON	Mannfield	ANON	loss	ANON	ANON	ANON	23	Octane	637	3	0	0	6	5	4	4	50	256	46.64	1370	953	417	16	35	339	184	155	3	13	54.03	50.28	376	587	116	1455	491967	189.53	51.76	150.86	41.2	25.75	7.03	223.44	61.03	135.38	36.98	7.31
1173	ANON	ANON	DFH Stadium (Day)	ANON	loss	ANON	ANON	ANON	3880	Guardian G1	288	1	0	2	1	6	3	3	100	273	52.07	1274	771	503	11	45	178	16	162	1	14	37.61	62.87	458	355	89	1258	392605	211.96	64.72	101.53	31	14.01	4.28	256.09	78.2	66.38	20.27	5.03
1174	ANON	ANON	DFH Stadium (Day)	ANON	win	ANON	ANON	ANON	23	Octane	672	3	0	1	6	1	1	1	50	392	44.74	1925	1405	520	16	47	480	246	234	3	21	57.19	36.02	274	165	60	1494	466784	152.81	46.58	146.06	44.53	29.17	8.89	172.56	52.6	140.64	42.87	14.84
1175	ANON	ANON	Farmstead	ANON	loss	ANON	ANON	ANON	23	Octane	583	2	0	3	4	7	4	4	50	312	51.4	1444	1066	378	14	34	341	176	165	2	15	31.79	44.97	298	339	23	1385	401887	171.27	54.74	118.12	37.75	23.48	7.5	221.77	70.88	87.67	28.02	3.42
1176	ANON	ANON	Farmstead	ANON	win	ANON	ANON	ANON	23	Octane	852	4	0	2	7	4	2	2	57.14	351	39.84	1544	1037	507	12	43	320	236	84	3	7	47.14	19.17	358	113	63	1479	424239	158.9	51.05	120.94	38.85	31.44	10.1	181.46	58.29	122.17	39.25	7.65
1177	ANON	ANON	Starbase ARC (Standard)	ANON	loss	ANON	ANON	ANON	23	Octane	1237	5	0	6	7	13	6	6	71.43	360	41.75	2069	1558	511	20	48	354	220	134	3	14	36.84	44.94	416	451	92	1360	488907	254.66	61.31	122.43	29.47	38.29	9.22	250.68	60.35	150.25	36.17	14.46
1178	ANON	ANON	Starbase ARC (Standard)	ANON	win	ANON	ANON	ANON	2268	Dodge Charger R/T	1125	6	0	1	13	7	5	5	46.15	213	44.82	1543	1047	496	14	43	252	69	183	3	17	15.2	60.61	360	372	250	1366	507381	241.01	57.6	154.62	36.95	22.8	5.45	307.38	73.46	109.26	26.11	1.79
1179	ANON	ANON	Farmstead	ANON	win	ANON	ANON	ANON	23	Octane	877	4	0	1	5	1	0	0	80	397	48.5	2013	1519	494	21	47	696	469	227	6	20	47.83	47.41	655	362	45	1499	482690	159.95	46.47	153.11	44.48	31.16	9.05	203.72	59.18	132.07	38.37	8.42
1180	ANON	ANON	Farmstead	ANON	loss	ANON	ANON	ANON	2269	Skyline GT-R	333	0	0	2	1	5	4	4	0	350	28.75	1815	1314	501	14	42	207	26	181	1	15	141.35	30.65	732	91	73	1342	432921	203.97	59.57	107.94	31.52	30.51	8.91	219	63.96	119.48	34.89	3.93
1181	ANON	ANON	DFH Stadium	ANON	win	ANON	ANON	ANON	23	Octane	578	3	0	0	5	6	2	2	60	299	36.94	1790	1158	632	16	53	302	98	204	2	17	59.74	44.87	231	369	101	1395	478973	198.04	53.97	146.16	39.83	22.72	6.19	260.82	71.08	102.03	27.81	4.07
1182	ANON	ANON	DFH Stadium	ANON	loss	ANON	ANON	ANON	23	Octane	572	2	0	1	6	5	3	3	33.33	267	42.91	1418	853	565	12	50	217	60	157	2	15	57.28	43.61	200	334	139	1398	464803	205.69	56.5	130.14	35.75	28.22	7.75	239.22	65.71	119.55	32.84	5.27
1183	ANON	ANON	Utopia Coliseum	ANON	loss	ANON	ANON	ANON	1171	Masamune	190	1	0	0	4	3	3	3	25	327	29.79	751	569	182	6	15	160	100	60	1	5	43.06	30.44	243	30	0	1231	168747	104.28	68.46	35.85	23.54	12.19	8	104.7	68.74	47.61	31.26	0
1184	ANON	ANON	Utopia Coliseum	ANON	win	ANON	ANON	ANON	23	Octane	531	3	0	2	3	4	1	1	100	336	34.6	698	548	150	7	13	123	100	23	1	2	16.1	33.07	188	124	0	1412	196334	82.72	53.11	64.24	41.24	8.8	5.65	105.48	67.72	47.85	30.72	2.43
1185	ANON	ANON	Starbase ARC (Standard)	ANON	loss	ANON	ANON	ANON	23	Octane	577	3	0	0	3	4	4	4	100	298	34.42	1552	1097	455	13	39	297	140	157	2	14	55.05	67.39	598	205	62	1349	455420	218.13	59.25	130.04	35.32	20.01	5.43	273.12	74.18	89.07	24.19	5.99
1186	ANON	ANON	Starbase ARC (Standard)	ANON	win	ANON	ANON	ANON	23	Octane	755	4	0	0	4	3	3	3	100	312	36.53	1674	1205	469	14	41	346	202	144	3	13	54.68	29.48	318	163	91	1340	437245	215.05	57.81	134.3	36.1	22.67	6.09	237.05	63.72	125.32	33.69	9.65
1187	ANON	ANON	Beckwith Park	ANON	win	ANON	ANON	ANON	23	Octane	637	3	0	1	3	3	1	1	100	421	37.21	2245	1796	449	21	39	431	290	141	4	13	99.6	51.7	344	221	116	1551	504908	147.61	42.77	161.59	46.82	35.95	10.42	191.59	55.51	144.9	41.98	8.67
1188	ANON	ANON	Beckwith Park	ANON	loss	ANON	ANON	ANON	23	Octane	414	1	0	1	3	3	3	3	33.33	271	35.9	1344	999	345	11	30	242	176	66	2	6	84.56	42.23	200	105	23	1300	424507	205.31	59.43	114.06	33.02	26.09	7.55	204.2	59.11	138.07	39.97	3.18
1189	ANON	ANON	Neo Tokyo (Standard)	ANON	win	ANON	ANON	ANON	23	Octane	114	1	0	0	1	0	0	0	100	495	48.03	193	169	24	2	2	0	0	0	0	0	2.77	3.93	110	30	0	1601	39294	12.6	44.29	11.38	40	4.47	15.71	19.51	68.58	8.94	31.42	0
1190	ANON	ANON	Neo Tokyo (Standard)	ANON	loss	ANON	ANON	ANON	1568	Octane ZSR	6	0	0	0	0	1	1	1	0	472	56.54	184	162	22	2	2	11	0	11	0	1	5.2	1.5	84	37	0	1740	40631	8.87	32.42	12.23	44.7	6.26	22.88	17.53	64.1	7.33	26.8	2.49
1191	ANON	ANON	Mannfield	ANON	loss	ANON	ANON	ANON	3879	Guardian	560	2	0	3	3	9	3	3	66.67	200	40.77	1095	796	299	10	22	161	87	74	1	7	53.83	130.26	168	217	12	1223	391498	231.49	66.6	102.35	29.45	13.74	3.95	232.52	66.89	115.07	33.11	0
1192	ANON	ANON	Mannfield	ANON	win	ANON	ANON	ANON	23	Octane	693	3	0	0	9	3	2	2	33.33	409	34.56	2172	1653	519	19	44	803	558	245	7	21	110.39	18.43	540	72	60	1537	505808	154.57	43.75	160.64	45.47	38.07	10.78	197.28	55.84	151.29	42.82	4.72
1193	ANON	ANON	Champions Field	ANON	loss	ANON	ANON	ANON	23	Octane	309	0	0	1	1	6	4	4	0	331	28.34	1414	894	520	10	46	394	291	103	3	9	86.72	9.4	420	19	8	1462	413143	156.4	52.29	109.07	36.46	33.64	11.25	159.01	53.16	136.93	45.78	3.17
1194	ANON	ANON	Champions Field	ANON	win	ANON	ANON	ANON	23	Octane	771	4	0	0	6	1	0	0	66.67	332	61.92	1629	1371	258	24	25	498	368	130	5	13	9.8	101.08	288	1037	133	1463	408410	150.03	50.16	120.24	40.2	28.83	9.64	175.08	58.53	108.26	36.19	15.77
1195	ANON	ANON	DFH Stadium	ANON	win	ANON	ANON	ANON	23	Octane	1581	10	0	2	11	3	2	2	90.91	360	34.23	1988	1378	610	17	54	906	645	261	7	24	55.3	33.66	516	325	54	1457	528477	225.31	52.19	168.08	38.93	38.32	8.88	260.52	60.34	158.6	36.74	12.6
1196	ANON	ANON	DFH Stadium	ANON	loss	ANON	ANON	ANON	23	Octane	334	2	0	0	3	11	10	10	66.67	181	29.73	1009	448	561	5	48	231	87	144	1	12	71.04	26.76	400	51	12	1283	488886	306.78	70.91	109.87	25.39	16	3.7	303.54	70.16	119.82	27.69	9.3
1197	ANON	ANON	Mannfield	ANON	loss	ANON	ANON	ANON	23	Octane	581	2	0	2	7	6	5	5	28.57	258	53.08	1815	1367	448	20	39	635	473	162	6	14	32.33	72.87	316	644	132	1444	489950	197.24	53.26	142.32	38.43	30.78	8.31	234.07	63.21	132.36	35.74	3.9
1198	ANON	ANON	Mannfield	ANON	win	ANON	ANON	ANON	23	Octane	994	5	0	3	6	7	2	2	83.33	360	41.47	1955	1443	512	17	47	433	206	227	3	20	70.92	47.75	445	266	96	1459	490680	188.83	50.57	149.04	39.92	35.5	9.51	225.02	60.27	146.41	39.21	1.93
1199	ANON	ANON	Farmstead	ANON	win	ANON	ANON	ANON	23	Octane	254	1	0	0	1	1	0	0	100	385	41.31	542	434	108	5	9	36	0	36	0	3	7.32	13.44	20	65	0	1374	118673	49.51	53.7	38.43	41.69	4.25	4.61	52.93	57.41	35.94	38.98	3.32
1200	ANON	ANON	Farmstead	ANON	loss	ANON	ANON	ANON	403	Dominus	74	0	0	0	1	1	1	0	0	211	38.23	270	187	83	2	7	60	0	60	0	5	23.02	20.88	125	12	0	1226	101588	60.37	65.99	26.35	28.8	4.77	5.21	72.45	79.19	19.04	20.81	0
1201	ANON	ANON	Aquadome	ANON	win	ANON	ANON	ANON	23	Octane	1195	7	0	1	7	8	5	5	100	348	30.38	1768	1250	518	14	45	372	262	110	3	9	63.36	42.73	275	82	0	1401	505081	230.45	56.34	150.39	36.77	28.16	6.89	242.62	59.32	161.98	39.6	4.41
1202	ANON	ANON	Aquadome	ANON	loss	ANON	ANON	ANON	25	Roadhog	831	5	0	0	8	7	7	7	62.5	217	29.32	1162	677	485	9	42	394	163	231	2	20	81.04	60.7	324	232	45	1276	463662	279.19	68.01	114.95	28	16.37	3.99	280.02	68.21	124.79	30.4	5.7
1203	ANON	ANON	Salty Shores	ANON	loss	ANON	ANON	ANON	23	Octane	232	0	0	0	4	3	3	3	0	313	39.05	1483	1016	467	14	39	492	216	276	3	23	68.32	43.33	588	315	83	1404	440099	181.79	55.19	115.48	35.06	32.14	9.76	233.24	70.81	95.33	28.94	0.83
1204	ANON	ANON	Salty Shores	ANON	win	ANON	ANON	ANON	23	Octane	679	3	0	2	3	4	0	0	100	379	48.93	1880	1350	530	18	48	614	442	172	6	16	48.07	40.67	216	310	59	1465	450380	152.1	45.99	153.77	46.49	24.86	7.52	205.84	62.24	122.56	37.06	2.33
1205	ANON	ANON	Mannfield	ANON	win	ANON	ANON	ANON	22	Breakout	921	5	0	1	8	5	4	4	62.5	240	38.78	1553	1055	498	13	42	424	247	177	3	15	36.95	100.52	286	249	52	1309	425052	239.44	62.26	123.29	32.06	21.87	5.69	282.21	73.38	99.96	25.99	2.43
1206	ANON	ANON	Mannfield	ANON	loss	ANON	ANON	ANON	23	Octane	745	4	0	0	5	8	5	5	80	285	27.5	1469	947	522	10	45	371	176	195	2	17	113.64	33.4	231	29	0	1360	450327	244.89	62.97	124.63	32.04	19.41	4.99	245.03	63	130.52	33.56	13.38
1207	ANON	ANON	DFH Stadium (Day)	ANON	loss	ANON	ANON	ANON	3265	McLaren 570S	605	3	0	0	5	6	4	4	60	363	38.89	1983	1485	498	18	43	290	102	188	2	16	92.65	42.26	323	217	0	1297	439809	214.24	57.65	131.09	35.28	26.27	7.07	251.58	67.7	117.66	31.66	2.37
1208	ANON	ANON	DFH Stadium (Day)	ANON	win	ANON	ANON	ANON	23	Octane	869	4	0	3	6	5	3	3	66.67	354	25.97	1879	1223	656	13	57	463	296	167	3	14	118.69	14.8	283	39	3	1404	471354	188.77	51.23	150.31	40.79	29.42	7.98	222.45	60.36	146.06	39.64	0
1209	ANON	ANON	Salty Shores	ANON	loss	ANON	ANON	ANON	21	Backfire	707	3	0	2	8	7	4	4	37.5	267	54.55	1696	1243	453	18	41	360	172	188	2	17	24.67	59.61	125	484	31	1397	512717	225.86	56.96	147.05	37.09	23.58	5.95	257.18	64.86	127.87	32.25	11.44
1210	ANON	ANON	Salty Shores	ANON	win	ANON	ANON	ANON	23	Octane	894	4	0	2	7	8	3	3	57.14	407	39.16	2497	1832	665	22	61	403	230	173	3	16	94.42	32.31	406	330	63	1478	545735	198.46	49.28	171.79	42.66	32.43	8.05	232.29	57.69	160.21	39.79	10.18
1211	ANON	ANON	Farmstead	ANON	win	ANON	ANON	ANON	23	Octane	1098	4	0	3	8	7	3	3	50	452	41.67	2863	2205	658	27	58	1011	730	281	11	25	95.27	22.23	617	167	112	1503	606044	198.49	45.01	185.75	42.12	56.73	12.86	277.31	62.89	157.92	35.81	5.74
1212	ANON	ANON	Farmstead	ANON	loss	ANON	ANON	ANON	23	Octane	791	3	0	2	7	8	4	4	42.86	243	38.8	1606	959	647	13	57	570	342	228	5	20	83.5	37.33	327	261	157	1328	544398	260.49	59.07	140.51	31.86	39.96	9.06	276.41	62.68	157.46	35.71	7.09
1213	ANON	ANON	DFH Stadium (Stormy)	ANON	win	ANON	ANON	ANON	23	Octane	705	3	0	2	4	4	2	2	75	382	40.5	2115	1470	645	17	56	355	189	166	2	14	72.05	31.03	525	154	10	1485	487824	171.92	48.54	153.19	43.25	29.09	8.21	205.56	58.04	139.04	39.25	9.6
1214	ANON	ANON	DFH Stadium (Stormy)	ANON	loss	ANON	ANON	ANON	402	Takumi	424	2	0	1	4	4	3	3	50	250	59.03	1560	1025	535	17	50	410	190	220	3	19	15.57	106.7	208	728	118	1374	445181	197.64	55.8	137.46	38.81	19.11	5.4	252.38	71.25	97.76	27.6	4.07
1215	ANON	ANON	Beckwith Park	ANON	win	ANON	ANON	ANON	23	Octane	767	4	0	2	5	6	3	3	80	373	40.43	2061	1691	370	21	32	450	365	85	4	7	73.32	46.54	547	275	16	1462	501356	196.98	52.37	142.14	37.79	37	9.84	234.18	62.26	134.46	35.75	7.47
1216	ANON	ANON	Beckwith Park	ANON	loss	ANON	ANON	ANON	23	Octane	710	3	0	1	6	5	4	4	50	361	49.19	2006	1665	341	20	29	383	247	136	3	12	79.12	34.25	128	334	52	1346	453402	222.88	59.84	130.23	34.97	19.34	5.19	205.32	55.13	136.97	36.78	30.16
1217	ANON	ANON	Starbase ARC (Standard)	ANON	loss	ANON	ANON	ANON	23	Octane	696	3	0	2	5	6	4	4	60	314	42.85	1589	1124	465	15	41	365	209	156	3	13	55.24	63.41	323	156	22	1418	470047	205.06	55.58	131.29	35.59	32.59	8.83	244.62	66.3	119.45	32.38	4.87
1218	ANON	ANON	Starbase ARC (Standard)	ANON	win	ANON	ANON	ANON	23	Octane	803	4	0	1	6	5	3	3	66.67	384	51.91	2129	1779	350	27	33	686	608	78	7	10	32.52	110.65	919	941	113	1369	465599	208.83	56.12	112.83	30.32	50.43	13.55	229.83	61.77	129.43	34.78	12.83
1219	ANON	ANON	Farmstead	ANON	loss	ANON	ANON	ANON	23	Octane	412	1	0	0	5	2	2	2	20	227	59.48	1246	852	394	15	36	387	253	134	4	12	26.05	57.16	38	605	156	1249	392963	218.45	65.37	102.22	30.59	13.51	4.04	235.08	70.34	92.02	27.54	7.09
1220	ANON	ANON	Farmstead	ANON	win	ANON	ANON	ANON	23	Octane	690	2	0	2	2	5	1	1	100	332	45.52	1727	1340	387	17	35	388	272	116	4	10	63.87	42.01	263	194	32	1355	419588	190.27	56.94	122.95	36.79	20.96	6.27	196.4	58.77	129.65	38.8	8.12
1221	ANON	ANON	Urban Central	ANON	loss	ANON	ANON	ANON	23	Octane	732	3	0	2	3	8	6	6	100	388	38.56	2086	1436	650	17	57	530	400	130	4	12	81.53	29.56	372	259	0	1499	532623	185.86	47.16	173.52	44.03	34.74	8.81	219.49	55.69	162.9	41.33	11.72
1222	ANON	ANON	Urban Central	ANON	win	ANON	ANON	ANON	23	Octane	972	6	0	1	8	3	3	3	75	234	40.57	1388	628	760	10	65	255	0	255	0	22	33.8	52.66	370	380	7	1318	465755	249.13	63.21	125.84	31.93	19.15	4.86	285.14	72.35	100.85	25.59	8.13
1223	ANON	ANON	Utopia Coliseum	ANON	win	ANON	ANON	ANON	23	Octane	909	5	0	2	6	4	2	2	83.33	323	41.14	1652	1263	389	17	33	329	254	75	3	7	54.19	38.76	463	156	49	1485	509011	187.81	50.29	152.6	40.86	33.04	8.85	207.69	55.61	145.12	38.86	20.65
1224	ANON	ANON	Utopia Coliseum	ANON	loss	ANON	ANON	ANON	23	Octane	448	2	0	0	4	6	5	5	50	218	39.88	1221	736	485	11	42	262	61	201	1	18	32.89	42	236	363	38	1260	427620	240.8	65.08	114.84	31.04	14.37	3.88	266.74	72.09	100.12	27.06	3.15
1225	ANON	ANON	Mannfield	ANON	win	ANON	ANON	ANON	23	Octane	855	5	0	0	8	2	4	4	62.5	354	35.78	2012	1283	729	16	62	905	612	293	7	25	95.25	24.76	358	316	87	1550	543560	175.28	44.99	169.72	43.57	44.56	11.44	232.18	59.6	147.77	37.93	9.62
1226	ANON	ANON	Mannfield	ANON	loss	ANON	ANON	ANON	23	Octane	699	4	0	0	2	8	5	5	200	228	33.49	1442	792	650	10	54	297	70	227	1	19	49.78	40.87	470	207	29	1348	466231	241.85	62.8	122.08	31.7	21.2	5.5	290.01	75.3	91.62	23.79	3.5
1227	ANON	ANON	DFH Stadium	ANON	win	ANON	ANON	ANON	23	Octane	423	3	0	0	4	0	0	0	75	261	22.01	369	108	261	2	22	257	100	157	1	13	27.5	6.1	129	91	0	1488	136670	49.84	47.94	48.77	46.91	5.36	5.16	63.38	60.96	35.72	34.36	4.87
1228	ANON	ANON	DFH Stadium	ANON	loss	ANON	ANON	ANON	30	Merc	6	0	0	0	0	4	3	3	0	292	29.47	395	275	120	3	10	259	187	72	2	6	7.3	31.04	147	24	12	1342	121183	61.84	59.48	35.38	34.03	6.75	6.49	70.13	67.46	28.7	27.61	5.13
1229	ANON	ANON	Mannfield (Stormy)	ANON	win	ANON	ANON	ANON	23	Octane	1022	6	0	1	12	5	3	3	50	378	41.62	2233	1606	627	20	54	536	317	219	5	19	94.44	39.91	390	380	182	1558	543491	163.16	42.45	185.85	48.35	35.34	9.19	234.24	60.94	143.73	37.4	6.38
1230	ANON	ANON	Mannfield (Stormy)	ANON	loss	ANON	ANON	ANON	607	Grog	742	3	0	4	5	12	6	6	60	280	33.6	1528	1071	457	13	38	406	238	168	3	14	78.14	38.24	447	228	61	1273	435191	237.24	62.3	127.57	33.5	15.97	4.19	264.23	69.39	111.22	29.21	5.32
1231	ANON	ANON	Mannfield (Stormy)	ANON	win	ANON	ANON	ANON	23	Octane	858	6	0	0	6	1	1	1	100	259	50.27	1404	923	481	14	41	398	222	176	4	15	21.98	46.61	304	376	181	1487	420982	220.78	59.55	119.48	32.23	30.49	8.22	263.78	71.15	102.8	27.73	4.17
1232	ANON	ANON	Mannfield (Stormy)	ANON	loss	ANON	ANON	ANON	3875	Guardian GXT	152	1	0	0	1	6	6	6	100	89	46.7	422	136	286	2	24	34	0	34	0	3	19.42	81.99	122	63	0	923	252247	315.89	85.11	37.84	10.2	17.41	4.69	272.54	73.44	88.07	23.73	10.52
1233	ANON	ANON	Wasteland (Standard, Night)	ANON	win	ANON	ANON	ANON	23	Octane	751	3	0	1	4	5	2	2	75	446	39.32	2405	1725	680	19	60	888	694	194	7	17	68.31	25.1	635	92	5	1593	547561	145.37	39.52	175.44	47.7	47.02	12.78	226.84	61.67	135.32	36.79	5.68
1234	ANON	ANON	Wasteland (Standard, Night)	ANON	loss	ANON	ANON	ANON	25	Roadhog	506	2	0	0	5	4	3	3	40	327	40.48	1802	1282	520	19	47	443	263	180	4	17	83.86	31.6	354	632	145	1308	425195	235.51	64.51	114.68	31.41	14.89	4.08	283.46	77.64	75.98	20.81	5.64
1235	ANON	ANON	Beckwith Park (Stormy)	ANON	win	ANON	ANON	ANON	23	Octane	880	4	0	2	6	6	3	3	66.67	306	46.66	1942	1342	600	21	52	487	343	144	6	12	91.11	59.8	325	484	165	1509	608078	213.98	48.75	185.57	42.28	39.35	8.97	269.39	61.38	164.67	37.52	4.83
1236	ANON	ANON	Beckwith Park (Stormy)	ANON	loss	ANON	ANON	ANON	23	Octane	846	3	0	3	6	6	4	4	50	266	39.07	1627	1007	620	13	46	899	564	335	7	21	58.53	43.17	485	297	140	1308	530882	269.89	61.57	140.48	32.05	27.96	6.38	290.27	66.22	143.49	32.74	4.57
1237	ANON	ANON	Champions Field	ANON	win	ANON	ANON	ANON	23	Octane	1168	7	0	0	8	5	4	4	87.5	311	41.01	1958	1355	603	16	53	653	521	132	6	11	79.82	24.64	458	138	38	1473	536098	213.28	51.53	172.3	41.63	28.29	6.84	257.75	62.28	147.3	35.59	8.81
1238	ANON	ANON	Champions Field	ANON	loss	ANON	ANON	ANON	25	Roadhog	759	4	0	1	5	8	7	7	80	280	33.87	1543	824	719	11	63	310	100	210	1	18	44.09	21	244	262	0	1288	459810	259.66	63.33	137.28	33.48	13.05	3.18	336.59	82.1	69.67	16.99	3.73
1239	ANON	ANON	Neo Tokyo (Standard)	ANON	loss	ANON	ANON	ANON	2269	Skyline GT-R	316	0	0	1	1	2	1	1	0	437	47.36	2273	2010	263	25	23	752	592	160	7	14	81.03	58.77	430	494	107	1433	440152	152.37	47.97	138.1	43.48	27.17	8.55	212.3	66.84	99.9	31.45	5.43
1240	ANON	ANON	Neo Tokyo (Standard)	ANON	win	ANON	ANON	ANON	23	Octane	414	1	0	1	2	1	0	0	50	313	45.26	1719	1178	541	14	47	563	367	196	4	18	68.16	19	214	194	32	1561	481140	126.7	39.89	158.86	50.01	32.08	10.1	192.63	60.64	119.74	37.7	5.27
1241	ANON	ANON	Utopia Coliseum (Dusk)	ANON	win	ANON	ANON	ANON	3875	Guardian GXT	864	5	0	1	4	7	4	4	125	262	39.5	1690	1025	665	14	59	389	133	256	3	22	47.24	34.8	275	387	166	1313	491522	258.08	62.72	131.54	31.97	21.87	5.31	285.46	69.37	118.5	28.8	7.52
1242	ANON	ANON	Utopia Coliseum (Dusk)	ANON	loss	ANON	ANON	ANON	23	Octane	713	4	0	0	7	4	5	5	57.14	370	41.2	2194	1594	600	21	53	554	360	194	6	17	44.17	28.1	449	345	109	1478	548848	198.8	48.31	179.14	43.53	33.55	8.15	248.34	60.35	145.14	35.27	18.02
1243	ANON	ANON	Neo Tokyo (Standard)	ANON	win	ANON	ANON	ANON	23	Octane	992	5	0	1	7	5	2	2	71.43	373	39.19	1988	1554	434	18	38	307	178	129	3	11	72.96	25.1	306	245	121	1551	526877	160.08	43.36	167.62	45.4	41.52	11.25	233.38	63.21	130.76	35.42	5.07
1244	ANON	ANON	Neo Tokyo (Standard)	ANON	loss	ANON	ANON	ANON	2269	Skyline GT-R	612	2	0	1	5	7	5	5	40	333	47.6	2208	1684	524	23	47	617	441	176	5	17	36.9	82.91	562	628	58	1481	505616	170.1	45.68	169.18	45.44	33.07	8.88	253.48	68.08	114.48	30.75	4.39
1245	ANON	ANON	Mannfield (Stormy)	ANON	loss	ANON	ANON	ANON	23	Octane	651	3	0	1	8	6	5	5	37.5	264	40.08	1470	1075	395	14	34	460	267	193	3	17	58.27	69.03	532	340	44	1195	411099	272.64	71.41	90.19	23.62	18.94	4.96	273.67	71.68	102.64	26.88	5.47
1246	ANON	ANON	Mannfield (Stormy)	ANON	win	ANON	ANON	ANON	23	Octane	875	5	0	1	6	8	3	3	83.33	178	35.88	839	345	494	6	43	187	100	87	1	8	19.4	91.62	191	265	0	1264	431572	288.84	76.87	77.63	20.66	9.27	2.47	281.58	74.94	91.23	24.28	2.93
1247	ANON	ANON	Beckwith Park (Stormy)	ANON	win	ANON	ANON	ANON	23	Octane	902	4	0	2	7	6	3	3	57.14	359	42.76	1870	1340	530	15	47	305	100	205	1	17	87.43	29.4	476	95	0	1544	521329	166.91	45.34	162.93	44.26	38.29	10.4	217.32	59.04	140.72	38.23	10.08
1248	ANON	ANON	Beckwith Park (Stormy)	ANON	loss	ANON	ANON	ANON	4155	Ecto-1	753	3	0	2	6	7	4	4	50	434	44.33	2415	2065	350	28	31	595	483	112	7	10	27.7	92.89	1056	678	216	1497	499447	181.57	48.76	137.6	36.95	53.21	14.29	252.58	67.83	115.2	30.94	4.6
1249	ANON	ANON	DFH Stadium (Stormy)	ANON	draw	ANON	ANON	ANON	23	Octane	134	1	0	0	1	1	1	1	100	296	26.11	164	80	84	1	7	92	80	12	1	1	3.13	5.63	12	19	19	1386	50196	29.9	63.98	13.81	29.55	3.02	6.46	36.04	77.12	8.33	17.83	2.36
1250	ANON	ANON	DFH Stadium (Stormy)	ANON	draw	ANON	ANON	ANON	28	X-Devil	124	1	0	0	1	1	1	1	100	130	19.94	42	0	42	0	4	11	0	11	0	1	0	0	0	0	0	1315	43062	33.5	71.69	12.6	26.96	0.63	1.35	29	62.06	15.32	32.78	2.41
1251	ANON	ANON	Salty Shores	ANON	win	ANON	ANON	ANON	23	Octane	918	4	0	1	8	7	3	3	50	364	42.51	2525	1565	960	18	84	486	276	210	3	20	41.81	34.23	576	210	38	1552	650843	193.83	42.41	208.79	45.69	54.39	11.9	295.16	64.59	155.78	34.09	6.07
1252	ANON	ANON	Salty Shores	ANON	loss	ANON	ANON	ANON	22	Breakout	797	3	0	2	7	8	4	4	42.86	371	44.74	2787	2195	592	27	50	646	481	165	5	14	45.93	80.66	914	511	21	1477	621218	225.26	48.93	184.15	40	50.96	11.07	280.39	60.91	166.85	36.24	13.13
1253	ANON	ANON	Aquadome	ANON	win	ANON	ANON	ANON	23	Octane	1096	6	0	3	5	9	4	4	120	235	35.35	1209	523	686	7	59	311	180	131	3	11	55.39	20.03	178	105	45	1335	460499	243.96	61.19	129.89	32.58	24.86	6.24	240.34	60.28	145.14	36.4	13.23
1254	ANON	ANON	Aquadome	ANON	loss	ANON	ANON	ANON	22	Breakout	784	4	0	1	9	5	6	6	44.44	366	48.93	2383	1906	477	25	41	725	524	201	8	18	66.84	50.37	231	596	278	1399	500451	227.74	57.1	145.45	36.47	25.62	6.42	272.13	68.23	116.92	29.32	9.77
1255	ANON	ANON	Urban Central (Dawn)	ANON	win	ANON	ANON	ANON	23	Octane	637	3	0	1	3	3	0	0	100	305	48.89	1125	713	412	10	37	335	234	101	3	9	32.97	37.36	122	259	72	1489	331846	114.44	48.11	107.1	45.02	16.35	6.87	167.58	70.44	70.31	29.56	0
1256	ANON	ANON	Urban Central (Dawn)	ANON	loss	ANON	ANON	ANON	23	Octane	204	0	0	0	3	3	3	3	0	388	38.73	1451	1234	217	14	18	601	492	109	5	9	51.13	50.29	460	165	7	1348	306626	129.08	53.62	94.76	39.36	16.91	7.02	157.04	65.23	77.58	32.22	6.13
1257	ANON	ANON	Champions Field (Day)	ANON	win	ANON	ANON	ANON	23	Octane	835	4	0	0	5	7	3	3	80	299	38.16	1521	863	658	13	57	147	7	140	1	12	57.46	41.73	456	351	92	1399	476173	213.5	57.34	131.94	35.43	26.91	7.23	252.52	67.82	114.22	30.68	5.61
1258	ANON	ANON	Champions Field (Day)	ANON	loss	ANON	ANON	ANON	1894	Samurai	787	3	0	1	7	5	4	4	42.86	313	47.33	1874	1360	514	18	45	461	216	245	3	22	31.23	51.83	649	447	83	1403	479561	195.65	52.51	148.07	39.74	28.9	7.76	283.31	76.03	86.91	23.32	2.4
1259	ANON	ANON	Utopia Coliseum	ANON	loss	ANON	ANON	ANON	403	Dominus	292	2	0	0	6	5	5	5	33.33	209	27.87	492	100	392	1	33	119	0	119	0	10	30.46	4.97	86	0	0	1205	215717	146.68	70.42	57.26	27.49	4.34	2.08	148.48	71.29	55.83	26.81	3.97
1260	ANON	ANON	Utopia Coliseum	ANON	win	ANON	ANON	ANON	23	Octane	905	5	0	3	5	6	2	2	100	323	49.07	1030	721	309	9	28	274	180	94	2	9	12.37	21.05	99	135	30	1342	230381	130.78	62.75	65.1	31.24	12.53	6.01	129.87	62.31	62.74	30.1	15.8
1261	ANON	ANON	Champions Field (Day)	ANON	loss	ANON	ANON	ANON	23	Octane	86	0	0	0	2	4	3	3	0	306	35.2	721	457	264	5	22	272	200	72	2	6	24.94	3.97	27	0	0	1389	220047	107.76	60.62	55.46	31.2	14.53	8.17	108.8	61.21	59.22	33.32	9.73
1262	ANON	ANON	Champions Field (Day)	ANON	win	ANON	ANON	ANON	23	Octane	562	3	0	2	4	2	0	0	75	271	42.48	697	461	236	7	21	376	224	152	4	14	6.45	56.84	258	249	186	1361	220637	103.32	58.14	60.93	34.29	13.46	7.57	109.7	61.73	66.79	37.58	1.23
1263	ANON	ANON	Aquadome	ANON	loss	ANON	ANON	ANON	3614	Artemis	366	1	0	0	5	3	5	5	20	199	37.2	1338	757	581	13	50	195	0	195	0	17	70.71	29.43	246	550	8	1320	422614	231.9	65.59	104.52	29.56	17.14	4.85	251.75	71.21	99.43	28.12	2.37
1264	ANON	ANON	Aquadome	ANON	win	ANON	ANON	ANON	23	Octane	1125	5	0	3	3	5	1	1	166.67	322	47.92	1828	1286	542	19	50	508	354	154	5	15	40.6	41.28	81	440	42	1456	481880	179.22	49.69	166.35	46.12	15.14	4.2	241.92	67.07	114.23	31.67	4.56
1265	ANON	ANON	DFH Stadium	ANON	win	ANON	ANON	ANON	403	Dominus	796	3	0	2	4	3	2	2	75	260	58.91	1471	1060	411	18	38	372	182	190	3	16	9.57	63.77	268	752	117	1287	424167	212.17	59.76	126.43	35.61	16.41	4.62	227.55	64.1	122.62	34.54	4.83
1266	ANON	ANON	DFH Stadium	ANON	loss	ANON	ANON	ANON	23	Octane	460	2	0	0	3	4	3	3	66.67	306	48.95	1725	1075	650	20	59	161	0	161	0	15	41.83	40.24	221	597	5	1476	483809	182.86	51.89	143.06	40.6	26.48	7.51	228.59	64.87	116.02	32.92	7.79
1267	ANON	ANON	Champions Field (Day)	ANON	win	ANON	ANON	ANON	23	Octane	1375	9	0	0	11	4	3	3	81.82	352	41.42	2050	1563	487	20	44	602	465	137	5	12	70.23	39.5	288	263	3	1457	546993	219.72	51.45	170.91	40.02	36.4	8.52	256.41	60.04	147.17	34.46	23.45
1268	ANON	ANON	Champions Field (Day)	ANON	loss	ANON	ANON	ANON	1624	Endo	705	3	0	2	4	11	9	9	75	206	42.78	1299	669	630	9	54	377	186	191	2	16	19.45	46.7	458	175	14	1296	456560	274.89	64.63	130.33	30.64	20.11	4.73	298.66	70.22	109.87	25.83	16.8
1269	ANON	ANON	Champions Field	ANON	win	ANON	ANON	ANON	3426	Diestro	1613	10	0	1	13	3	1	1	76.92	317	42.7	1820	1373	447	16	39	426	254	172	4	15	45.9	54.6	460	233	145	1338	481807	246.84	60.61	130.15	31.96	30.26	7.43	262.72	64.51	134	32.9	10.53
1270	ANON	ANON	Champions Field	ANON	loss	ANON	ANON	ANON	23	Octane	246	1	0	0	3	13	10	10	33.33	460	17.67	2219	1400	819	14	68	333	200	133	2	11	192.82	35.38	741	0	0	1436	514215	232.92	57.47	144.37	35.62	28.03	6.92	336.22	82.95	57.45	14.17	11.64
1271	ANON	ANON	Beckwith Park (Midnight)	ANON	loss	ANON	ANON	ANON	23	Octane	338	1	0	1	3	2	2	2	33.33	265	50.25	1098	617	481	10	41	411	273	138	5	12	21.13	27.3	249	299	139	1306	334080	164.64	60.96	88.92	32.93	16.5	6.11	158.16	58.56	107.24	39.71	4.67
1272	ANON	ANON	Beckwith Park (Midnight)	ANON	win	ANON	ANON	ANON	23	Octane	484	2	0	2	2	3	1	1	100	331	40.97	1306	830	476	10	42	355	200	155	2	13	60.77	16.1	223	75	0	1546	397570	120.31	44.55	122.08	45.2	27.67	10.25	160.87	59.57	106.99	39.62	2.2
1273	ANON	ANON	Neo Tokyo (Standard)	ANON	win	ANON	ANON	ANON	23	Octane	411	3	0	0	3	0	0	0	100	335	42.66	341	214	127	3	11	11	0	11	0	1	21.3	5.67	0	91	0	1385	96814	47.72	58.83	28.08	34.62	5.31	6.55	52.45	64.68	26.23	32.35	2.41
1274	ANON	ANON	Neo Tokyo (Standard)	ANON	loss	ANON	ANON	ANON	23	Octane	20	0	0	0	0	3	3	3	0	162	24.33	196	100	96	1	8	148	100	48	1	4	8.34	21.64	12	0	0	1316	91288	56.34	69.47	21.99	27.11	2.77	3.42	56.3	69.42	24.8	30.58	0
1275	ANON	ANON	Mannfield	ANON	win	ANON	ANON	ANON	23	Octane	712	3	0	1	6	4	2	2	50	220	47.94	1285	916	369	14	34	252	87	165	2	14	42.9	87.28	182	495	116	1235	410305	238.54	66.92	105.45	29.58	12.46	3.5	226.19	63.46	121.25	34.02	9.01
1276	ANON	ANON	Mannfield	ANON	loss	ANON	ANON	ANON	23	Octane	681	2	0	2	4	6	3	3	50	374	39.88	1916	1432	484	17	42	423	285	138	3	12	72.1	31.96	293	277	17	1439	477423	184.03	51.62	150.92	42.33	21.57	6.05	204.13	57.26	144.7	40.59	7.69
1277	ANON	ANON	Utopia Coliseum (Dusk)	ANON	win	ANON	ANON	ANON	23	Octane	1022	6	0	0	9	2	2	2	66.67	327	29.94	1656	880	776	12	67	561	199	362	4	31	92.2	18.17	70	226	103	1422	492494	201.35	52.9	155.49	40.85	23.8	6.25	235.19	61.79	138.09	36.28	7.36
1278	ANON	ANON	Utopia Coliseum (Dusk)	ANON	loss	ANON	ANON	ANON	1856	Jager 619	394	2	0	0	2	9	6	6	100	345	44.43	2074	1683	391	21	32	198	44	154	1	11	58.06	73.71	599	426	55	1352	462038	234.62	61.64	99.8	26.22	46.23	12.15	259.41	68.15	118.2	31.05	3.03
1279	ANON	ANON	Aquadome	ANON	loss	ANON	ANON	ANON	2070	Werewolf	316	1	0	1	1	10	7	7	100	232	41.16	1113	692	421	10	36	143	54	89	1	8	22.46	33	145	314	45	1355	308484	159.24	61.47	91.82	35.44	8.01	3.09	193.14	74.55	65.93	25.45	0
1280	ANON	ANON	Aquadome	ANON	win	ANON	ANON	ANON	24	Paladin	1026	7	0	0	10	1	1	1	70	297	18.42	893	546	347	6	30	460	246	214	3	19	86.42	9.1	292	53	53	1370	311557	154.07	59.37	89.57	34.52	15.85	6.11	158.31	61.01	92.84	35.78	8.35
1281	ANON	ANON	Mannfield	ANON	loss	ANON	ANON	ANON	22	Breakout	559	3	0	0	6	8	5	5	50	264	32.48	1265	892	373	10	32	307	139	168	2	15	43.55	51.62	470	113	67	1317	391813	208.84	63.56	100.54	30.6	19.19	5.84	208.69	63.51	113.37	34.5	6.52
1282	ANON	ANON	Mannfield	ANON	win	ANON	ANON	ANON	22	Breakout	984	5	0	2	8	6	3	3	62.5	311	46.88	1576	1214	362	17	31	335	220	115	3	10	28.78	44.54	525	396	85	1315	395454	202.53	60.98	105.22	31.68	24.39	7.34	224.72	67.66	99.41	29.93	8.01
1283	ANON	ANON	Neo Tokyo (Standard)	ANON	win	ANON	ANON	ANON	23	Octane	549	3	0	0	6	0	0	0	50	422	52.93	1047	914	133	12	15	354	256	98	3	12	19.22	23.95	112	288	46	1395	216692	90.75	53.91	64.9	38.55	12.7	7.54	88.92	52.82	62.46	37.1	16.97
1284	ANON	ANON	Neo Tokyo (Standard)	ANON	loss	ANON	ANON	ANON	22	Breakout	146	0	0	1	0	6	3	3	0	304	37.82	843	614	229	7	19	139	127	12	2	1	47.81	13.44	101	85	72	1303	203667	103.31	61.4	60.83	36.15	4.11	2.44	114.05	67.79	48.41	28.77	5.79
1285	ANON	ANON	Mannfield	ANON	loss	ANON	ANON	ANON	23	Octane	442	1	0	1	2	5	4	4	50	290	38.03	1554	1007	547	13	48	445	270	175	3	16	78.06	16.13	152	153	29	1431	475623	180.66	50.85	151.11	42.54	23.49	6.61	193.8	54.55	151.47	42.64	10
1286	ANON	ANON	Mannfield	ANON	win	ANON	ANON	ANON	28	X-Devil	811	4	0	1	5	2	1	1	80	328	49.72	1941	1680	261	21	25	458	349	109	5	10	70.92	85.12	594	430	152	1286	427438	218.23	61.37	111	31.22	26.34	7.41	273.72	76.98	77.35	21.75	4.5
1287	ANON	ANON	Urban Central	ANON	loss	ANON	ANON	ANON	2949	Fast 4WD	1321	8	0	1	14	9	9	9	57.14	242	30.06	1735	1076	659	14	55	504	254	250	3	21	66.02	33.66	323	323	45	1267	497993	313.75	67.28	136.59	29.29	15.99	3.43	338.98	72.69	119.43	25.61	7.91
1288	ANON	ANON	Urban Central	ANON	win	ANON	ANON	ANON	23	Octane	1885	9	0	6	9	14	8	8	100	320	34.37	1990	1129	861	14	75	168	0	168	0	15	40.84	22.56	30	182	0	1306	524553	313.51	65.56	139.17	29.1	25.53	5.34	303.55	63.48	156.66	32.76	18
1289	ANON	ANON	Neo Tokyo (Standard)	ANON	loss	ANON	ANON	ANON	1416	Breakout Type-S	652	2	0	3	2	6	3	3	100	224	36.7	1265	774	491	10	44	649	433	216	5	18	37.49	24.04	119	236	66	1276	415306	224.33	64.02	114.49	32.68	11.57	3.3	237.16	67.68	113.23	32.32	0
1290	ANON	ANON	Neo Tokyo (Standard)	ANON	win	ANON	ANON	ANON	23	Octane	665	3	0	0	6	2	2	2	50	361	35.75	1987	1475	512	18	46	793	614	179	7	16	74.72	20.1	217	117	69	1403	462330	190.14	53.83	138.63	39.25	24.45	6.92	203.41	57.59	141.68	40.11	8.13
1291	ANON	ANON	Starbase ARC (Standard)	ANON	win	ANON	ANON	ANON	21	Backfire	595	2	0	1	3	2	1	1	66.67	383	50.28	2212	1827	385	26	35	748	552	196	8	18	41.17	83.36	643	781	256	1447	484091	175.66	50	134.39	38.25	41.28	11.75	230.43	65.59	117.9	33.56	3
1292	ANON	ANON	Starbase ARC (Standard)	ANON	loss	ANON	ANON	ANON	23	Octane	408	1	0	1	2	3	2	2	50	313	30.6	1661	1134	527	12	45	302	100	202	1	17	117.79	18.93	145	65	0	1494	500532	162.07	46.12	157.25	44.75	32.07	9.13	194	55.21	140.8	40.07	16.6
1293	ANON	ANON	Utopia Coliseum	ANON	loss	ANON	ANON	ANON	23	Octane	588	2	0	1	5	4	3	3	40	368	55.88	1980	1694	286	25	26	260	146	114	2	10	50.5	59.41	787	813	53	1380	452411	189.95	53.87	121.02	34.32	41.65	11.81	243.07	68.93	94.28	26.74	15.27
1294	ANON	ANON	Utopia Coliseum	ANON	win	ANON	ANON	ANON	23	Octane	716	3	0	2	4	5	2	2	75	330	45.59	1921	1471	450	19	39	363	208	155	3	14	73.84	40.49	221	414	77	1420	457534	185.26	51.72	144.36	40.3	28.59	7.98	210.74	58.83	137.18	38.3	10.28
1295	ANON	ANON	Beckwith Park (Stormy)	ANON	loss	ANON	ANON	ANON	3265	McLaren 570S	54	0	0	0	0	4	3	3	0	188	47.46	526	393	133	5	12	81	34	47	1	4	42.61	3.67	0	41	0	1235	142035	91.26	65.11	40.09	28.6	8.81	6.29	79.6	56.79	58.09	41.45	2.47
1296	ANON	ANON	Beckwith Park (Stormy)	ANON	win	ANON	ANON	ANON	3031	Cyclone	493	3	0	0	4	0	0	0	75	315	37.24	677	536	141	7	13	163	116	47	2	4	16.3	10.73	0	163	83	1402	174240	77.51	54.32	56.46	39.57	8.72	6.11	87.15	61.08	52.71	36.94	2.83
1297	ANON	ANON	Urban Central (Night)	ANON	win	ANON	ANON	ANON	3031	Cyclone	900	6	0	0	7	2	0	0	85.71	313	36.56	1582	1001	581	12	50	508	254	254	3	22	74.23	9.43	102	52	45	1263	401807	239.61	64.75	104.61	28.27	25.85	6.99	211.29	57.09	146.63	39.62	12.15
1298	ANON	ANON	Urban Central (Night)	ANON	loss	ANON	ANON	ANON	23	Octane	114	0	0	0	2	7	6	6	0	250	22.96	1287	763	524	8	44	305	100	205	1	17	128.22	33.53	380	36	0	1265	415137	264.15	71.39	84.19	22.75	21.69	5.86	267.26	72.23	82.8	22.38	19.96
1299	ANON	ANON	Starbase ARC (Standard)	ANON	win	ANON	ANON	ANON	3031	Cyclone	799	3	0	4	4	7	2	2	75	309	46.97	1670	1172	498	15	47	394	284	110	4	10	31.27	58.71	228	212	26	1276	407474	232.57	65.29	103.55	29.07	20.07	5.63	221.67	62.24	125.13	35.13	9.38
1300	ANON	ANON	Starbase ARC (Standard)	ANON	loss	ANON	ANON	ANON	1919	Centio V17	574	2	0	1	7	4	3	3	28.57	197	29.45	967	571	396	6	34	291	87	204	1	17	70.95	38.37	296	29	12	1230	399755	256.45	72.49	83.51	23.61	13.8	3.9	262.62	74.24	85.41	24.14	5.73
1301	ANON	ANON	Mannfield (Night)	ANON	loss	ANON	ANON	ANON	3265	McLaren 570S	637	3	0	1	5	7	5	5	60	326	45.22	1939	1538	401	19	35	737	548	189	6	17	55.45	41.6	220	372	62	1347	440946	248.29	60.98	127.38	31.28	31.52	7.74	259.57	63.75	144.43	35.47	3.2
1302	ANON	ANON	Mannfield (Night)	ANON	win	ANON	ANON	ANON	3031	Cyclone	924	5	0	1	7	5	3	3	71.43	326	43.44	1839	1061	778	14	66	146	2	144	1	12	30.69	26.1	248	196	0	1301	458010	257.02	62.98	117.86	28.88	33.21	8.14	260.61	63.86	137.43	33.68	10.06
1303	ANON	ANON	Neo Tokyo (Standard)	ANON	loss	ANON	ANON	ANON	24	Paladin	600	2	0	1	7	2	3	3	28.57	405	44.3	2191	1849	342	23	29	440	219	221	3	19	71.25	61.65	1008	450	81	1381	450452	199.06	56.77	115.71	33	35.9	10.24	243.66	69.48	105.74	30.15	1.27
1304	ANON	ANON	Neo Tokyo (Standard)	ANON	win	ANON	ANON	ANON	3031	Cyclone	762	3	0	3	2	7	2	2	150	339	36.13	1704	1191	513	16	44	278	100	178	1	15	51.01	23.24	257	187	0	1397	447619	192.67	54.53	139.06	39.36	21.57	6.11	191.09	54.09	156.34	44.25	5.87
1305	ANON	ANON	Utopia Coliseum	ANON	win	ANON	ANON	ANON	23	Octane	927	4	0	4	6	6	1	1	66.67	200	31.57	1011	518	493	7	41	120	0	120	0	10	73.81	19.93	233	181	0	1305	409976	214.77	64.09	103.94	31.01	16.42	4.9	236.46	70.56	95.98	28.64	2.7
1306	ANON	ANON	Utopia Coliseum	ANON	loss	ANON	ANON	ANON	3031	Cyclone	494	1	0	2	6	6	4	4	16.67	396	40.74	1951	1532	419	19	37	577	444	133	6	12	59.01	25.49	243	305	130	1352	425886	187.26	55.48	121.94	36.13	28.3	8.39	201.23	59.62	133.39	39.52	2.89
1307	ANON	ANON	Mannfield (Stormy)	ANON	win	ANON	ANON	ANON	3031	Cyclone	719	3	0	2	5	4	2	2	60	302	45.15	1587	1108	479	16	42	411	233	178	5	15	16.53	67.29	119	368	172	1363	439971	200.12	57.23	132.62	37.93	16.91	4.84	235	67.21	106.37	30.42	8.27
1308	ANON	ANON	Mannfield (Stormy)	ANON	loss	ANON	ANON	ANON	28	X-Devil	621	2	0	2	4	5	3	3	50	309	31.98	1643	1150	493	13	42	649	374	275	5	24	135.75	56.63	641	165	141	1199	395548	252.34	71.53	73.95	20.96	26.49	7.51	254.95	72.27	94.83	26.88	3
1309	ANON	ANON	Champions Field (Day)	ANON	win	ANON	ANON	ANON	23	Octane	852	5	0	0	9	4	4	4	55.56	318	50.17	2048	1548	500	22	46	675	390	285	6	26	29.84	49.8	168	666	223	1451	526285	207.1	51.52	160.47	39.92	34.38	8.55	238.74	59.39	151.85	37.78	11.37
1310	ANON	ANON	Champions Field (Day)	ANON	loss	ANON	ANON	ANON	3031	Cyclone	838	4	0	3	4	9	5	5	100	341	39.06	1964	1486	478	17	43	267	159	108	2	9	73.89	42.68	164	145	40	1392	507270	227.79	56.24	140.04	34.58	37.18	9.18	220.66	54.48	180.58	44.59	3.78
1311	ANON	ANON	Salty Shores	ANON	win	ANON	ANON	ANON	3031	Cyclone	635	4	0	0	6	2	1	1	66.67	375	46.2	1149	844	305	13	27	235	140	95	3	8	29.54	28.07	202	332	83	1369	277927	129.6	58.03	73.02	32.7	20.7	9.27	119.87	53.68	98.38	44.05	5.07
1312	ANON	ANON	Salty Shores	ANON	loss	ANON	ANON	ANON	22	Breakout	224	1	0	0	2	6	4	4	50	208	29.64	756	392	364	6	31	252	116	136	2	12	57.57	17.2	140	207	83	1343	273028	135.02	60.46	76.89	34.43	11.41	5.11	141.65	63.43	73.43	32.88	8.24
1313	ANON	ANON	Salty Shores	ANON	win	ANON	ANON	ANON	23	Octane	753	5	0	0	7	2	2	2	71.43	187	44.61	941	728	213	9	20	193	100	93	1	9	15.23	119.51	194	180	6	1362	377201	185.23	60.71	101.17	33.16	18.69	6.13	192.47	63.09	106.09	34.77	6.52
1314	ANON	ANON	Salty Shores	ANON	loss	ANON	ANON	ANON	3031	Cyclone	446	2	0	1	2	7	5	5	100	368	46.1	1668	1090	578	15	42	373	247	126	3	11	37.96	26.17	225	261	52	1361	384490	172.63	55.74	116.77	37.7	20.31	6.56	169.61	54.76	132.21	42.69	7.91
1315	ANON	ANON	Utopia Coliseum (Dusk)	ANON	win	ANON	ANON	ANON	3031	Cyclone	822	3	0	3	6	7	2	2	50	378	44.62	1692	1256	436	16	38	262	100	162	1	14	60.11	25.69	328	338	0	1373	423281	192.53	56.72	125.83	37.07	21.05	6.2	186.98	55.09	146.03	43.02	6.4
1316	ANON	ANON	Utopia Coliseum (Dusk)	ANON	loss	ANON	ANON	ANON	23	Octane	560	2	0	1	7	6	3	3	28.57	341	50.75	1814	1496	318	19	28	310	180	130	3	11	10.43	53.78	491	403	120	1393	431365	183.76	54.98	110.94	33.19	39.51	11.82	224.97	67.31	105.44	31.55	3.8
1317	ANON	ANON	Salty Shores	ANON	win	ANON	ANON	ANON	3031	Cyclone	1219	7	0	3	7	6	3	3	100	287	38.12	1625	1061	564	14	50	199	46	153	1	13	74.15	21.33	98	76	0	1319	438968	247.85	61.98	127.01	31.76	25.05	6.26	249.76	62.45	145.28	36.33	4.87
1318	ANON	ANON	Salty Shores	ANON	loss	ANON	ANON	ANON	403	Dominus	605	3	0	0	6	7	7	7	50	306	46.36	1880	1381	499	18	43	556	377	179	5	16	30.74	49.68	369	385	130	1212	419560	273.13	68.13	108.7	27.11	19.08	4.76	269.32	67.18	122.97	30.67	8.62
1319	ANON	ANON	Mannfield (Stormy)	ANON	win	ANON	ANON	ANON	3031	Cyclone	368	2	0	2	2	2	0	0	100	278	29.22	136	100	36	1	3	0	0	0	0	0	5	1.3	44	0	0	1154	27185	26.61	73.29	8.8	24.24	0.9	2.48	25.45	70.09	10.86	29.91	0
1320	ANON	ANON	Mannfield (Stormy)	ANON	loss	ANON	ANON	ANON	31	Venom	20	0	0	0	2	2	2	2	0	251	18.99	150	100	50	1	5	24	0	24	0	2	2.28	0	20	0	0	1188	33844	23.56	65.48	9.72	27.02	2.7	7.5	24.25	67.4	11.73	32.6	0
1321	ANON	ANON	Neo Tokyo (Standard)	ANON	win	ANON	ANON	ANON	22	Breakout	574	2	0	0	6	3	1	1	33.33	392	46.13	2044	1621	423	23	36	655	450	205	6	17	46.1	82.38	700	681	149	1310	414961	190.75	56.55	122.01	36.17	24.54	7.28	270.03	80.06	67.25	19.94	0
1322	ANON	ANON	Neo Tokyo (Standard)	ANON	loss	ANON	ANON	ANON	3031	Cyclone	523	1	0	3	3	6	2	2	33.33	315	50.19	1531	1173	358	18	32	370	316	54	4	5	36.64	58.79	96	481	83	1351	422819	200.61	59.46	115.25	34.16	21.53	6.38	195.6	57.97	136.12	40.35	5.67
1323	ANON	ANON	Mannfield (Stormy)	ANON	win	ANON	ANON	ANON	1856	Jager 619	853	5	0	0	11	4	4	4	45.45	270	37.46	1528	850	678	12	60	402	147	255	3	23	32.56	43.73	356	358	161	1378	477503	213.94	55.29	151.32	39.11	21.69	5.61	286.25	73.98	91.55	23.66	9.14
1324	ANON	ANON	Mannfield (Stormy)	ANON	loss	ANON	ANON	ANON	3031	Cyclone	1043	4	0	5	4	11	5	5	100	347	39.22	1828	1332	496	17	44	253	148	105	2	9	61.9	36.28	338	293	51	1367	477691	214.82	55.03	143.5	36.76	32.03	8.21	217.95	55.83	165.02	42.27	7.38
1325	ANON	ANON	DFH Stadium (Stormy)	ANON	loss	ANON	ANON	ANON	23	Octane	172	1	0	0	3	5	5	5	33.33	230	37.85	519	234	285	3	25	105	0	105	0	9	20.05	11.9	152	69	3	1327	200502	118.98	68.22	49.85	28.58	5.58	3.2	128.41	73.63	42.08	24.13	3.92
1326	ANON	ANON	DFH Stadium (Stormy)	ANON	win	ANON	ANON	ANON	23	Octane	665	5	0	0	5	3	1	1	100	390	46.48	897	645	252	8	22	274	262	12	3	1	6.67	22.47	235	155	37	1523	232349	91.35	51.47	58.18	32.78	27.96	15.75	105.14	59.24	65.99	37.18	6.36
1327	ANON	ANON	Starbase ARC (Standard)	ANON	win	ANON	ANON	ANON	23	Octane	956	4	0	2	7	4	3	3	57.14	267	30.55	1269	811	458	10	39	459	249	210	3	18	113.27	28.1	130	188	50	1331	446877	225.37	60.47	129.56	34.76	17.77	4.77	212.55	57.03	151.34	40.61	8.8
1328	ANON	ANON	Starbase ARC (Standard)	ANON	loss	ANON	ANON	ANON	23	Octane	719	3	0	2	4	7	4	4	75	352	43.99	1940	1278	662	18	58	555	353	202	5	18	36	25.3	613	389	156	1446	495047	193.73	51.98	137.16	36.8	41.81	11.22	216.35	58.05	155.75	41.79	0.6
1329	ANON	ANON	Starbase ARC (Standard)	ANON	loss	ANON	ANON	ANON	30	Merc	565	2	0	2	4	5	4	4	50	261	50.2	964	701	263	11	25	112	29	83	1	7	18.07	79.47	276	401	70	1253	305162	185.35	66.77	77.61	27.96	14.63	5.27	215.45	77.61	59.04	21.27	3.1
1330	ANON	ANON	Starbase ARC (Standard)	ANON	win	ANON	ANON	ANON	23	Octane	836	4	0	2	5	4	2	2	80	268	44.06	1072	732	340	12	29	323	206	117	5	10	40	38.49	80	454	293	1337	351925	176.38	60.55	99.32	34.09	15.62	5.36	177.75	61.01	105.03	36.05	8.55
1331	ANON	ANON	Champions Field	ANON	win	ANON	ANON	ANON	24	Paladin	896	5	0	1	9	3	2	2	55.56	245	47.69	1579	1126	453	15	39	399	187	212	2	19	35.37	61.47	372	379	18	1433	466288	183.68	51.11	150.37	41.84	25.31	7.04	218.14	60.7	124.53	34.65	16.7
1332	ANON	ANON	Champions Field	ANON	loss	ANON	ANON	ANON	23	Octane	558	2	0	2	3	9	5	5	66.67	334	40.23	1594	1104	490	14	43	595	440	155	5	13	61.65	31.98	185	295	59	1431	462323	201.52	56.57	128.8	36.15	25.94	7.28	213.5	59.93	137.14	38.49	5.63
1333	ANON	ANON	Mannfield	ANON	loss	ANON	ANON	ANON	24	Paladin	663	3	0	0	8	6	4	4	37.5	272	45.43	1455	1114	341	17	29	303	179	124	4	11	35.16	89.52	442	593	229	1358	455081	217.62	59.18	127.33	34.63	22.78	6.19	252.97	68.79	104.22	28.34	10.54
1334	ANON	ANON	Mannfield	ANON	win	ANON	ANON	ANON	23	Octane	826	4	0	1	6	8	3	3	66.67	268	45.43	1354	951	403	15	38	214	112	102	3	10	38.8	47.47	145	444	70	1342	443199	220.36	60.31	119.93	32.83	25.07	6.86	241.22	66.02	113.77	31.14	10.37
1335	ANON	ANON	Aquadome	ANON	loss	ANON	ANON	ANON	403	Dominus	740	2	0	3	4	5	4	4	50	209	56.46	1217	745	472	13	43	179	100	79	3	8	2.8	27.47	90	563	199	1303	390724	195.96	60.19	119.66	36.75	9.95	3.06	202.2	62.1	112.02	34.41	11.36
1336	ANON	ANON	Aquadome	ANON	win	ANON	ANON	ANON	23	Octane	826	4	0	2	5	4	2	2	80	246	52.64	1183	636	547	13	47	371	190	181	4	15	27.03	50.79	113	576	209	1327	395221	203.42	62.71	101.59	31.32	19.37	5.97	235.74	72.67	85.81	26.45	2.83
1337	ANON	ANON	Utopia Coliseum (Dusk)	ANON	loss	ANON	ANON	ANON	28	X-Devil	669	3	0	1	8	4	4	4	37.5	266	35.24	1241	663	578	13	49	249	22	227	3	19	50.33	41.6	443	636	277	1259	411660	250.55	69.08	89.54	24.69	22.6	6.23	265.42	73.18	93.03	25.65	4.23
1338	ANON	ANON	Utopia Coliseum (Dusk)	ANON	win	ANON	ANON	ANON	23	Octane	918	4	0	3	4	8	3	3	100	243	41.26	1154	609	545	10	49	291	151	140	3	13	21.22	55.77	84	398	148	1167	382677	264.33	71.47	93.84	25.37	11.68	3.16	257.02	69.49	109.17	29.52	3.66
1339	ANON	ANON	Utopia Coliseum	ANON	loss	ANON	ANON	ANON	403	Dominus	124	0	0	0	2	1	1	1	0	536	46.14	1059	872	187	12	17	273	173	100	2	9	10.69	24.39	146	327	26	1640	194072	41.95	34.23	61.3	50.02	19.31	15.76	60.33	49.22	45.63	37.23	16.6
1340	ANON	ANON	Utopia Coliseum	ANON	win	ANON	ANON	ANON	23	Octane	220	1	0	1	1	2	0	0	100	242	20.91	428	200	228	2	19	46	0	46	0	4	57.86	3	175	0	0	1394	163890	65.94	53.8	44.17	36.04	12.45	10.16	74.84	61.06	41.09	33.53	6.63
1341	ANON	ANON	Farmstead	ANON	loss	ANON	ANON	ANON	23	Octane	528	1	0	3	1	6	3	3	100	272	47.06	1373	955	418	13	39	364	223	141	4	13	26.23	56.86	24	345	159	1315	415836	207.08	59.92	121.31	35.1	17.23	4.99	228	65.97	115.35	33.37	2.27
1342	ANON	ANON	Farmstead	ANON	win	ANON	ANON	ANON	23	Octane	597	3	0	0	6	1	1	1	50	286	56.2	1649	1328	321	19	29	415	266	149	5	14	21.77	70.83	168	580	241	1335	435517	193.36	55.99	141.89	41.09	10.07	2.92	213.45	61.81	120.47	34.89	11.4
1343	ANON	ANON	Salty Shores	ANON	loss	ANON	ANON	ANON	23	Octane	184	0	0	0	2	3	3	3	0	340	47.36	1314	1089	225	13	20	112	0	112	0	10	36.42	49.54	287	210	0	1428	308519	114.24	49.19	104.68	45.08	13.31	5.73	161.83	69.69	65.42	28.17	4.97
1344	ANON	ANON	Salty Shores	ANON	win	ANON	ANON	ANON	23	Octane	575	3	0	1	3	2	0	0	100	274	43.32	957	638	319	9	28	209	89	120	1	10	36.25	29.47	109	267	10	1451	314138	118.16	50.88	97.28	41.89	16.78	7.23	149.45	64.36	82.44	35.5	0.33
1345	ANON	ANON	Champions Field	ANON	loss	ANON	ANON	ANON	2268	Dodge Charger R/T	192	0	0	0	2	10	7	7	0	228	45.36	1273	614	659	9	59	426	228	198	3	17	34.53	53.53	236	247	77	1201	408124	263.81	70.93	93.26	25.07	14.88	4	279.27	75.08	91.25	24.53	1.43
1346	ANON	ANON	Champions Field	ANON	win	ANON	ANON	ANON	23	Octane	1110	7	0	0	10	2	0	0	70	275	52.22	1556	946	610	16	54	420	213	207	4	19	4.03	52.5	79	558	128	1365	451735	215.09	58.31	131.5	35.65	22.3	6.05	252.45	68.44	112.21	30.42	4.22
1347	ANON	ANON	Beckwith Park	ANON	loss	ANON	ANON	ANON	23	Octane	346	1	0	0	5	2	3	3	20	259	44.15	1230	776	454	9	39	750	583	167	7	14	39.87	31.1	4	132	116	1276	383158	211.7	66.53	86.24	27.1	20.24	6.36	226.47	71.17	86.02	27.03	5.7
1348	ANON	ANON	Beckwith Park	ANON	win	ANON	ANON	ANON	23	Octane	769	3	0	3	2	5	1	1	150	215	51.6	1121	961	160	13	14	396	350	46	5	4	9.97	134.3	148	329	140	957	286022	245.26	77.02	63.93	20.08	9.26	2.91	157.96	49.6	143.25	44.98	17.24
1349	ANON	ANON	Beckwith Park (Stormy)	ANON	loss	ANON	ANON	ANON	29	Hotshot	234	0	0	0	1	8	5	5	0	213	31.65	1060	632	428	8	36	214	94	120	2	10	65.5	37.8	301	167	105	1195	362553	228.38	70.8	77.12	23.91	17.06	5.29	238.07	73.81	82.62	25.61	1.87
1350	ANON	ANON	Beckwith Park (Stormy)	ANON	win	ANON	ANON	ANON	23	Octane	859	5	0	1	8	1	0	0	62.5	315	57.54	1546	1173	373	21	34	532	391	141	8	13	10.63	85.96	238	793	266	1369	411843	177	54.83	126.1	39.06	19.72	6.11	207.84	64.38	110.06	34.09	4.92
1351	ANON	ANON	Mannfield	ANON	loss	ANON	ANON	ANON	23	Octane	1335	6	0	4	9	12	8	8	66.67	340	37.2	1938	1224	714	16	61	481	349	132	4	11	36.18	26.83	259	340	50	1365	505166	244.75	56.52	148.07	34.19	40.22	9.29	279.46	64.54	148.67	34.33	4.9
1352	ANON	ANON	Mannfield	ANON	win	ANON	ANON	ANON	22	Breakout	1223	8	0	1	12	9	6	6	66.67	226	23.66	1233	710	523	8	45	407	176	231	2	20	80.17	54.59	472	97	23	1379	518618	259.39	59.42	145.63	33.36	31.48	7.21	283.76	65.01	143.27	32.82	9.47
1353	ANON	ANON	Neo Tokyo (Standard)	ANON	loss	ANON	ANON	ANON	23	Octane	429	1	0	2	5	12	9	9	20	316	37.32	1676	1153	523	15	45	659	534	125	7	11	35.63	52.59	178	260	102	1349	457786	221.22	58.12	126.37	33.2	33.02	8.68	231.39	60.79	141.74	37.24	7.48
1354	ANON	ANON	Neo Tokyo (Standard)	ANON	win	ANON	ANON	ANON	23	Octane	1365	9	0	0	12	5	1	1	75	300	34.96	1837	1185	652	18	56	960	546	414	9	36	109.82	33.23	387	618	353	1428	481367	195.91	52.08	152.68	40.59	27.56	7.33	267.06	71	105.95	28.17	3.13
1355	ANON	ANON	Champions Field (Day)	ANON	loss	ANON	ANON	ANON	23	Octane	686	3	0	1	4	9	4	4	75	236	46.58	1343	828	515	11	45	336	193	143	2	12	31.1	33.94	90	217	7	1260	423440	255.88	67.73	96.62	25.58	25.27	6.69	242.53	64.2	132.75	35.14	2.5
1356	ANON	ANON	Champions Field (Day)	ANON	win	ANON	ANON	ANON	3426	Diestro	848	4	0	1	9	4	3	3	44.44	315	44.93	1701	1267	434	17	39	402	281	121	4	11	43.21	44.57	382	457	129	1322	454794	228.44	60.55	120.64	31.97	28.22	7.48	231.94	61.47	138.47	36.7	6.9
1357	ANON	ANON	Champions Field	ANON	win	ANON	ANON	ANON	23	Octane	1027	5	0	1	9	7	4	4	55.56	304	43.12	1995	1367	628	19	56	491	347	144	4	12	59.79	53.06	420	464	12	1380	592516	264.32	56.47	167.07	35.69	36.72	7.84	302.19	64.56	156.41	33.41	9.51
1358	ANON	ANON	Champions Field	ANON	loss	ANON	ANON	ANON	29	Hotshot	749	4	0	2	7	9	5	5	57.14	430	42.89	2943	2282	661	28	53	538	385	153	4	14	151.82	37.33	907	447	14	1290	539463	279.91	60.35	138.79	29.92	45.12	9.73	301.86	65.08	157.37	33.93	4.58
1359	ANON	ANON	DFH Stadium (Stormy)	ANON	win	ANON	ANON	ANON	2665	TDK Tumbler	1104	6	0	2	9	6	4	4	66.67	491	49.58	2539	2172	367	26	34	672	549	123	6	12	23.63	35	319	427	50	1475	421430	175.03	52.87	112.77	34.07	43.24	13.06	168.8	50.99	144.97	43.79	17.28
1360	ANON	ANON	DFH Stadium (Stormy)	ANON	loss	ANON	ANON	ANON	23	Octane	647	4	0	0	6	9	6	6	66.67	252	34.82	1019	429	590	6	50	181	91	90	1	8	28.03	41.19	237	178	14	1335	357274	213.15	63.81	100.74	30.16	20.14	6.03	238.1	71.28	87.38	26.16	8.54
1361	ANON	ANON	Farmstead	ANON	win	ANON	ANON	ANON	23	Octane	857	4	0	2	7	6	3	3	57.14	338	46.95	1906	1423	483	19	44	515	342	173	4	16	41.35	40.23	244	299	37	1448	486773	186.02	50.48	147.62	40.06	34.85	9.46	213.37	57.9	148.99	40.43	6.13
1362	ANON	ANON	Farmstead	ANON	loss	ANON	ANON	ANON	31	Venom	701	3	0	1	6	7	4	4	50	318	30.78	1602	1049	553	13	48	326	150	176	2	16	71.85	44.87	678	278	65	1385	472831	224.85	60.39	117.96	31.68	29.52	7.93	265.94	71.43	102.35	27.49	4.03
1363	ANON	ANON	Farmstead	ANON	win	ANON	ANON	ANON	23	Octane	1542	8	0	5	9	14	7	7	88.89	352	34.9	1976	1390	586	18	52	461	307	154	4	13	50.56	32.17	296	157	42	1449	561610	232.59	52.04	170.46	38.14	43.89	9.82	254.73	56.99	179.52	40.17	12.7
1364	ANON	ANON	Farmstead	ANON	loss	ANON	ANON	ANON	23	Octane	1155	7	0	1	14	9	8	8	50	326	31.36	1967	1319	648	16	57	414	178	236	2	21	87.98	58.76	485	296	21	1320	505866	280.19	63.17	137.24	30.94	26.15	5.9	346.14	78.04	89.51	20.18	7.92
1365	ANON	ANON	DFH Stadium	ANON	win	ANON	ANON	ANON	23	Octane	1276	6	0	3	7	7	4	4	85.71	313	40.59	1633	1010	623	14	55	481	180	301	3	27	30.57	69	254	396	121	1387	492585	231.41	58.07	135.02	33.88	32.07	8.05	257.36	64.58	131.45	32.99	9.68
1366	ANON	ANON	DFH Stadium	ANON	loss	ANON	ANON	ANON	23	Octane	795	4	0	2	7	7	6	6	57.14	360	41.08	2209	1623	586	20	51	990	746	244	9	22	47.53	67.5	539	383	153	1417	504195	224.81	56.41	133.64	33.53	40.07	10.05	255.8	64.19	127.32	31.95	15.4
1367	ANON	ANON	Champions Field (Day)	ANON	win	ANON	ANON	ANON	23	Octane	502	2	0	1	2	4	1	1	100	305	49.64	1662	1201	461	16	40	329	100	229	1	20	52.45	36.6	220	227	0	1375	419611	195.66	58.57	107.18	32.08	31.22	9.35	210.28	62.95	116.67	34.93	7.1
1368	ANON	ANON	Champions Field (Day)	ANON	loss	ANON	ANON	ANON	25	Roadhog	372	1	0	0	4	2	2	2	25	297	37.89	1535	988	547	15	47	559	304	255	5	22	95.6	25.14	379	520	204	1308	412859	194.05	58.28	117.11	35.17	21.78	6.54	213.78	64.21	115.12	34.58	4.03
1369	ANON	ANON	Champions Field (Day)	ANON	loss	ANON	ANON	ANON	23	Octane	755	4	0	0	4	9	6	6	100	198	32.68	1036	464	572	6	50	384	179	205	2	18	70.33	16.77	137	145	20	1246	440235	270.7	68.37	110.73	27.97	14.48	3.66	303.67	76.7	90.38	22.83	1.87
1370	ANON	ANON	Champions Field (Day)	ANON	win	ANON	ANON	ANON	23	Octane	1183	6	0	1	9	4	4	4	66.67	357	41.97	1988	1462	526	19	47	560	427	133	5	13	47.57	41.13	137	316	72	1401	507117	222.18	54.9	164.1	40.55	18.42	4.55	235.62	58.22	155.14	38.33	13.94
1371	ANON	ANON	Utopia Coliseum	ANON	loss	ANON	ANON	ANON	23	Octane	795	5	0	1	9	9	6	6	55.56	265	29.78	1460	821	639	10	55	615	400	215	4	18	109.7	14.33	208	90	0	1311	466902	252.64	60.21	123.62	29.46	43.35	10.33	250.91	59.79	158.61	37.8	10.1
1372	ANON	ANON	Utopia Coliseum	ANON	win	ANON	ANON	ANON	23	Octane	1277	6	0	3	9	9	5	5	66.67	200	60.48	1496	1013	483	14	44	342	181	161	2	14	14.87	86.6	21	430	22	1204	449267	299.13	70.96	109.34	25.94	13.08	3.1	265.51	62.99	133.97	31.78	22.06
1373	ANON	ANON	Urban Central (Night)	ANON	loss	ANON	ANON	ANON	23	Octane	784	3	0	5	3	15	8	8	100	313	36.23	1635	1025	610	14	57	114	0	114	0	11	45.93	46.52	229	305	5	1379	494923	231.94	56.63	143.5	35.04	34.1	8.33	233.1	56.92	165.71	40.46	10.73
1374	ANON	ANON	Urban Central (Night)	ANON	win	ANON	ANON	ANON	23	Octane	1290	8	0	0	15	3	3	3	53.33	408	32.22	2463	1826	637	20	54	933	545	388	6	33	84.5	40.72	997	178	54	1294	466104	255.73	62.98	114.46	28.19	35.85	8.83	329.5	81.15	75.38	18.56	1.17
1375	ANON	ANON	Utopia Coliseum	ANON	win	ANON	ANON	ANON	23	Octane	650	4	0	1	5	1	0	0	80	341	38.51	576	400	176	5	16	48	0	48	0	4	14.17	15.54	172	41	0	1450	172149	67.45	49.82	52.82	39.01	15.13	11.17	73.51	54.29	61.88	45.71	0
1376	ANON	ANON	Utopia Coliseum	ANON	loss	ANON	ANON	ANON	1317	Esper	66	0	0	0	1	5	4	4	0	393	24.02	797	555	242	6	20	321	176	145	2	12	39.67	19.37	385	44	23	1381	165876	73.92	54.6	47.63	35.18	13.84	10.22	100.73	74.39	32.9	24.3	1.77
1377	ANON	ANON	Beckwith Park	ANON	win	ANON	ANON	ANON	24	Paladin	660	3	0	1	4	4	2	2	75	187	55.15	1143	729	414	14	38	370	234	136	4	12	12.82	69.47	39	610	76	1229	385524	227.76	67.66	91.78	27.27	17.06	5.07	223.31	66.34	110.3	32.77	3
1378	ANON	ANON	Beckwith Park	ANON	loss	ANON	ANON	ANON	23	Octane	476	2	0	0	4	4	3	3	50	353	42.81	1866	1340	526	18	45	484	335	149	7	13	80.4	24.93	275	305	276	1417	452671	174.15	51.26	133.53	39.3	32.09	9.44	186.65	54.93	146.34	43.07	6.78
1379	ANON	ANON	Utopia Coliseum (Dusk)	ANON	loss	ANON	ANON	ANON	23	Octane	380	2	0	0	5	9	7	7	40	337	41.36	1716	1226	490	16	43	534	385	149	5	13	79.86	28.89	224	261	26	1359	480768	226.75	58.01	130.14	33.3	33.96	8.69	224.23	57.37	159.95	40.92	6.67
1380	ANON	ANON	Utopia Coliseum (Dusk)	ANON	win	ANON	ANON	ANON	23	Octane	1222	7	0	2	9	5	2	2	77.78	327	45.59	2068	1572	496	21	44	605	375	230	4	20	29	49.7	370	530	26	1285	452013	248.78	63.64	121.02	30.96	21.11	5.4	248.84	63.66	111.54	28.53	30.53
1381	ANON	ANON	Utopia Coliseum (Dusk)	ANON	loss	ANON	ANON	ANON	23	Octane	496	2	0	1	3	10	8	8	66.67	300	28.85	1321	713	608	8	46	203	0	203	0	11	66.26	19.6	332	18	0	1378	448429	209.74	56.86	124.17	33.67	34.93	9.47	206.2	55.9	155.37	42.12	7.27
1382	ANON	ANON	Utopia Coliseum (Dusk)	ANON	win	ANON	ANON	ANON	1568	Octane ZSR	1172	8	0	0	10	3	2	2	80	445	41.02	2370	1838	532	26	43	383	213	170	3	14	89.6	45.33	815	768	86	1463	492305	185.89	49.64	142.87	38.15	45.75	12.22	264.21	70.55	102.58	27.39	7.72
1383	ANON	ANON	Champions Field (Day)	ANON	loss	ANON	ANON	ANON	403	Dominus	807	4	0	0	8	5	5	5	50	207	35.1	1324	843	481	11	41	463	247	216	3	19	51.33	54.97	260	256	52	1174	405990	274.04	70.42	100.29	25.77	14.8	3.8	253.63	65.18	120.15	30.88	15.35
1384	ANON	ANON	Champions Field (Day)	ANON	win	ANON	ANON	ANON	23	Octane	1019	5	0	3	5	8	4	4	100	296	33.99	1466	978	488	13	41	459	309	150	5	13	102.83	19.03	192	127	81	1313	460022	247.4	63.57	118.18	30.36	23.62	6.07	235.7	60.56	146.98	37.76	6.52
1385	ANON	ANON	Utopia Coliseum (Dusk)	ANON	win	ANON	ANON	ANON	29	Hotshot	733	3	0	1	6	3	0	0	50	266	58.59	1553	996	557	16	42	585	275	310	3	21	13.37	69.29	145	614	34	1379	436831	180.5	53.82	140.64	41.94	14.21	4.24	221.94	66.18	104.34	31.11	9.07
1386	ANON	ANON	Utopia Coliseum (Dusk)	ANON	loss	ANON	ANON	ANON	23	Octane	364	0	0	0	3	6	3	3	0	326	46.79	1581	1236	345	18	34	278	168	110	3	10	36.08	58.72	283	350	3	1409	442727	181.13	54.29	125.3	37.56	27.21	8.16	201.92	60.52	129.62	38.85	2.1
1387	ANON	ANON	DFH Stadium (Stormy)	ANON	win	ANON	ANON	ANON	23	Octane	642	3	0	2	3	3	0	0	100	276	33.37	643	373	270	4	24	60	0	60	0	5	37.4	21.47	158	26	0	1294	216723	113.76	61.82	63.42	34.46	6.84	3.72	112.87	61.34	68.14	37.03	3
1388	ANON	ANON	DFH Stadium (Stormy)	ANON	loss	ANON	ANON	ANON	23	Octane	214	0	0	0	3	3	3	3	0	359	51.77	1066	875	191	12	17	351	266	85	4	8	28.75	33.31	295	242	137	1437	246384	90.83	48.61	77.76	41.62	18.26	9.77	116.65	62.43	66.33	35.5	3.87
1389	ANON	ANON	Champions Field	ANON	loss	ANON	ANON	ANON	23	Octane	777	3	0	2	5	11	9	9	60	348	38.41	1755	1122	633	15	54	531	307	224	4	19	42.13	36.49	381	385	93	1393	508757	237.3	56.98	145.67	34.98	33.47	8.04	249.92	60.01	157.48	37.82	9.03
1390	ANON	ANON	Champions Field	ANON	win	ANON	ANON	ANON	23	Octane	1345	9	0	1	11	5	3	3	81.82	291	37.48	1626	959	667	14	54	842	468	374	8	29	67	53.63	466	448	331	1313	477780	253.78	61.36	138.31	33.44	21.48	5.19	285.88	69.12	122.66	29.66	5.03
1391	ANON	ANON	Beckwith Park	ANON	loss	ANON	ANON	ANON	23	Octane	552	2	0	1	4	8	7	7	50	293	37.68	1458	1007	451	13	40	413	268	145	4	13	53.33	31.8	39	296	131	1344	444411	235.44	61.9	128.39	33.75	16.54	4.35	236.4	62.15	142.67	37.51	1.3
1392	ANON	ANON	Beckwith Park	ANON	win	ANON	ANON	ANON	2268	Dodge Charger R/T	1098	7	0	0	8	4	2	2	87.5	281	49.75	1809	1445	364	19	33	736	625	111	8	11	51.3	75.81	460	472	186	1359	477624	221.34	56.75	141.67	36.32	27.04	6.93	265.58	68.09	112.9	28.95	11.57
1393	ANON	ANON	Wasteland (Standard, Night)	ANON	loss	ANON	ANON	ANON	24	Paladin	300	2	0	0	2	12	7	7	100	191	43.38	1177	770	407	12	35	294	186	108	3	9	39.81	92.47	292	443	113	1350	475897	277.63	71.2	97.34	24.96	14.95	3.83	291.09	74.65	88.43	22.68	10.4
1394	ANON	ANON	Wasteland (Standard, Night)	ANON	win	ANON	ANON	ANON	23	Octane	1118	7	0	0	12	2	2	2	58.33	324	43.52	1728	1201	527	15	49	438	184	254	3	22	43.99	45.52	116	236	118	1367	480765	225.79	57.96	132.73	34.07	31.03	7.97	232.51	59.69	146.28	37.55	10.77
1395	ANON	ANON	Salty Shores	ANON	win	ANON	ANON	ANON	23	Octane	384	2	0	1	2	1	0	0	100	367	55.85	1157	823	334	13	31	346	228	118	5	12	15.3	15.63	263	273	156	1498	269103	86.8	46.05	74.36	39.45	27.32	14.49	114.12	60.55	71.86	38.13	2.5
1396	ANON	ANON	Salty Shores	ANON	loss	ANON	ANON	ANON	1568	Octane ZSR	116	0	0	0	1	2	2	2	0	308	39.78	880	621	259	8	22	196	87	109	1	9	17.57	24.11	207	178	12	1270	228449	111.82	59.35	68.26	36.23	8.32	4.42	129.41	68.69	57.36	30.45	1.63
1397	ANON	ANON	Farmstead	ANON	loss	ANON	ANON	ANON	23	Octane	166	0	0	0	2	4	3	3	0	231	33.3	621	389	232	5	20	207	91	116	1	10	27.74	28.07	98	110	8	1365	237155	112.86	58.69	68.7	35.73	10.74	5.59	132.93	69.12	57.47	29.88	1.92
1398	ANON	ANON	Farmstead	ANON	win	ANON	ANON	ANON	23	Octane	593	3	0	0	4	2	0	0	75	326	57.35	946	771	175	13	16	135	94	41	2	4	3.47	44.41	165	541	107	1361	221105	112.47	58.5	58.21	30.28	21.57	11.22	119.74	62.29	65.7	34.18	6.8
1399	ANON	ANON	Urban Central	ANON	loss	ANON	ANON	ANON	23	Octane	474	2	0	1	3	5	4	4	66.67	292	43.03	1501	967	534	15	48	424	205	219	4	20	58.27	65.58	153	482	137	1315	435997	220.35	61.35	112.3	31.27	26.53	7.39	222.22	61.87	128.26	35.71	8.7
1400	ANON	ANON	Urban Central	ANON	win	ANON	ANON	ANON	23	Octane	833	4	0	1	5	3	2	2	80	266	37.78	1381	873	508	12	43	271	87	184	1	16	18.1	70.96	398	327	12	1299	422564	222.92	62.84	112.54	31.72	19.31	5.44	237.51	66.95	114.71	32.33	2.55
1401	ANON	ANON	Mannfield	ANON	loss	ANON	ANON	ANON	1883	Imperator DT5	565	3	0	0	5	7	6	6	60	257	37.37	1275	741	534	9	49	228	28	200	1	18	33.65	10.06	176	123	71	1276	446606	253.77	65.11	115.49	29.63	20.49	5.26	220.18	56.49	158.18	40.59	11.38
1402	ANON	ANON	Mannfield	ANON	win	ANON	ANON	ANON	1856	Jager 619	926	6	0	0	7	5	3	3	85.71	405	41.67	2493	2090	403	27	36	672	512	160	7	14	37.63	68.21	689	609	187	1385	486624	213.93	54.9	143.49	36.82	32.26	8.28	260.55	66.86	113.36	29.09	15.77
1403	ANON	ANON	Farmstead	ANON	win	ANON	ANON	ANON	23	Octane	1479	10	0	0	20	4	4	4	50	243	37.5	1673	1134	539	17	47	402	113	289	3	25	52.27	87.45	325	576	192	1372	511849	267.08	62.27	143.92	33.56	17.89	4.17	344.27	80.27	78.28	18.25	6.35
1404	ANON	ANON	Farmstead	ANON	loss	ANON	ANON	ANON	1624	Endo	1154	4	0	6	4	20	10	10	100	290	36.48	1666	1092	574	16	48	195	100	95	1	8	45.07	51.42	220	507	0	1316	484016	270.47	62.03	133.94	30.72	31.64	7.26	245.36	56.27	167.5	38.41	23.19
1405	ANON	ANON	Beckwith Park (Midnight)	ANON	win	ANON	ANON	ANON	1624	Endo	958	5	0	1	5	3	2	2	100	341	47.28	1620	1320	300	19	28	435	308	127	4	13	48.9	27.1	138	378	54	1441	437720	171.27	50.62	135.82	40.14	31.27	9.24	190.33	56.25	140.62	41.56	7.41
1406	ANON	ANON	Beckwith Park (Midnight)	ANON	loss	ANON	ANON	ANON	23	Octane	366	2	0	0	3	5	5	5	66.67	263	40.93	1299	840	459	11	41	179	64	115	1	10	48.43	86.18	540	294	40	1200	374046	248.32	73.2	73.65	21.71	17.25	5.09	276.16	81.41	59.2	17.45	3.86
1407	ANON	ANON	DFH Stadium	ANON	loss	ANON	ANON	ANON	1624	Endo	951	4	0	3	7	14	11	11	57.14	262	26.13	1421	625	796	8	67	268	100	168	1	14	92.68	15.73	96	115	0	1285	491113	279.77	62.39	154.19	34.39	14.46	3.22	253.15	56.45	180.79	40.32	14.49
1408	ANON	ANON	DFH Stadium	ANON	win	ANON	ANON	ANON	1172	Marauder	1786	11	0	2	14	7	4	4	78.57	389	39.51	2690	2093	597	25	51	1131	857	274	10	23	79.58	49.36	450	327	54	1347	520666	262.2	58.39	155.42	34.61	31.44	7	275.01	61.24	158.4	35.27	15.64
1409	ANON	ANON	Beckwith Park	ANON	win	ANON	ANON	ANON	24	Paladin	1215	6	0	0	14	6	5	5	42.86	289	52.71	2906	2210	696	30	61	919	623	296	9	26	67.77	107.69	515	823	294	1382	773557	343.39	56.07	216.81	35.4	52.24	8.53	401.19	65.51	200.61	32.76	10.63
1410	ANON	ANON	Beckwith Park	ANON	loss	ANON	ANON	ANON	1624	Endo	1381	5	0	5	6	14	6	6	83.33	291	35.95	2637	2017	620	24	54	605	376	229	5	19	212.68	55.05	281	360	109	1390	787027	335.27	54.45	247.53	40.2	32.97	5.35	357.71	58.09	241.92	39.29	16.14
1411	ANON	ANON	Beckwith Park (Stormy)	ANON	loss	ANON	ANON	ANON	23	Octane	808	3	0	3	6	8	4	4	50	338	45.44	1907	1611	296	20	27	274	130	144	2	12	26.93	108.49	784	416	69	1313	446996	215.37	57.35	121.17	32.26	39.01	10.39	264.37	70.4	106.32	28.31	4.85
1412	ANON	ANON	Beckwith Park (Stormy)	ANON	win	ANON	ANON	ANON	1624	Endo	906	4	0	2	8	6	3	3	50	322	49.5	1559	1120	439	16	39	356	156	200	2	18	51.3	62.01	96	411	59	1364	469023	213.4	56.83	141.18	37.6	20.91	5.57	218.04	58.07	153.14	40.79	4.3
1413	ANON	ANON	Neo Tokyo (Standard)	ANON	loss	ANON	ANON	ANON	1568	Octane ZSR	186	0	0	0	1	2	2	2	0	324	42.06	1542	1139	403	14	34	247	176	71	3	6	47.14	42.73	345	260	123	1308	339432	162.72	59.93	95.27	35.09	13.54	4.99	180.1	66.33	89.43	32.94	2
1414	ANON	ANON	Neo Tokyo (Standard)	ANON	win	ANON	ANON	ANON	1624	Endo	356	2	0	0	2	1	0	0	100	310	44.64	1265	858	407	12	36	375	210	165	3	14	38.17	48.74	212	286	50	1478	381196	129.91	47.83	113.29	41.71	28.39	10.45	176.22	64.88	91.55	33.71	3.82
1415	ANON	ANON	Utopia Coliseum (Dusk)	ANON	loss	ANON	ANON	ANON	23	Octane	332	1	0	0	3	8	7	7	33.33	375	39.63	2120	1545	575	21	50	538	340	198	5	18	73.26	45.54	555	554	159	1325	445159	221.91	60.33	118.09	32.11	27.82	7.56	252.01	68.51	102.85	27.96	12.96
1416	ANON	ANON	Utopia Coliseum (Dusk)	ANON	win	ANON	ANON	ANON	1624	Endo	1177	7	0	1	8	3	1	1	87.5	333	48.01	1869	1471	398	22	35	332	248	84	4	8	55.9	45.84	184	521	154	1411	492485	211.9	55.09	139.81	36.35	32.95	8.57	225.1	58.52	153.56	39.92	6
1417	ANON	ANON	Neo Tokyo (Standard)	ANON	win	ANON	ANON	ANON	23	Octane	735	4	0	0	4	3	3	3	100	359	40.77	2061	1466	595	18	46	668	503	165	6	14	81.22	60.77	554	337	100	1305	431554	222.06	60.43	104.94	28.56	40.48	11.02	242.19	65.91	120.59	32.82	4.7
1418	ANON	ANON	Neo Tokyo (Standard)	ANON	loss	ANON	ANON	ANON	1624	Endo	583	3	0	0	3	4	4	4	100	297	43.39	1370	992	378	15	33	506	340	166	5	14	75.72	26.67	152	355	67	1370	415141	197.42	56.25	121.64	34.66	31.89	9.09	205.13	58.45	141.27	40.25	4.55
1419	ANON	ANON	Champions Field	ANON	loss	ANON	ANON	ANON	25	Roadhog	535	2	0	2	3	7	4	4	66.67	241	26.24	1279	820	459	9	38	330	136	194	2	16	95.13	25.38	542	79	63	1224	403418	239.29	66.18	105.76	29.25	16.55	4.58	273	75.5	76.77	21.23	11.83
1420	ANON	ANON	Champions Field	ANON	win	ANON	ANON	ANON	1624	Endo	783	4	0	0	7	3	2	2	57.14	326	41.04	1627	1158	469	16	42	344	197	147	3	13	49.35	48.47	170	346	102	1385	448345	208.43	58.14	116.78	32.58	33.26	9.28	213.82	59.65	134.93	37.64	9.71
1421	ANON	ANON	Farmstead	ANON	win	ANON	ANON	ANON	23	Octane	549	2	0	2	2	4	1	1	100	235	47.23	1406	1078	328	15	32	332	161	171	2	16	59.85	80.64	404	429	38	1332	477198	225.95	60.21	126.34	33.67	22.95	6.12	262.71	70.01	104.66	27.89	7.87
1422	ANON	ANON	Farmstead	ANON	loss	ANON	ANON	ANON	1624	Endo	410	1	0	0	4	2	2	2	25	331	46.5	1962	1473	489	21	46	559	370	189	5	18	37.34	60.08	285	536	129	1464	516039	184.02	49.72	152.23	41.13	33.88	9.15	239.1	64.6	125.87	34.01	5.17
1423	ANON	ANON	Beckwith Park (Stormy)	ANON	win	ANON	ANON	ANON	1624	Endo	991	4	0	3	5	5	3	3	80	291	35.32	1378	811	567	11	43	153	57	96	1	8	50.22	23.3	287	290	42	1252	409884	230.64	63.4	114.21	31.39	18.94	5.21	214.3	58.91	140.25	38.55	9.24
1424	ANON	ANON	Beckwith Park (Stormy)	ANON	loss	ANON	ANON	ANON	25	Roadhog	715	3	0	2	5	5	4	4	60	466	42.45	2562	2015	547	26	48	715	483	232	7	21	48	63.46	977	591	216	1374	466181	207.03	55.43	121.2	32.45	45.26	12.12	289.43	77.49	75.63	20.25	8.44
1425	ANON	ANON	Mannfield	ANON	loss	ANON	ANON	ANON	23	Octane	1041	6	0	1	8	10	8	8	75	280	32.32	1569	888	681	12	58	450	231	219	4	19	52.75	30.07	596	320	168	1260	471606	280.29	64.55	130.13	29.97	23.78	5.48	284.96	65.63	138.74	31.95	10.51
1426	ANON	ANON	Mannfield	ANON	win	ANON	ANON	ANON	1624	Endo	1310	8	0	2	10	8	6	6	80	324	35.82	1685	1142	543	14	47	857	614	243	8	21	63.32	30.6	110	113	39	1305	490497	275.78	63.28	133.97	30.74	26.09	5.99	254.82	58.47	173.75	39.87	7.27
1427	ANON	ANON	Salty Shores	ANON	win	ANON	ANON	ANON	1624	Endo	705	3	0	2	3	3	1	1	100	368	48.62	1756	1386	370	19	33	669	511	158	7	15	23.1	73.33	123	336	119	1436	424200	163.59	52	115.56	36.74	35.42	11.26	180.53	57.39	126.96	40.36	7.08
1428	ANON	ANON	Salty Shores	ANON	loss	ANON	ANON	ANON	3875	Guardian GXT	336	1	0	0	3	3	3	3	33.33	333	53.49	1654	1276	378	19	32	484	376	108	4	9	13.93	49.63	461	629	23	1405	419441	170.33	54.22	115.31	36.71	28.5	9.07	209.05	66.55	98.77	31.44	6.31
1429	ANON	ANON	Beckwith Park (Midnight)	ANON	loss	ANON	ANON	ANON	23	Octane	955	5	0	2	5	8	6	6	100	327	49.85	1793	1511	282	20	28	685	571	114	7	11	18.1	56.84	357	488	128	1300	463033	250.98	61.05	136.31	33.16	23.83	5.8	251.89	61.27	129.1	31.4	30.11
1430	ANON	ANON	Beckwith Park (Midnight)	ANON	win	ANON	ANON	ANON	3622	Artemis GXT	928	6	0	0	8	5	5	5	75	180	31.85	1077	488	589	6	50	207	0	207	0	18	26.28	28	132	114	2	1439	527006	222.04	53.93	163.55	39.72	26.16	6.35	254.87	61.9	144.68	35.14	12.2
1431	ANON	ANON	Champions Field	ANON	win	ANON	ANON	ANON	23	Octane	1278	8	0	0	10	3	3	3	80	312	39.44	1839	1227	612	14	55	294	125	169	2	16	81.56	30.01	280	174	88	1363	488386	245.62	60.62	128.42	31.7	31.12	7.68	234.59	57.9	163.39	40.33	7.19
1432	ANON	ANON	Champions Field	ANON	loss	ANON	ANON	ANON	21	Backfire	600	3	0	2	3	10	8	8	100	213	33.17	1346	719	627	11	53	286	76	210	1	18	47.08	56.63	275	392	29	1336	483568	269.15	65.99	121.68	29.83	17.06	4.18	291.86	71.56	111.72	27.39	4.3
1433	ANON	ANON	Utopia Coliseum (Dusk)	ANON	loss	ANON	ANON	ANON	23	Octane	778	4	0	2	4	9	6	6	100	267	41.56	1561	1061	500	13	43	355	252	103	3	9	52.57	28.72	108	209	18	1208	419065	272.47	68.3	111.88	28.04	14.59	3.66	244.26	61.23	146.86	36.81	7.82
1434	ANON	ANON	Utopia Coliseum (Dusk)	ANON	win	ANON	ANON	ANON	1624	Endo	1073	6	0	1	9	4	4	4	66.67	346	41.73	1910	1507	403	22	37	732	601	131	9	12	37.13	105.43	773	704	298	1275	446222	248.9	62.39	115.58	28.97	34.46	8.64	269.3	67.5	119.75	30.02	9.89
1435	ANON	ANON	Salty Shores	ANON	win	ANON	ANON	ANON	24	Paladin	719	4	0	0	8	3	2	2	50	422	39.39	2059	1611	448	21	38	627	441	186	5	16	28.77	66.08	716	400	58	1402	438590	186.6	54.9	126.13	37.11	27.14	7.99	206.8	60.85	125.95	37.06	7.12
1436	ANON	ANON	Salty Shores	ANON	loss	ANON	ANON	ANON	23	Octane	466	2	0	1	3	8	4	4	66.67	272	40.36	1425	972	453	11	39	502	353	149	4	13	68.1	19.33	94	54	9	1301	414282	210.23	61.51	113.76	33.29	17.77	5.2	193.92	56.74	143.42	41.96	4.43
1437	ANON	ANON	Urban Central	ANON	win	ANON	ANON	ANON	23	Octane	320	2	0	0	3	0	0	0	66.67	221	45.26	373	230	143	3	12	124	41	83	1	7	18.5	20.71	46	69	58	1266	143945	75.26	61.73	41.29	33.87	5.37	4.4	75.06	61.56	44.51	36.51	2.35
1438	ANON	ANON	Urban Central	ANON	loss	ANON	ANON	ANON	24	Paladin	101	0	0	1	0	3	2	2	0	453	45.4	869	719	150	8	13	100	100	0	1	0	14.74	9.74	296	80	0	1347	152800	66.94	54.91	44.27	36.31	10.7	8.78	77.16	63.29	42.02	34.47	2.73
1439	ANON	ANON	Champions Field	ANON	draw	ANON	ANON	ANON	403	Dominus	242	1	0	0	3	1	1	1	33.33	475	54.49	862	686	176	10	16	278	165	113	2	10	2.47	11.32	36	313	34	1589	144024	44.4	42.82	41.9	40.41	17.38	16.76	52.9	51.02	38.33	36.97	12.46
1440	ANON	ANON	Champions Field	ANON	draw	ANON	ANON	ANON	23	Octane	148	1	0	0	1	3	1	1	100	95	38.65	94	0	94	0	8	12	0	12	0	1	10.54	22.78	30	1	0	1291	48069	86.57	83.54	12.49	12.05	4.57	4.41	83.2	80.29	17.93	17.3	2.5
1441	ANON	ANON	Starbase ARC (Standard)	ANON	loss	ANON	ANON	ANON	23	Octane	602	1	0	4	3	11	7	7	33.33	256	31.74	1116	589	527	10	45	134	45	89	2	8	85	31.27	22	327	161	1344	425166	208.49	57.39	125.02	34.42	29.76	8.19	204.3	56.24	148.36	40.84	10.61
1442	ANON	ANON	Starbase ARC (Standard)	ANON	win	ANON	ANON	ANON	24	Paladin	1178	7	0	1	11	3	1	1	63.64	268	39.08	1572	1086	486	16	41	440	255	185	4	16	55.32	38.87	201	521	151	1297	437820	237.29	64.52	117.24	31.88	13.27	3.61	223.14	60.67	137.39	37.35	7.28
1443	ANON	ANON	DFH Stadium	ANON	win	ANON	ANON	ANON	402	Takumi	841	5	0	1	5	4	3	3	100	297	30.17	1615	932	683	11	59	341	123	218	2	18	85.59	24.27	567	171	76	1396	487047	213.77	55.34	147.24	38.12	25.26	6.54	232.86	60.28	137.59	35.62	15.83
1444	ANON	ANON	DFH Stadium	ANON	loss	ANON	ANON	ANON	23	Octane	609	3	0	0	4	5	5	5	75	287	41.78	1477	885	592	13	51	440	270	170	4	14	31.47	35.84	80	273	132	1293	438263	227.41	59.85	136.89	36.03	15.68	4.13	250.22	65.85	122.42	32.22	7.35
1445	ANON	ANON	Aquadome	ANON	win	ANON	ANON	ANON	23	Octane	604	1	0	3	2	2	0	0	50	230	55.69	1144	858	286	15	26	363	250	113	4	11	27.03	74	0	499	139	1258	348007	192.12	65.41	89.15	30.35	12.43	4.23	196.32	66.84	97.38	33.16	0
1446	ANON	ANON	Aquadome	ANON	loss	ANON	ANON	ANON	23	Octane	306	0	0	1	2	2	1	1	0	293	50.2	1415	1079	336	16	31	459	256	203	5	20	43.51	42.7	368	523	247	1347	392318	174.16	58.16	110.37	36.86	14.94	4.99	216.55	72.31	80.12	26.75	2.8
1447	ANON	ANON	Farmstead	ANON	loss	ANON	ANON	ANON	23	Octane	807	3	0	3	3	9	4	4	100	321	43.42	1796	1363	433	19	38	527	390	137	5	12	55.86	47.91	357	241	49	1394	462192	205.85	54.85	141.42	37.68	28.01	7.46	230.4	61.4	140.84	37.53	4.03
1448	ANON	ANON	Farmstead	ANON	win	ANON	ANON	ANON	403	Dominus	761	4	0	0	9	3	3	3	44.44	347	46.42	2129	1611	518	22	47	445	244	201	3	17	89.83	51.37	237	592	55	1360	465414	200.09	53.6	155.34	41.61	17.85	4.78	249.88	66.94	109.3	29.28	14.11
1449	ANON	ANON	DFH Stadium (Day)	ANON	loss	ANON	ANON	ANON	23	Octane	835	3	0	3	4	8	4	4	75	260	47.84	1406	1025	381	16	33	433	293	140	4	13	32.45	94.23	254	574	106	1150	388541	271.62	73.2	81.83	22.05	17.63	4.75	237.84	64.09	115.39	31.09	17.86
1450	ANON	ANON	DFH Stadium (Day)	ANON	win	ANON	ANON	ANON	1624	Endo	655	4	0	0	8	4	3	3	50	261	44.2	1483	939	544	14	47	579	389	190	5	16	56.97	75.48	91	412	56	1257	417731	229.96	61.84	124.43	33.46	17.49	4.7	230.15	61.89	136.66	36.75	5.08
1451	ANON	ANON	Aquadome	ANON	loss	ANON	ANON	ANON	1624	Endo	402	1	0	1	2	5	3	3	50	231	33.69	1134	618	516	7	43	221	65	156	1	13	52.58	18.87	126	81	34	1341	364986	227.84	64.98	99.09	28.26	23.72	6.76	231.88	66.13	116.03	33.09	2.73
1452	ANON	ANON	Aquadome	ANON	win	ANON	ANON	ANON	23	Octane	615	3	0	0	5	2	1	1	60	305	55.41	1738	1440	298	22	27	306	144	162	3	15	10.94	70.55	290	760	155	1277	384847	215.07	61.33	101.19	28.86	34.41	9.81	213.65	60.93	129.51	36.93	7.51
1453	ANON	ANON	Mannfield	ANON	loss	ANON	ANON	ANON	1624	Endo	50	0	0	0	0	3	3	3	0	141	13	233	100	133	1	11	24	0	24	0	2	63.32	0	0	0	0	1369	127296	60.07	56.97	41.16	39.04	4.21	3.99	49.15	46.61	56.29	53.39	0
1454	ANON	ANON	Mannfield	ANON	win	ANON	ANON	ANON	23	Octane	421	3	0	0	3	0	0	0	100	469	44.94	738	605	133	9	11	138	78	60	1	5	5.87	17.04	208	294	21	1507	139191	50.47	47.81	37.47	35.49	17.63	16.7	69.33	65.68	33.53	31.76	2.7
1455	ANON	ANON	Neo Tokyo (Standard)	ANON	win	ANON	ANON	ANON	1624	Endo	748	3	0	2	5	5	2	2	60	351	43.87	2015	1572	443	22	37	384	265	119	4	10	71.86	42.51	150	439	134	1334	479051	230.15	59.94	128.73	33.53	25.1	6.54	216.43	56.36	164.81	42.92	2.74
1456	ANON	ANON	Neo Tokyo (Standard)	ANON	loss	ANON	ANON	ANON	23	Octane	530	2	0	1	5	5	3	3	40	317	43.39	1977	1346	631	18	55	331	110	221	2	21	59.87	79.76	623	471	107	1354	482640	229.9	60.49	122.29	32.17	27.9	7.34	267.77	70.45	105.41	27.73	6.9
1457	ANON	ANON	Neo Tokyo (Standard)	ANON	loss	ANON	ANON	ANON	23	Octane	28	0	0	0	0	5	4	4	0	382	39.82	707	599	108	6	9	136	100	36	1	3	11.68	8.54	251	0	0	1240	93621	62.48	68.39	20.13	22.03	8.75	9.58	67.4	73.77	21.59	23.63	2.37
1458	ANON	ANON	Neo Tokyo (Standard)	ANON	win	ANON	ANON	ANON	1624	Endo	533	4	0	0	5	0	0	0	80	315	17.53	269	89	180	1	15	48	0	48	0	4	15.91	1.43	24	10	0	1332	101600	56.68	61.56	33.12	35.97	2.27	2.47	62.48	67.86	24.85	26.99	4.74
1459	ANON	ANON	DFH Stadium (Day)	ANON	loss	ANON	ANON	ANON	1624	Endo	342	2	0	0	4	4	3	3	50	299	47	905	608	297	9	26	223	135	88	2	8	23.13	23.9	147	300	73	1390	258901	105.23	48.71	84.7	39.21	26.11	12.09	130.78	60.54	80.39	37.21	4.87
1460	ANON	ANON	DFH Stadium (Day)	ANON	win	ANON	ANON	ANON	23	Octane	495	3	0	0	4	4	2	2	75	300	40.83	963	638	325	10	28	213	121	92	2	8	15.77	38.7	247	365	82	1426	270638	119.35	55.24	77.36	35.8	19.36	8.96	145.53	67.35	62.02	28.7	8.52
1461	ANON	ANON	Farmstead	ANON	loss	ANON	ANON	ANON	3451	Nimbus	521	1	0	2	2	5	2	2	50	357	52.19	1968	1525	443	23	38	395	290	105	4	9	28.47	56.18	410	774	109	1253	395042	206.84	60.97	95.79	28.23	36.64	10.8	231.47	68.23	103.92	30.63	3.87
1462	ANON	ANON	Farmstead	ANON	win	ANON	ANON	ANON	1624	Endo	603	2	0	1	5	2	1	1	40	294	48.16	1503	1040	463	17	42	232	123	109	4	12	52.04	45.64	255	622	276	1348	428254	198.82	58.58	108.23	31.89	32.37	9.54	225.23	66.36	109.83	32.36	4.37
1463	ANON	ANON	Wasteland (Standard, Night)	ANON	win	ANON	ANON	ANON	23	Octane	709	3	0	1	4	3	2	2	75	327	62.22	1845	1385	460	23	43	567	380	187	7	18	6.17	47.63	229	934	332	1413	468262	187.53	52.89	141.13	39.8	25.91	7.31	203.14	57.29	139.9	39.46	11.53
1464	ANON	ANON	Wasteland (Standard, Night)	ANON	loss	ANON	ANON	ANON	1624	Endo	604	2	0	2	3	4	3	3	66.67	338	37.76	1821	1071	750	13	67	313	173	140	2	13	54.37	22.84	148	180	37	1378	446694	203.39	58.35	121.32	34.8	23.87	6.85	207.13	59.42	139.74	40.09	1.7
1465	ANON	ANON	Neo Tokyo (Standard)	ANON	loss	ANON	ANON	ANON	1624	Endo	494	2	0	1	3	7	6	6	66.67	364	40.58	1754	1210	544	15	47	407	249	158	3	13	43.34	32.1	221	275	24	1457	482886	183.51	50.73	148.51	41.05	29.75	8.22	206.27	57.02	148.85	41.14	6.66
1466	ANON	ANON	Neo Tokyo (Standard)	ANON	win	ANON	ANON	ANON	23	Octane	1021	6	0	1	7	3	2	2	85.71	367	27.78	1842	1204	638	13	53	677	363	314	4	26	78.34	42.83	258	95	36	1405	466545	184.46	50.91	160.63	44.34	17.21	4.75	235.49	65	111.44	30.76	15.37
1467	ANON	ANON	DFH Stadium (Day)	ANON	win	ANON	ANON	ANON	1624	Endo	1107	5	0	3	6	5	2	2	83.33	317	35.49	1572	974	598	14	51	304	125	179	3	15	59.52	35.21	185	379	174	1331	441478	221.59	60.31	115.1	31.33	30.73	8.36	215.13	58.55	147.4	40.12	4.89
1468	ANON	ANON	DFH Stadium (Day)	ANON	loss	ANON	ANON	ANON	1624	Endo	557	2	0	1	5	6	5	5	40	316	36.27	1701	1220	481	14	42	735	574	161	7	14	64.23	50.41	329	198	132	1347	456981	218.51	59	120.59	32.56	31.25	8.44	218.81	59.08	142.18	38.39	9.37
1469	ANON	ANON	Aquadome	ANON	win	ANON	ANON	ANON	23	Octane	856	4	0	2	2	6	2	2	200	297	45.12	1519	1068	451	16	40	148	72	76	1	7	39.17	71.18	225	464	0	1324	433058	228.01	63.1	109.95	30.43	23.41	6.48	232.25	64.27	129.12	35.73	0
1470	ANON	ANON	Aquadome	ANON	loss	ANON	ANON	ANON	402	Takumi	584	2	0	0	6	2	4	4	33.33	194	42.48	1210	779	431	12	36	417	200	217	3	18	21.34	65.72	306	334	12	1169	389226	256.96	71.18	90	24.93	14.04	3.89	270.28	74.87	86.99	24.1	3.74
1471	ANON	ANON	Salty Shores	ANON	loss	ANON	ANON	ANON	23	Octane	541	2	0	1	4	5	3	3	50	354	43.68	2289	1822	467	22	34	508	364	144	5	12	122.61	36.41	791	377	135	1285	468994	235.92	60.69	124.94	32.14	27.84	7.16	265.83	68.39	122.87	31.61	0
1472	ANON	ANON	Salty Shores	ANON	win	ANON	ANON	ANON	23	Octane	810	3	0	2	5	4	2	2	60	336	38.34	1786	1223	563	16	48	429	181	248	3	21	70.6	29.39	87	327	123	1391	496083	211.96	55.41	145.62	38.07	24.92	6.52	210.31	54.98	162.67	42.53	9.52
1473	ANON	ANON	Farmstead	ANON	win	ANON	ANON	ANON	23	Octane	794	5	0	0	5	7	4	4	100	229	31.21	1340	947	393	10	32	161	59	102	1	8	136.35	45.35	363	53	41	1140	413266	305.7	73.68	96.88	23.35	12.32	2.97	302	72.79	107.24	25.85	5.66
1474	ANON	ANON	Farmstead	ANON	loss	ANON	ANON	ANON	23	Octane	785	4	0	0	7	5	5	5	57.14	386	40.56	2173	1716	457	22	38	1028	824	204	10	17	38.24	43.6	288	400	131	1364	504012	244.66	58.95	133.5	32.17	36.84	8.88	238.92	57.57	163.73	39.45	12.34
1475	ANON	ANON	Champions Field	ANON	win	ANON	ANON	ANON	23	Octane	963	4	0	4	6	4	1	1	66.67	244	29.3	1291	708	583	9	50	150	18	132	1	11	99.83	21.16	43	191	81	1286	422466	226.21	63.48	116.93	32.81	13.22	3.71	224.77	63.07	121.2	34.01	10.39
1476	ANON	ANON	Champions Field	ANON	loss	ANON	ANON	ANON	402	Takumi	521	1	0	1	4	6	4	4	25	294	48.83	1722	1352	370	21	33	347	215	132	5	12	25.6	134.83	512	751	286	1247	411599	224.22	63.1	108.71	30.59	22.42	6.31	255.33	71.85	91.14	25.65	8.89
1477	ANON	ANON	Mannfield (Stormy)	ANON	win	ANON	ANON	ANON	23	Octane	200	1	0	1	1	2	0	0	100	281	49.54	444	349	95	6	8	23	0	23	0	2	12.47	13.37	32	236	0	1119	100934	75.35	73.75	24.84	24.31	1.98	1.94	69.28	67.81	32.89	32.19	0
1478	ANON	ANON	Mannfield (Stormy)	ANON	loss	ANON	ANON	ANON	402	Takumi	106	0	0	0	2	1	1	1	0	221	42.91	337	236	101	3	9	113	61	52	1	5	13.8	16.47	123	63	38	1172	115048	70.88	69.37	22.43	21.95	8.87	8.68	61.91	60.6	37.89	37.09	2.37
1479	ANON	ANON	Urban Central (Night)	ANON	loss	ANON	ANON	ANON	23	Octane	589	2	0	3	2	9	6	6	100	351	35.07	1433	963	470	11	41	378	271	107	3	9	50.43	24.34	309	136	28	1294	344843	194.22	64.99	86.79	29.04	17.85	5.97	181.9	60.87	110.03	36.82	6.92
1480	ANON	ANON	Urban Central (Night)	ANON	win	ANON	ANON	ANON	597	Delorean	968	6	0	1	9	2	2	2	66.67	222	43.76	1137	718	419	11	35	356	140	216	2	18	27.06	33.01	161	384	60	1246	338506	205.24	67.6	80.97	26.67	17.38	5.72	196.14	64.61	105.21	34.66	2.23
1481	ANON	ANON	Aquadome	ANON	win	ANON	ANON	ANON	23	Octane	707	3	0	0	4	4	2	2	75	301	42.34	1601	1159	442	15	38	588	432	156	6	13	58.87	38.92	98	162	33	1335	438281	212.87	60.07	117.54	33.17	23.98	6.77	222.57	62.8	128.16	36.16	3.67
1482	ANON	ANON	Aquadome	ANON	loss	ANON	ANON	ANON	1018	Dominus GT	592	2	0	1	4	4	3	3	50	274	33.85	1493	906	587	11	51	387	175	212	2	18	95.3	39.09	339	210	29	1309	433461	216.09	60.95	118.65	33.47	19.79	5.58	236.89	66.82	115.04	32.45	2.6
1483	ANON	ANON	Aquadome	ANON	loss	ANON	ANON	ANON	23	Octane	543	3	0	0	5	7	6	6	60	383	31.79	1365	925	440	11	38	347	187	160	2	14	63.68	33.78	452	174	12	1382	315818	158.95	60.56	83.12	31.67	20.41	7.78	206.49	78.67	53.49	20.38	2.5
1484	ANON	ANON	Aquadome	ANON	win	ANON	ANON	ANON	23	Octane	928	6	0	1	7	5	3	3	85.71	332	28.01	952	485	467	6	39	442	287	155	3	13	41.65	15.54	59	114	12	1412	323024	144.93	54.49	105.59	39.7	15.46	5.81	168.56	63.37	87.16	32.77	10.26
1485	ANON	ANON	Mannfield	ANON	win	ANON	ANON	ANON	1568	Octane ZSR	1234	6	0	3	9	9	5	5	66.67	276	52.15	1724	1317	407	17	37	428	272	156	3	13	28.34	65.54	114	398	27	1320	453939	249.36	61.17	131.97	32.37	26.33	6.46	275.12	67.49	128.4	31.5	4.13
1486	ANON	ANON	Mannfield	ANON	loss	ANON	ANON	ANON	23	Octane	929	5	0	2	9	9	6	6	55.56	325	32.78	1770	1219	551	14	47	689	493	196	5	17	88.34	46.44	224	181	6	1348	476430	240.71	59.63	126.7	31.39	36.24	8.98	250.19	61.98	144.13	35.71	9.33
1487	ANON	ANON	Champions Field	ANON	win	ANON	ANON	ANON	23	Octane	907	5	0	1	7	4	3	3	71.43	339	39.94	1841	1310	531	16	45	331	191	140	2	12	65.99	29.87	189	265	8	1293	428951	243.44	64.52	113.54	30.09	20.35	5.39	235.85	62.5	138.32	36.66	3.17
1488	ANON	ANON	Champions Field	ANON	loss	ANON	ANON	ANON	2269	Skyline GT-R	634	3	0	1	4	7	5	5	75	184	42.46	1183	707	476	10	42	374	169	205	2	18	47.72	75.09	161	299	32	1192	399755	272.94	72.58	94.62	25.16	8.47	2.25	286.24	76.12	87.3	23.22	2.5
1489	ANON	ANON	Salty Shores	ANON	loss	ANON	ANON	ANON	403	Dominus	741	3	0	1	8	5	5	5	37.5	354	47.55	1858	1295	563	17	51	793	562	231	7	20	31	28.9	101	381	114	1359	464943	209.79	55.99	138.38	36.93	26.55	7.09	211.88	56.54	157.21	41.95	5.63
1490	ANON	ANON	Salty Shores	ANON	win	ANON	ANON	ANON	23	Octane	1010	5	0	3	5	8	3	3	100	245	51.72	1365	758	607	10	54	246	100	146	1	13	12.74	81.12	101	258	9	1370	468528	229.33	61.21	124.45	33.22	20.88	5.57	254.76	68	113.01	30.16	6.89
1491	ANON	ANON	Urban Central	ANON	win	ANON	ANON	ANON	23	Octane	1139	6	0	2	11	6	4	4	54.55	197	50.53	1171	589	582	12	53	250	69	181	1	16	32.97	69.07	82	542	30	1212	427974	297.6	72.79	90.82	22.21	20.43	5	253.27	61.95	144.9	35.44	10.68
1492	ANON	ANON	Urban Central	ANON	loss	ANON	ANON	ANON	21	Backfire	790	4	0	4	6	11	6	6	66.67	155	36.72	1041	590	451	8	39	219	89	130	1	11	57.6	109.98	86	226	10	997	353580	341.38	82.78	62.55	15.17	8.47	2.05	301.53	73.11	100.5	24.37	10.38
1493	ANON	ANON	Beckwith Park (Stormy)	ANON	win	ANON	ANON	ANON	23	Octane	699	3	0	0	10	4	2	2	30	324	47.52	1613	1063	550	16	50	787	450	337	8	30	37.43	52.26	646	567	369	1363	445650	214.65	61.29	107.68	30.75	27.89	7.96	223.58	63.84	121.29	34.63	5.35
1494	ANON	ANON	Beckwith Park (Stormy)	ANON	loss	ANON	ANON	ANON	23	Octane	825	2	0	5	4	10	3	3	50	271	46.33	1531	837	694	13	62	196	58	138	1	13	31.16	33.34	138	356	58	1367	446822	200.86	56.85	126.68	35.85	25.8	7.3	222.58	62.99	126.67	35.85	4.1
1495	ANON	ANON	Salty Shores	ANON	loss	ANON	ANON	ANON	23	Octane	154	0	0	0	2	2	2	2	0	298	52.89	706	469	237	7	21	144	69	75	1	7	12.07	37.65	144	246	39	1302	187856	91.99	60.19	46.9	30.69	13.95	9.13	90.4	59.15	56.41	36.91	6.03
1496	ANON	ANON	Salty Shores	ANON	win	ANON	ANON	ANON	23	Octane	468	2	0	2	2	2	0	0	100	236	46.61	521	227	294	5	26	103	7	96	1	8	12.48	35.84	25	192	92	1489	212293	87.01	56.92	50.41	32.98	15.45	10.11	104.64	68.45	48.23	31.55	0
1497	ANON	ANON	Beckwith Park (Stormy)	ANON	win	ANON	ANON	ANON	25	Roadhog	1134	7	0	0	13	6	5	5	53.85	178	50	1330	781	549	13	42	561	297	264	5	17	24.31	62.43	269	535	217	1236	429667	279.13	68.39	113.46	27.8	15.53	3.81	298.69	73.19	102.97	25.23	6.46
1498	ANON	ANON	Beckwith Park (Stormy)	ANON	loss	ANON	ANON	ANON	23	Octane	1194	5	0	5	6	13	7	7	83.33	266	46.21	1451	718	733	10	54	250	100	150	1	13	45.72	33.69	179	190	2	1223	440657	275.02	67.03	118.72	28.93	16.58	4.04	270.88	66.02	128.38	31.29	11.06
1499	ANON	ANON	Utopia Coliseum	ANON	loss	ANON	ANON	ANON	23	Octane	172	1	0	0	3	2	2	2	33.33	254	47.87	440	267	173	5	16	118	71	47	1	4	4	28.55	3	241	28	1434	153671	64.1	54.16	43.41	36.68	10.85	9.17	73.93	62.46	39.63	33.48	4.81
1500	ANON	ANON	Utopia Coliseum	ANON	win	ANON	ANON	ANON	23	Octane	366	2	0	2	2	3	1	1	100	255	38.36	417	217	200	3	17	135	76	59	1	5	9.44	17.51	92	86	23	1402	153286	62.59	51.68	51.81	42.78	6.71	5.54	71.91	59.38	48.83	40.32	0.37
1501	ANON	ANON	Utopia Coliseum (Dusk)	ANON	loss	ANON	ANON	ANON	23	Octane	262	1	0	0	2	3	3	3	50	348	48.53	1505	1104	401	14	36	522	400	122	4	11	33.72	28.21	350	307	0	1398	360878	145.99	53.29	108.7	39.68	19.27	7.03	188.45	68.78	80.12	29.24	5.4
1502	ANON	ANON	Utopia Coliseum (Dusk)	ANON	win	ANON	ANON	ANON	23	Octane	619	3	0	1	3	2	1	1	100	305	41.73	1271	834	437	11	40	319	198	121	2	11	21.85	50.76	160	214	10	1409	365112	153.7	54.79	105.97	37.77	20.88	7.44	195.69	69.75	81.61	29.09	3.25
1503	ANON	ANON	DFH Stadium (Stormy)	ANON	loss	ANON	ANON	ANON	23	Octane	906	2	0	6	3	11	5	5	66.67	293	38.75	1467	775	692	11	60	382	226	156	3	13	32.4	37.23	165	324	73	1334	446346	219.64	59.6	125.72	34.12	23.14	6.28	245.74	66.69	117.32	31.84	5.44
1504	ANON	ANON	DFH Stadium (Stormy)	ANON	win	ANON	ANON	ANON	31	Venom	899	5	0	1	11	3	2	2	45.45	350	34.07	1864	1262	602	15	51	522	271	251	3	21	57.46	42.5	785	237	28	1364	458156	211.98	57.87	129.87	35.45	24.48	6.68	253.41	69.18	107.19	29.26	5.73
1505	ANON	ANON	Salty Shores	ANON	loss	ANON	ANON	ANON	402	Takumi	286	0	0	0	3	4	4	4	0	354	43.34	2044	1557	487	20	36	442	317	125	4	11	26.37	51.85	567	442	82	1321	425155	201.35	58.86	113.2	33.09	27.51	8.04	212.86	62.23	128.54	37.58	0.67
1506	ANON	ANON	Salty Shores	ANON	win	ANON	ANON	ANON	23	Octane	829	4	0	2	4	3	0	0	100	317	45.02	1535	1017	518	12	48	406	294	112	3	11	39	44.3	448	144	8	1457	452133	180.7	53.09	119.05	34.97	40.64	11.94	240.38	70.62	92.11	27.06	7.9
1507	ANON	ANON	Farmstead	ANON	loss	ANON	ANON	ANON	597	Delorean	679	4	0	0	10	8	5	5	40	192	45.78	1228	787	441	12	40	303	163	140	2	13	29.73	63.06	517	425	45	1197	419695	277.89	70.05	95.07	23.96	23.77	5.99	315.68	79.57	79.78	20.11	1.27
1508	ANON	ANON	Farmstead	ANON	win	ANON	ANON	ANON	23	Octane	880	5	0	0	8	10	4	4	62.5	279	41.76	1508	983	525	15	46	497	374	123	4	11	33.78	47.69	262	263	34	1393	490792	234.29	59	127.41	32.09	35.37	8.91	265.54	66.87	124.08	31.25	7.45
1509	ANON	ANON	Mannfield (Night)	ANON	win	ANON	ANON	ANON	23	Octane	959	5	0	2	7	6	4	4	71.43	297	45.52	1550	991	559	18	50	397	305	92	5	8	36.19	58.96	352	656	124	1378	474761	232.28	59.59	125.25	32.13	32.29	8.28	255.47	65.53	133.59	34.27	0.77
1510	ANON	ANON	Mannfield (Night)	ANON	loss	ANON	ANON	ANON	597	Delorean	687	4	0	0	6	7	5	5	66.67	170	37.42	1093	549	544	7	47	219	76	143	1	12	38.1	44.44	352	157	23	1232	422187	272.16	70.43	91.94	23.79	22.35	5.78	288.79	74.73	89.32	23.11	8.33
1511	ANON	ANON	Beckwith Park (Stormy)	ANON	loss	ANON	ANON	ANON	23	Octane	1152	6	0	2	7	11	7	7	85.71	310	41.99	1776	1092	684	16	59	493	279	214	5	19	70.13	26.06	260	409	123	1352	486902	266.47	62.34	128.1	29.97	32.88	7.69	266.93	62.45	156.38	36.59	4.13
1512	ANON	ANON	Beckwith Park (Stormy)	ANON	win	ANON	ANON	ANON	23	Octane	1281	7	0	2	11	7	6	6	63.64	281	30.03	1584	981	603	12	54	355	165	190	3	17	84.47	39.97	376	225	141	1332	495906	265.5	62.11	141.89	33.19	20.06	4.69	308.7	72.22	112.04	26.21	6.7
1513	ANON	ANON	Mannfield (Night)	ANON	loss	ANON	ANON	ANON	2269	Skyline GT-R	280	1	0	0	2	5	5	5	50	236	54.06	1104	720	384	14	32	325	182	143	3	12	10.3	55.4	100	592	117	1296	343344	182.86	63.28	92.33	31.95	13.78	4.77	177.17	61.31	105.64	36.56	6.17
1514	ANON	ANON	Mannfield (Night)	ANON	win	ANON	ANON	ANON	23	Octane	817	5	0	2	5	2	1	1	100	240	50.56	1289	759	530	12	47	630	424	206	6	19	23.57	34.5	12	280	90	1404	370201	168.84	58.15	108.74	37.45	12.77	4.4	201.84	69.52	83.83	28.87	4.68
1515	ANON	ANON	Starbase ARC (Standard)	ANON	loss	ANON	ANON	ANON	23	Octane	988	4	0	4	6	12	5	5	66.67	216	41.45	1308	604	704	8	55	244	125	119	2	10	28.64	26.73	140	195	74	1256	396830	278.46	71.17	92.67	23.69	20.12	5.14	257.71	65.87	123.7	31.62	9.84
1516	ANON	ANON	Starbase ARC (Standard)	ANON	win	ANON	ANON	ANON	3451	Nimbus	944	5	0	2	12	6	4	4	41.67	300	44.43	2028	1496	532	21	47	378	180	198	3	18	44.11	25.23	179	603	120	1375	446215	235.43	59.99	124.08	31.61	32.97	8.4	254.26	64.78	125.38	31.94	12.85
1517	ANON	ANON	Mannfield	ANON	win	ANON	ANON	ANON	23	Octane	804	4	0	2	4	5	1	1	100	206	47.52	1028	678	350	8	31	519	336	183	4	16	55.18	34.54	149	136	69	1153	296500	205.5	73.72	62.97	22.59	10.29	3.69	204.3	73.29	71.45	25.63	3.02
1518	ANON	ANON	Mannfield	ANON	loss	ANON	ANON	ANON	403	Dominus	427	1	0	1	5	4	4	4	20	338	50.17	1570	1161	409	16	38	358	210	148	3	15	20.82	40.56	409	462	98	1388	366132	149.25	52.46	114.21	40.14	21.06	7.4	203.18	71.41	77.71	27.31	3.64
1519	ANON	ANON	Urban Central (Dawn)	ANON	loss	ANON	ANON	ANON	2269	Skyline GT-R	835	5	0	0	8	7	7	7	62.5	264	28.08	1649	985	664	11	57	559	300	259	3	23	94.19	41.53	531	116	1	1261	466892	275.61	65.59	123.81	29.46	20.81	4.95	281.6	67.01	132.21	31.46	6.42
1520	ANON	ANON	Urban Central (Dawn)	ANON	win	ANON	ANON	ANON	23	Octane	1158	7	0	2	7	8	5	5	100	227	32.39	1459	861	598	11	52	431	276	155	3	13	63.97	47.49	142	240	12	1320	482804	274.23	65.24	129.82	30.88	16.3	3.88	321.62	76.51	84.09	20	14.65
1521	ANON	ANON	Salty Shores	ANON	win	ANON	ANON	ANON	3157	Maverick GXT	1303	7	0	2	10	7	6	6	70	348	35.17	2282	1679	603	22	51	725	460	265	7	22	98.6	83.65	536	445	151	1304	532017	286.12	61.9	141.39	30.59	34.74	7.52	329.01	71.18	119.44	25.84	13.8
1522	ANON	ANON	Salty Shores	ANON	loss	ANON	ANON	ANON	23	Octane	1024	6	0	0	7	10	7	7	85.71	287	36.35	1843	1094	749	17	67	584	404	180	6	16	56.56	49.02	164	427	115	1410	576124	256.9	55.57	171.9	37.19	33.48	7.24	296.16	64.06	153.89	33.29	12.24
1523	ANON	ANON	Farmstead	ANON	win	ANON	ANON	ANON	23	Octane	920	6	0	0	8	1	1	1	75	263	37.07	1216	918	298	11	26	566	421	145	5	13	72.99	34.06	232	181	78	1304	369251	202	64.93	95.73	30.77	13.39	4.3	239.62	77.02	66.71	21.44	4.78
1524	ANON	ANON	Farmstead	ANON	loss	ANON	ANON	ANON	23	Octane	292	1	0	0	1	8	6	6	100	313	44.3	1363	1070	293	14	25	115	68	47	2	4	35.36	50.64	367	329	131	1258	357350	198.39	63.82	94.13	30.28	18.36	5.91	208.12	66.95	97.89	31.49	4.87
1525	ANON	ANON	Beckwith Park	ANON	loss	ANON	ANON	ANON	4284	Fennec	720	3	0	2	5	8	5	5	60	268	43.54	1571	1168	403	16	36	421	300	121	4	11	42.88	70.66	400	442	102	1292	447758	248.07	65.19	119.17	31.32	13.27	3.49	264.09	69.41	107.78	28.33	8.63
1526	ANON	ANON	Beckwith Park	ANON	win	ANON	ANON	ANON	23	Octane	978	5	0	3	8	5	3	3	62.5	235	41.38	1419	832	587	13	52	377	221	156	3	14	46.6	47.12	42	474	80	1412	489219	206.55	54.08	158.96	41.62	16.39	4.29	231.73	60.68	132.22	34.62	17.96
1527	ANON	ANON	Utopia Coliseum	ANON	win	ANON	ANON	ANON	23	Octane	996	6	0	0	12	2	2	2	50	250	45.55	1635	1137	498	17	43	336	76	260	1	22	19.46	81.8	308	446	23	1267	439005	253.9	66.61	106.13	27.84	21.17	5.55	298.94	78.42	73.76	19.35	8.49
1528	ANON	ANON	Utopia Coliseum	ANON	loss	ANON	ANON	ANON	2666	'89 Batmobile	599	2	0	3	2	12	6	6	100	269	34.66	1666	1217	449	14	38	374	285	89	3	8	68.52	56.3	369	182	14	1172	402115	261.93	69.08	96.43	25.43	20.82	5.49	271.68	71.65	105.13	27.73	2.37
1529	ANON	ANON	Farmstead	ANON	win	ANON	ANON	ANON	23	Octane	1131	6	0	4	8	7	2	2	75	184	38.92	991	412	579	7	49	445	229	216	3	18	8.8	41.27	106	289	70	1221	360376	228.41	69.38	90.97	27.63	9.85	2.99	232.3	70.56	91.29	27.73	5.64
1530	ANON	ANON	Farmstead	ANON	loss	ANON	ANON	ANON	403	Dominus	558	2	0	1	7	8	6	6	28.57	261	46.43	1342	982	360	13	31	507	381	126	4	11	23.29	36.04	165	320	18	1210	354356	219.91	66.78	90.04	27.34	19.37	5.88	174.22	52.9	141.48	42.96	13.63
1531	ANON	ANON	Utopia Coliseum	ANON	loss	ANON	ANON	ANON	31	Venom	474	2	0	1	3	10	6	6	66.67	360	21.81	1776	1175	601	12	50	505	287	218	3	18	140.82	26.76	601	24	12	1465	512412	186.96	48.76	159.35	41.56	37.12	9.68	217.34	56.68	157	40.95	9.08
1532	ANON	ANON	Utopia Coliseum	ANON	win	ANON	ANON	ANON	1018	Dominus GT	994	6	0	0	10	3	2	2	60	275	46.42	1744	1241	503	19	47	682	364	318	5	28	24.69	52.83	312	483	99	1415	491933	201.81	52.63	155.01	40.43	26.6	6.94	235.41	61.4	136.71	35.66	11.29
1533	ANON	ANON	Urban Central (Dawn)	ANON	loss	ANON	ANON	ANON	23	Octane	741	5	0	0	6	7	6	6	83.33	291	28.33	1572	1051	521	12	44	155	19	136	1	12	111.27	28.31	247	148	80	1247	420882	274.63	68.19	105.71	26.25	22.43	5.57	251.02	62.32	139.77	34.7	11.97
1534	ANON	ANON	Urban Central (Dawn)	ANON	win	ANON	ANON	ANON	23	Octane	986	6	0	1	7	6	5	5	85.71	276	44.2	1730	1218	512	15	44	419	241	178	3	15	41.43	58.9	354	295	61	1268	453960	255.88	62.77	132.34	32.47	19.4	4.76	273.07	66.99	125	30.67	9.55
1535	ANON	ANON	Farmstead	ANON	win	ANON	ANON	ANON	23	Octane	1366	9	0	1	11	6	3	3	81.82	439	39.63	2491	1970	521	23	47	283	163	120	2	13	59.88	30.42	678	166	9	1472	538857	212.4	50.91	160.28	38.42	44.51	10.67	266.74	63.94	139.26	33.38	11.19
1536	ANON	ANON	Farmstead	ANON	loss	ANON	ANON	ANON	23	Octane	639	3	0	1	6	11	9	9	50	232	37.82	1351	688	663	11	57	278	100	178	1	15	27.83	33.56	293	411	0	1273	462393	278.21	67.29	112.08	27.11	23.13	5.59	279.92	67.71	124.61	30.14	8.89
1537	ANON	ANON	Champions Field (Day)	ANON	win	ANON	ANON	ANON	24	Paladin	1479	11	0	0	13	2	1	1	84.62	282	20.87	1029	557	472	6	39	644	390	254	4	21	67.39	15.3	107	42	9	1349	317307	176.8	62.76	79.89	28.36	25	8.88	165.51	58.76	108.23	38.42	7.94
1538	ANON	ANON	Champions Field (Day)	ANON	loss	ANON	ANON	ANON	2269	Skyline GT-R	198	1	0	0	2	13	11	11	50	269	30.56	835	521	314	6	26	160	100	60	1	5	49.16	21.25	96	78	0	1222	291877	210.02	73.78	65.5	23.01	9.12	3.2	217.33	76.36	62.75	22.05	4.55
1539	ANON	ANON	Utopia Coliseum	ANON	win	ANON	ANON	ANON	24	Paladin	1116	7	0	1	8	3	1	1	87.5	341	40.09	1893	1378	515	19	46	511	335	176	5	17	73.44	53.56	186	400	140	1333	461228	231.69	60.72	120.84	31.67	29.04	7.61	203.67	53.38	169.55	44.43	8.35
1540	ANON	ANON	Utopia Coliseum	ANON	loss	ANON	ANON	ANON	23	Octane	348	1	0	0	3	8	7	7	33.33	271	18.72	1257	687	570	7	48	358	200	158	2	13	169.56	9.68	235	12	0	1318	455901	236.21	61.89	128.93	33.78	16.53	4.33	212.26	55.61	159.48	41.79	9.92
1541	ANON	ANON	Aquadome	ANON	win	ANON	ANON	ANON	22	Breakout	346	2	0	1	2	1	0	0	100	220	44.81	359	227	132	4	12	151	100	51	1	5	24.76	10.27	89	9	9	1153	102406	71.99	74.55	22.55	23.35	2.03	2.1	65.26	67.58	28.59	29.61	2.71
1542	ANON	ANON	Aquadome	ANON	loss	ANON	ANON	ANON	23	Octane	34	0	0	0	1	2	2	2	0	259	37.9	377	281	96	3	8	141	93	48	1	4	13.78	5.16	0	18	6	1249	109227	66.56	68.93	28.08	29.08	1.92	1.99	68.95	71.4	26.12	27.05	1.5
1543	ANON	ANON	DFH Stadium	ANON	loss	ANON	ANON	ANON	403	Dominus	132	1	0	0	2	3	4	4	50	235	20.31	241	0	241	0	20	96	0	96	0	8	22.42	0	85	0	0	1293	134007	82.92	66.03	34.1	27.16	8.55	6.81	82.49	65.7	37.41	29.79	5.66
1544	ANON	ANON	DFH Stadium	ANON	win	ANON	ANON	ANON	22	Breakout	596	4	0	1	3	2	1	1	133.33	230	27.69	419	247	172	3	15	67	0	67	0	6	17.53	3.7	0	52	0	1232	127086	85.72	67.86	38.7	30.64	1.9	1.5	86.7	68.64	35.03	27.73	4.59
1545	ANON	ANON	Starbase ARC (Standard)	ANON	loss	ANON	ANON	ANON	22	Breakout	729	3	0	3	5	12	6	6	60	351	39.15	1979	1490	489	19	44	98	0	98	0	9	65.2	42.37	337	373	0	1380	482184	218.49	56.87	136.83	35.62	28.84	7.51	258.36	67.25	125.13	32.57	0.66
1546	ANON	ANON	Starbase ARC (Standard)	ANON	win	ANON	ANON	ANON	23	Octane	1096	6	0	1	12	5	3	3	50	429	46.9	2670	2095	575	28	49	811	521	290	6	25	27.56	47.73	249	704	78	1482	512802	185.57	48.61	142.57	37.35	53.61	14.04	212.01	55.53	148.98	39.02	20.77
1547	ANON	ANON	DFH Stadium (Stormy)	ANON	win	ANON	ANON	ANON	23	Octane	1086	5	0	3	5	8	3	3	100	327	56.83	1863	1508	355	24	34	273	210	63	3	6	31.18	68.93	375	920	89	1334	458967	217.19	57.3	143.22	37.79	18.6	4.91	224.75	59.3	133.73	35.28	20.52
1548	ANON	ANON	DFH Stadium (Stormy)	ANON	loss	ANON	ANON	ANON	24	Paladin	698	3	0	1	8	5	5	5	37.5	307	43.83	1745	1146	599	16	50	516	195	321	4	27	61.15	45.83	147	311	126	1358	469757	228.79	60.14	127.63	33.55	23.99	6.31	230.18	60.51	146.65	38.55	3.58
1549	ANON	ANON	Utopia Coliseum (Dusk)	ANON	loss	ANON	ANON	ANON	23	Octane	549	0	0	4	3	11	8	8	0	285	47.6	1627	1300	327	17	29	568	423	145	5	12	52.05	64.11	407	409	76	1376	462258	203.09	55.05	126.32	34.24	39.52	10.71	215.77	58.49	141.49	38.35	11.67
1550	ANON	ANON	Utopia Coliseum (Dusk)	ANON	win	ANON	ANON	ANON	24	Paladin	1387	8	0	3	11	3	0	0	72.73	355	36.26	2024	1370	654	19	56	540	290	250	4	22	97.42	47.61	279	534	115	1508	510292	167.89	45.5	159.61	43.26	41.47	11.24	211.72	57.38	154.49	41.87	2.76
1551	ANON	ANON	Starbase ARC (Standard)	ANON	loss	ANON	ANON	ANON	24	Paladin	718	4	0	1	7	7	6	6	57.14	284	23.52	1357	751	606	8	51	232	0	232	0	20	127.84	16.18	162	48	0	1381	493624	237.65	59.34	131.83	32.92	31.02	7.75	222.74	55.62	163.92	40.93	13.84
1552	ANON	ANON	Starbase ARC (Standard)	ANON	win	ANON	ANON	ANON	403	Dominus	1128	6	0	3	7	7	4	4	85.71	389	43.89	2078	1611	467	20	40	290	170	120	3	10	84.2	27.26	601	388	129	1252	442817	255.46	64.2	111.9	28.12	30.53	7.67	239.78	60.26	152.35	38.29	5.76
1553	ANON	ANON	Champions Field	ANON	win	ANON	ANON	ANON	597	Delorean	561	4	0	0	6	0	0	0	66.67	200	35.66	420	182	238	3	22	127	0	127	0	12	20.04	20.52	0	127	0	1307	163562	87.17	61.98	49.03	34.86	4.44	3.16	86.71	61.65	51.61	36.7	2.32
1554	ANON	ANON	Champions Field	ANON	loss	ANON	ANON	ANON	23	Octane	94	0	0	1	0	6	4	4	0	270	41.2	555	433	122	6	11	136	100	36	1	3	39.51	12.98	219	168	0	1335	163063	89.64	64.34	40.02	28.73	9.66	6.93	98.9	70.99	38.77	27.83	1.65
1555	ANON	ANON	Champions Field (Day)	ANON	win	ANON	ANON	ANON	23	Octane	849	5	0	1	6	7	4	4	83.33	327	31.48	1786	1282	504	14	43	337	156	181	2	15	130.86	23.49	274	36	0	1252	437934	256.24	65.83	112.39	28.87	20.63	5.3	242.53	62.31	138.85	35.67	7.88
1556	ANON	ANON	Champions Field (Day)	ANON	loss	ANON	ANON	ANON	23	Octane	749	4	0	0	7	6	5	5	57.14	341	34.97	1989	1614	375	19	31	622	490	132	6	11	87.7	85.18	934	285	109	1385	483678	219.48	56.56	137.45	35.42	31.12	8.02	239.9	61.82	142.48	36.72	5.68
1557	ANON	ANON	Utopia Coliseum (Dusk)	ANON	win	ANON	ANON	ANON	597	Delorean	757	2	0	3	4	4	1	1	50	225	34.48	1280	681	599	9	50	480	241	239	3	20	32.51	15.61	226	218	58	1272	405739	220.32	65.83	104.49	31.22	9.85	2.94	225.82	67.48	107.67	32.17	1.17
1558	ANON	ANON	Utopia Coliseum (Dusk)	ANON	loss	ANON	ANON	ANON	1624	Endo	450	1	0	1	4	4	2	2	25	383	50.78	2093	1727	366	26	33	835	614	221	10	21	36.71	103.83	828	880	393	1355	432222	196.04	58.59	104.41	31.21	34.13	10.2	232.15	69.39	98.92	29.57	3.51
1559	ANON	ANON	Mannfield	ANON	win	ANON	ANON	ANON	597	Delorean	991	5	0	1	7	3	2	2	71.43	210	47.84	1352	654	698	11	62	621	294	327	4	28	21.72	23.87	87	330	114	1306	424776	229.03	65.06	114.97	32.66	8.05	2.29	237.37	67.43	107.76	30.61	6.92
1560	ANON	ANON	Mannfield	ANON	loss	ANON	ANON	ANON	402	Takumi	628	2	0	2	3	7	5	5	66.67	254	53.16	1299	984	315	13	29	401	343	58	4	5	58.51	61.31	244	325	59	1287	413897	218.69	62.34	112.75	32.14	19.34	5.51	248.52	70.85	96.77	27.59	5.49
1561	ANON	ANON	Champions Field	ANON	loss	ANON	ANON	ANON	23	Octane	836	6	0	0	8	9	8	8	75	408	27.24	2093	1404	689	15	59	400	218	182	3	15	138.58	20.1	281	12	0	1263	476326	283.82	65.09	120.18	27.56	32.03	7.35	263.41	60.41	159.84	36.66	12.78
1562	ANON	ANON	Champions Field	ANON	win	ANON	ANON	ANON	2853	Twinzer	1160	8	0	1	9	8	6	6	88.89	276	37.75	1471	1061	410	14	34	541	445	96	5	8	80.78	43.72	118	338	54	1257	463140	291.76	67.29	127.26	29.35	14.59	3.36	272.25	62.79	136.78	31.54	24.58
1563	ANON	ANON	Champions Field	ANON	loss	ANON	ANON	ANON	597	Delorean	769	4	0	0	5	7	5	5	80	225	43.26	1361	670	691	10	62	466	198	268	3	23	32.77	22.75	84	216	72	1318	488757	246.83	60.32	142.87	34.91	19.51	4.77	265.02	64.76	139.78	34.16	4.42
1564	ANON	ANON	Champions Field	ANON	win	ANON	ANON	ANON	23	Octane	928	5	0	0	7	5	4	4	71.43	256	39.71	1600	906	694	12	58	447	244	203	4	17	43.83	34.18	383	294	155	1272	471077	282.05	68.93	103.79	25.37	23.33	5.7	270.86	66.2	119.05	29.09	19.27
1565	ANON	ANON	Wasteland (Standard)	ANON	loss	ANON	ANON	ANON	23	Octane	889	4	0	3	5	9	6	6	80	229	43.68	1436	818	618	13	54	591	360	231	6	21	35.08	55.8	355	510	261	1325	475118	251.13	62.42	129.52	32.19	21.65	5.38	294.5	73.2	104.17	25.89	3.63
1566	ANON	ANON	Wasteland (Standard)	ANON	win	ANON	ANON	ANON	23	Octane	1002	6	0	0	9	5	4	4	66.67	214	42.7	1497	941	556	12	51	362	218	144	3	14	20.93	63.16	397	264	82	1211	422017	279.56	71.16	97.7	24.87	15.58	3.97	275.01	70	113.74	28.95	4.11
1567	ANON	ANON	Urban Central	ANON	loss	ANON	ANON	ANON	23	Octane	537	3	0	1	3	11	8	8	100	234	36.69	981	527	454	6	39	194	87	107	1	9	56.72	17.21	198	72	12	1215	341021	226.13	70.07	85.49	26.49	11.1	3.44	233.64	72.4	89.08	27.6	0
1568	ANON	ANON	Urban Central	ANON	win	ANON	ANON	ANON	23	Octane	1156	8	0	0	11	3	3	3	72.73	219	39.65	998	487	511	8	46	455	180	275	3	24	18.57	29.84	282	278	129	1214	338873	230.43	71.57	79.9	24.82	11.62	3.61	201.75	62.67	110.48	34.32	9.72
1569	ANON	ANON	Champions Field (Day)	ANON	win	ANON	ANON	ANON	4284	Fennec	887	5	0	0	9	5	3	3	55.56	315	24.47	1596	987	609	10	51	521	200	321	2	27	154.94	16.49	248	16	4	1313	447115	229.37	61.06	121.03	32.22	25.26	6.72	224.88	59.86	131.96	35.13	18.81
1570	ANON	ANON	Champions Field (Day)	ANON	loss	ANON	ANON	ANON	4284	Fennec	649	3	0	2	5	9	5	5	60	392	41.79	2184	1633	551	22	46	539	383	156	5	13	59.24	49.8	710	566	116	1379	474384	228.83	60.93	124.53	33.16	22.21	5.91	275.33	73.31	92.6	24.66	7.64
1571	ANON	ANON	Mannfield (Night)	ANON	loss	ANON	ANON	ANON	21	Backfire	806	4	0	2	7	11	8	8	57.14	213	32.15	1171	674	497	11	42	570	364	206	5	18	57.35	39.69	138	425	135	1191	431476	304.4	73.08	100.68	24.17	11.44	2.75	296.61	71.21	109.28	26.24	10.63
1572	ANON	ANON	Mannfield (Night)	ANON	win	ANON	ANON	ANON	22	Breakout	1190	8	0	0	11	7	4	4	72.73	21	59.93	784	224	560	5	48	132	42	90	1	8	3.87	0.63	0	292	62	1226	452783	336.59	80.41	79.45	18.98	2.57	0.61	310.98	74.29	90.12	21.53	17.51
1573	ANON	ANON	Aquadome	ANON	loss	ANON	ANON	ANON	21	Backfire	986	6	0	1	9	12	11	11	66.67	181	22.03	1143	429	714	5	60	366	76	290	1	25	78.12	7.94	285	70	23	1205	467551	344.91	75.22	103.76	22.63	9.88	2.15	361.62	78.86	91.85	20.03	5.08
1574	ANON	ANON	Aquadome	ANON	win	ANON	ANON	ANON	22	Breakout	1732	11	0	1	12	9	6	6	91.67	0	58.56	870	300	570	9	48	194	116	78	3	7	0	0	0	605	189	1167	463940	409.76	87.94	53.06	11.39	3.11	0.67	376.55	80.82	75.73	16.25	13.65
1575	ANON	ANON	Salty Shores	ANON	win	ANON	ANON	ANON	2853	Twinzer	634	3	0	0	7	3	2	2	42.86	435	36.19	2340	1928	412	21	35	898	700	198	7	17	138.43	33.9	530	0	0	1272	428951	234.94	64.82	106.92	29.5	20.59	5.68	231.61	63.9	119.94	33.09	10.91
1576	ANON	ANON	Salty Shores	ANON	loss	ANON	ANON	ANON	3451	Nimbus	484	2	0	2	3	7	3	3	66.67	233	32.34	1188	655	533	8	46	219	0	219	0	19	115.18	35.97	360	160	9	1348	461719	209.35	57.22	141	38.54	15.54	4.25	241.56	66.02	119.08	32.55	5.25
1577	ANON	ANON	Neo Tokyo (Standard)	ANON	loss	ANON	ANON	ANON	403	Dominus	597	3	0	1	4	10	10	10	75	302	28.63	1667	1170	497	15	42	385	289	96	4	8	72.63	65.47	493	329	110	1301	451318	257.08	63.59	115.4	28.55	31.77	7.86	259.73	64.25	132.48	32.77	12.04
1578	ANON	ANON	Neo Tokyo (Standard)	ANON	win	ANON	ANON	ANON	3875	Guardian GXT	1395	10	0	0	10	4	3	3	100	270	37.52	1267	838	429	10	39	412	283	129	3	11	22.39	37.87	147	163	16	1203	423167	286.19	70.29	104.28	25.61	16.66	4.09	255.46	62.75	143.94	35.35	7.73
1579	ANON	ANON	Aquadome	ANON	loss	ANON	ANON	ANON	1856	Jager 619	178	1	0	0	2	7	7	7	50	201	16.13	443	76	367	1	31	89	0	89	0	8	62.8	3.53	67	23	0	1259	231244	158.73	73.95	51.63	24.05	4.28	1.99	161.76	75.37	48.98	22.82	3.89
1580	ANON	ANON	Aquadome	ANON	win	ANON	ANON	ANON	23	Octane	960	7	0	0	7	2	1	1	100	435	37.43	1026	772	254	9	23	402	287	115	3	11	52.66	9.47	203	89	12	1291	215872	138.5	64.47	65.1	30.3	11.24	5.23	131.2	61.07	74.03	34.46	9.61
1581	ANON	ANON	Farmstead	ANON	loss	ANON	ANON	ANON	403	Dominus	476	2	0	0	3	6	5	5	66.67	266	46.39	1700	1337	363	18	32	518	374	144	5	12	55.67	46.82	272	462	125	1282	434975	237.98	64.12	114.5	30.85	18.65	5.03	207.37	55.88	155.7	41.95	8.06
1582	ANON	ANON	Farmstead	ANON	win	ANON	ANON	ANON	4284	Fennec	817	5	0	0	6	3	2	2	83.33	340	32.43	1876	1453	423	15	37	555	399	156	4	13	143.82	24.65	412	45	0	1307	433558	217.54	59.36	120.25	32.81	28.66	7.82	193.2	52.72	161.59	44.1	11.66
1583	ANON	ANON	Wasteland (Standard, Night)	ANON	win	ANON	ANON	ANON	23	Octane	1214	8	0	0	12	6	5	5	66.67	210	38.63	1452	961	491	12	43	345	120	225	2	20	38.23	81.56	310	247	88	1333	494615	278.46	65.7	124.18	29.3	21.17	5	274.94	64.87	137.13	32.36	11.74
1584	ANON	ANON	Wasteland (Standard, Night)	ANON	loss	ANON	ANON	ANON	23	Octane	848	5	0	1	6	12	8	8	83.33	380	26.6	2161	1552	609	17	53	609	400	209	4	18	148.48	20.6	472	70	4	1280	448785	260.61	62.25	127.44	30.44	30.58	7.3	258.36	61.72	147.83	35.31	12.44
1585	ANON	ANON	Mannfield (Night)	ANON	loss	ANON	ANON	ANON	1894	Samurai	879	5	0	2	6	10	7	7	83.33	213	31	1155	719	436	9	38	405	250	155	3	13	62.37	44.42	256	181	50	1140	405834	310.69	74.82	93.55	22.53	11.01	2.65	301.16	72.52	109.22	26.3	4.87
1586	ANON	ANON	Mannfield (Night)	ANON	win	ANON	ANON	ANON	23	Octane	1137	7	0	1	10	6	5	5	70	413	24.87	2343	1556	787	17	65	585	283	302	4	25	167.59	25.42	413	116	116	1274	453389	263.78	64.86	122.85	30.21	20.04	4.93	276.03	67.88	120.15	29.54	10.49
1587	ANON	ANON	DFH Stadium (Day)	ANON	loss	ANON	ANON	ANON	21	Backfire	721	4	0	1	4	7	5	5	100	290	29.78	1612	943	669	11	56	456	287	169	3	14	81.52	37.11	367	162	12	1170	409107	287.97	73.86	89.89	23.06	12	3.08	306.08	78.51	74.04	18.99	9.74
1588	ANON	ANON	DFH Stadium (Day)	ANON	win	ANON	ANON	ANON	23	Octane	831	5	0	0	7	4	4	4	71.43	377	27.64	2072	1496	576	16	49	701	496	205	6	17	160.32	16.22	451	0	0	1258	440327	251.79	64.68	116.02	29.8	21.48	5.52	234.64	60.28	144.39	37.09	10.25
1589	ANON	ANON	Utopia Coliseum	ANON	loss	ANON	ANON	ANON	2853	Twinzer	290	1	0	1	1	6	5	5	100	325	34.16	978	741	237	10	20	142	74	68	1	6	26.16	46.49	250	262	29	1376	268243	135.11	62.01	67.32	30.89	15.47	7.1	142.7	65.49	67.17	30.82	8.04
1590	ANON	ANON	Utopia Coliseum	ANON	win	ANON	ANON	ANON	28	X-Devil	737	5	0	0	6	1	1	1	83.33	283	46.76	1115	863	252	11	21	241	98	143	1	12	19.89	45.28	106	236	1	1155	229586	159.07	71.83	58.19	26.28	4.2	1.9	153.13	69.15	65.84	29.73	2.49
1591	ANON	ANON	Mannfield	ANON	loss	ANON	ANON	ANON	23	Octane	775	5	0	0	4	8	6	6	125	179	30.68	968	467	501	7	42	401	198	203	2	17	66.96	41.1	108	236	2	1266	457121	283.06	69.23	113.67	27.8	12.12	2.96	268.11	65.58	132.09	32.31	8.65
1592	ANON	ANON	Mannfield	ANON	win	ANON	ANON	ANON	4284	Fennec	948	6	0	0	8	4	5	5	75	312	34.53	1686	1165	521	15	44	557	375	182	5	15	74.71	31.19	242	252	50	1258	454829	261.06	63.86	128.49	31.43	19.23	4.7	259.68	63.53	127.75	31.25	21.35
1593	ANON	ANON	Champions Field	ANON	loss	ANON	ANON	ANON	23	Octane	6	0	0	0	0	1	1	1	0	419	29.56	212	189	23	2	2	11	0	11	0	1	4.85	13.22	103	10	0	1690	55039	16.57	45.16	15.67	42.71	4.45	12.13	30.41	82.86	5.86	15.97	0.43
1594	ANON	ANON	Champions Field	ANON	win	ANON	ANON	ANON	23	Octane	136	1	0	0	1	0	0	0	100	496	56.61	307	260	47	5	4	157	145	12	2	1	2.78	6.09	89	123	0	1511	50209	17.5	46.94	14.07	37.74	5.71	15.32	21.92	58.78	14.56	39.05	0.81
1595	ANON	ANON	Neo Tokyo (Standard)	ANON	win	ANON	ANON	ANON	23	Octane	579	3	0	0	5	1	1	1	60	187	49.4	1014	813	201	11	18	169	100	69	1	6	10.18	103.7	93	294	1	1072	268280	265.67	78.11	69.48	20.43	4.96	1.46	237.61	69.86	97.71	28.73	4.79
1596	ANON	ANON	Neo Tokyo (Standard)	ANON	loss	ANON	ANON	ANON	22	Breakout	273	1	0	1	1	5	3	3	100	110	57.25	814	733	81	11	8	100	100	0	3	0	10.86	152.58	48	381	199	964	275991	288.69	83.49	50.9	14.72	6.18	1.79	246.86	71.39	95.12	27.51	3.79
1597	ANON	ANON	DFH Stadium (Day)	ANON	win	ANON	ANON	ANON	23	Octane	927	5	0	0	11	2	2	2	45.45	519	52.33	2315	1945	370	28	32	1204	1039	165	11	14	36.43	40.35	437	672	60	1503	395434	142.65	48.49	114.33	38.87	37.18	12.64	173.77	59.07	97.08	33	23.31
1598	ANON	ANON	DFH Stadium (Day)	ANON	loss	ANON	ANON	ANON	1416	Breakout Type-S	375	2	0	1	2	11	5	5	100	286	42.28	1371	842	529	11	47	201	47	154	1	14	47.7	16.76	169	272	67	1417	364475	160.72	54.72	107.94	36.75	25.06	8.53	212.16	72.23	75.83	25.82	5.73
1599	ANON	ANON	Champions Field	ANON	win	ANON	ANON	ANON	23	Octane	1037	5	0	1	9	2	1	1	55.56	556	54.66	3179	2689	490	37	43	976	737	239	8	21	34.69	57.24	647	856	62	1497	495538	169.28	47.28	143.29	40.02	45.5	12.71	214.71	59.96	124.07	34.65	19.29
1600	ANON	ANON	Champions Field	ANON	loss	ANON	ANON	ANON	28	X-Devil	356	1	0	1	2	9	5	5	50	332	33.83	1815	1367	448	16	38	107	0	107	0	9	54.79	44.84	623	232	0	1429	474753	187.75	52.37	136.06	37.95	34.69	9.68	233.96	65.26	123.71	34.51	0.84
1601	ANON	ANON	DFH Stadium (Day)	ANON	win	ANON	ANON	ANON	23	Octane	190	1	0	0	1	2	0	0	100	270	31.53	756	464	292	6	26	265	140	125	2	11	50.34	18.32	221	143	67	1335	187100	92.11	60.33	49.76	32.59	10.81	7.08	111.7	73.16	38.79	25.41	2.18
1602	ANON	ANON	DFH Stadium (Day)	ANON	loss	ANON	ANON	ANON	23	Octane	134	0	0	0	2	1	1	1	0	439	56.77	1038	886	152	11	14	215	188	27	2	3	7.71	8.78	129	119	11	1343	184316	91.78	60.09	49.4	32.34	11.57	7.57	96.3	63.05	48.32	31.64	8.12
1603	ANON	ANON	Champions Field	ANON	loss	ANON	ANON	ANON	23	Octane	543	3	0	1	4	5	4	4	75	376	36.53	710	565	145	6	13	112	100	12	1	1	29.83	4.84	37	0	0	1293	179929	113.77	65.87	43.96	25.45	14.98	8.67	89.29	51.7	73.38	42.49	10.04
1604	ANON	ANON	Champions Field	ANON	win	ANON	ANON	ANON	1624	Endo	545	4	0	1	5	4	3	3	80	263	32.51	793	443	350	5	30	209	100	109	1	10	23.01	20.46	116	62	5	1298	181982	106.77	61.91	51.99	30.15	13.69	7.94	122.95	71.29	49.01	28.42	0.5
1605	ANON	ANON	Utopia Coliseum	ANON	draw	ANON	ANON	ANON	23	Octane	394	2	0	1	2	3	2	2	100	470	36.69	1011	841	170	9	15	512	441	71	5	6	33.65	9.61	0	0	0	1390	167442	75.55	54.57	57.6	41.6	5.3	3.83	60.88	43.97	56.68	40.94	20.89
1606	ANON	ANON	Utopia Coliseum	ANON	draw	ANON	ANON	ANON	1624	Endo	284	2	0	0	3	2	2	2	66.67	260	40.24	481	400	81	4	7	23	0	23	0	2	9.7	18.71	185	0	0	1290	158922	91.51	66.39	40.22	29.18	6.11	4.43	102.69	74.5	31.98	23.2	3.17
1607	ANON	ANON	Mannfield	ANON	loss	ANON	ANON	ANON	1624	Endo	98	0	0	0	0	2	1	1	0	203	43.64	661	473	188	5	17	108	0	108	0	9	27.79	35.94	167	42	0	1203	191788	128.35	70.48	43.56	23.92	10.19	5.6	134.19	73.69	45.14	24.79	2.77
1608	ANON	ANON	Mannfield	ANON	win	ANON	ANON	ANON	23	Octane	356	1	0	0	2	0	0	0	50	613	55.34	1816	1660	156	19	14	371	299	72	3	6	35.54	21.74	260	110	0	1433	255563	89.14	48.94	80.2	44.03	12.81	7.03	90.81	49.86	65.17	35.78	26.16
1609	ANON	ANON	Champions Field (Day)	ANON	draw	ANON	ANON	ANON	23	Octane	204	1	0	0	2	3	1	1	50	175	38.96	472	164	308	2	27	96	0	96	0	8	5.49	4.22	61	35	0	1240	168851	97.48	66.92	42.29	29.03	5.9	4.05	118.44	81.31	27.23	18.69	0
1610	ANON	ANON	Champions Field (Day)	ANON	draw	ANON	ANON	ANON	23	Octane	332	1	0	1	3	2	1	1	33.33	571	56.91	1294	1100	194	14	18	380	300	80	3	7	22.25	20.6	280	167	0	1584	220846	56.49	38.49	58.49	39.85	31.78	21.65	70.68	48.16	56.81	38.71	19.26
1611	ANON	ANON	Mannfield	ANON	win	ANON	ANON	ANON	23	Octane	802	3	0	2	6	5	2	2	50	276	49.12	1556	1110	446	14	40	442	267	175	3	17	28.31	31.48	325	307	50	1343	440235	209.28	59.36	118.1	33.5	25.2	7.15	264.04	74.89	83.06	23.56	5.47
1612	ANON	ANON	Mannfield	ANON	loss	ANON	ANON	ANON	21	Backfire	660	2	0	2	5	6	3	3	40	280	45.31	1537	1161	376	14	34	511	354	157	4	15	45.78	64.7	346	255	61	1227	396479	233.38	66.42	100.1	28.49	17.87	5.09	229.47	65.31	113.96	32.43	7.92
1613	ANON	ANON	DFH Stadium (Stormy)	ANON	win	ANON	ANON	ANON	23	Octane	898	4	0	3	6	8	2	2	66.67	236	38.02	1547	921	626	11	54	316	200	116	2	10	47.47	37.57	273	101	4	1234	406215	234.59	65.76	109.08	30.58	13.09	3.67	261.49	73.3	84.23	23.61	11.04
1614	ANON	ANON	DFH Stadium (Stormy)	ANON	loss	ANON	ANON	ANON	23	Octane	670	2	0	1	8	6	4	4	25	356	40.22	1974	1508	466	19	39	1009	773	236	10	20	66.63	40.29	309	391	226	1268	425652	224.11	61.75	119.47	32.92	19.37	5.34	252.38	69.53	104.55	28.8	6.03
1615	ANON	ANON	Urban Central (Night)	ANON	loss	ANON	ANON	ANON	3875	Guardian GXT	305	1	0	1	4	5	4	4	25	326	35.55	1082	767	315	9	27	134	0	134	0	12	36.23	28.02	401	132	0	1352	244310	115.71	56.85	67.54	33.18	20.3	9.97	144.62	71.05	58.1	28.54	0.82
1616	ANON	ANON	Urban Central (Night)	ANON	win	ANON	ANON	ANON	23	Octane	727	4	0	1	5	4	1	1	80	348	55.56	1140	953	187	14	17	149	90	59	2	6	15.34	30.75	16	399	109	1302	230861	120.48	59.13	66.28	32.53	16.98	8.33	130.36	63.98	57.26	28.1	16.12
1617	ANON	ANON	Farmstead	ANON	win	ANON	ANON	ANON	23	Octane	1088	7	0	1	9	6	4	4	77.78	226	43.42	1661	1121	540	16	48	340	200	140	2	13	37.92	75.8	312	501	14	1314	473115	267.28	65.76	121.95	30	17.23	4.24	302.89	74.52	96.39	23.71	7.19
1618	ANON	ANON	Farmstead	ANON	loss	ANON	ANON	ANON	22	Breakout	743	4	0	1	6	9	7	7	66.67	276	33.52	1607	1162	445	13	38	454	287	167	3	15	92.69	30.19	396	137	12	1250	450432	272.81	66.81	112.82	27.63	22.71	5.56	257.23	62.99	134.87	33.03	16.24
1619	ANON	ANON	Champions Field (Day)	ANON	win	ANON	ANON	ANON	23	Octane	1114	7	0	0	10	7	6	6	70	300	44.03	1980	1594	386	20	36	577	464	113	5	11	50.33	72.84	218	406	35	1330	474763	259.49	60.78	146.1	34.22	21.32	4.99	258.37	60.52	137.95	32.31	30.61
1620	ANON	ANON	Champions Field (Day)	ANON	loss	ANON	ANON	ANON	1624	Endo	1002	6	0	1	7	10	7	7	85.71	279	37.51	1846	1312	534	16	46	636	510	126	7	11	58.06	53.93	78	294	189	1285	478234	274.41	64.37	133.44	31.3	18.44	4.33	289.52	67.92	130.78	30.68	5.99
1621	ANON	ANON	Starbase ARC (Standard)	ANON	loss	ANON	ANON	ANON	23	Octane	156	0	0	1	1	5	4	4	0	186	18.81	406	200	206	2	18	25	0	25	0	3	72.59	3.92	12	0	0	1050	186819	158.81	81	35.03	17.87	2.23	1.14	142.42	72.64	51.4	26.22	2.25
1622	ANON	ANON	Starbase ARC (Standard)	ANON	win	ANON	ANON	ANON	23	Octane	629	4	0	0	5	1	0	0	80	216	52.95	924	732	192	10	17	286	243	43	4	4	25.88	43.02	85	194	160	1275	233570	131.27	65.6	61.03	30.5	7.8	3.9	150.48	75.21	44.83	22.4	4.78
1623	ANON	ANON	Champions Field (Day)	ANON	loss	ANON	ANON	ANON	2269	Skyline GT-R	516	2	0	1	3	6	6	6	66.67	254	44.03	1313	978	335	13	29	78	0	78	0	7	28.8	59.01	301	321	0	1297	381186	218.5	67.31	97.21	29.95	8.89	2.74	252.13	77.67	61.11	18.83	11.36
1624	ANON	ANON	Champions Field (Day)	ANON	win	ANON	ANON	ANON	23	Octane	936	6	0	0	6	3	2	2	100	218	48.99	1194	746	448	10	40	417	249	168	3	14	25.88	65.32	9	262	50	1239	360385	217.59	67	102.07	31.43	5.12	1.58	248.92	76.64	73.47	22.62	2.39
1625	ANON	ANON	Beckwith Park (Stormy)	ANON	win	ANON	ANON	ANON	23	Octane	645	4	0	1	5	2	0	0	80	289	46.94	816	612	204	9	17	152	92	60	1	5	8.78	18.09	154	142	7	1327	169114	87.55	60.92	45.47	31.64	10.69	7.44	111.27	77.42	30.6	21.29	1.85
1626	ANON	ANON	Beckwith Park (Stormy)	ANON	loss	ANON	ANON	ANON	2268	Dodge Charger R/T	78	0	0	0	2	5	4	4	0	228	37.58	364	117	247	2	21	120	0	120	0	10	5.63	19.78	131	82	0	1256	164410	106.4	72.16	31.17	21.14	9.87	6.69	100.87	68.41	45.29	30.72	1.28
1627	ANON	ANON	Mannfield (Stormy)	ANON	loss	ANON	ANON	ANON	29	Hotshot	637	2	0	1	9	6	5	5	22.22	402	23.73	2131	1538	593	16	49	715	450	265	5	22	186.45	27.36	723	61	49	1253	425971	236.56	63.72	104.63	28.18	30.07	8.1	267.44	72.04	95.65	25.76	8.17
1628	ANON	ANON	Mannfield (Stormy)	ANON	win	ANON	ANON	ANON	23	Octane	1181	5	0	6	6	9	2	2	83.33	255	42.46	1453	1105	348	15	31	421	350	71	4	7	52.02	57.86	387	286	3	1272	427876	251.81	68.43	94.93	25.8	21.23	5.77	266.03	72.3	97.22	26.42	4.71
1629	ANON	ANON	Mannfield	ANON	loss	ANON	ANON	ANON	25	Roadhog	951	5	0	2	6	10	6	6	83.33	242	31.98	1303	760	543	10	46	330	150	180	3	15	96.07	29.96	246	246	149	1257	448647	276.89	68.37	113.8	28.1	14.31	3.53	289.22	71.41	105.54	26.06	10.25
1630	ANON	ANON	Mannfield	ANON	win	ANON	ANON	ANON	23	Octane	1098	6	0	1	10	6	5	5	60	227	38.34	1637	948	689	14	56	545	364	181	5	17	36.43	60.2	203	364	142	1289	465858	274.51	67.33	119.58	29.33	13.6	3.34	283.02	69.42	115.54	28.34	9.13
1631	ANON	ANON	Starbase ARC (Standard)	ANON	win	ANON	ANON	ANON	23	Octane	1023	6	0	2	6	5	3	3	100	257	47.64	1265	948	317	14	28	291	181	110	3	10	28.82	50.68	125	459	118	1392	397831	193.14	60.25	114.71	35.78	12.74	3.97	226.27	70.58	86.79	27.07	7.53
1632	ANON	ANON	Starbase ARC (Standard)	ANON	loss	ANON	ANON	ANON	4284	Fennec	609	3	0	0	5	6	6	6	60	268	30.14	1062	485	577	7	41	168	0	168	0	14	35.02	23.45	425	214	0	1320	372760	212.36	66.95	85.52	26.96	19.31	6.09	224.49	70.77	87.19	27.49	5.51
1633	ANON	ANON	Beckwith Park (Stormy)	ANON	win	ANON	ANON	ANON	23	Octane	888	6	0	0	6	2	0	0	100	199	48.23	1153	797	356	13	32	219	105	114	2	10	22.17	60.93	19	418	94	1227	331856	199.46	66.96	91.66	30.77	6.76	2.27	215.61	72.38	82.27	27.62	0
1634	ANON	ANON	Beckwith Park (Stormy)	ANON	loss	ANON	ANON	ANON	2269	Skyline GT-R	275	0	0	1	2	6	6	6	0	183	30.46	722	402	320	5	28	208	100	108	1	9	84.85	11.01	210	97	0	1103	297309	234.43	78.76	56.99	19.15	6.24	2.1	208.18	69.94	89.48	30.06	0
1635	ANON	ANON	Farmstead	ANON	win	ANON	ANON	ANON	23	Octane	1669	11	0	1	13	7	4	4	84.62	281	35.57	1705	1087	618	12	54	507	272	235	3	20	56.39	51.9	297	116	33	1347	514566	275.92	62.21	147.59	33.27	20.04	4.52	328.28	74.01	102.37	23.08	12.91
1636	ANON	ANON	Farmstead	ANON	loss	ANON	ANON	ANON	2268	Dodge Charger R/T	805	4	0	2	7	13	11	11	57.14	316	36.97	1935	1400	535	17	46	257	124	133	3	11	85.22	70.61	560	308	175	1353	498749	258.41	58.57	143.88	32.61	38.94	8.83	301.7	68.38	130	29.46	9.53
1637	ANON	ANON	DFH Stadium (Stormy)	ANON	loss	ANON	ANON	ANON	25	Roadhog	562	2	0	1	6	12	11	11	33.33	309	56.2	2297	1905	392	27	35	357	249	108	3	9	13.34	84	420	805	50	1403	496396	228.89	54.18	139.46	33.01	54.13	12.81	253.09	59.9	151.36	35.83	18.04
1638	ANON	ANON	DFH Stadium (Stormy)	ANON	win	ANON	ANON	ANON	23	Octane	1560	11	0	2	12	6	2	2	91.67	242	33.84	1628	951	677	13	58	561	157	404	2	34	54.45	77.21	272	352	42	1331	469082	272.89	64.99	136	32.39	10.99	2.62	330.6	78.74	80.91	19.27	8.37
1639	ANON	ANON	Aquadome	ANON	loss	ANON	ANON	ANON	23	Octane	601	3	0	1	5	7	6	6	60	212	40.85	1174	707	467	10	41	242	100	142	1	13	45.97	77.62	202	310	14	1237	423665	256.88	67.47	113.13	29.72	10.7	2.81	255.67	67.16	121.29	31.86	3.75
1640	ANON	ANON	Aquadome	ANON	win	ANON	ANON	ANON	23	Octane	1168	6	0	3	7	5	3	3	85.71	349	45.95	1966	1466	500	23	49	132	8	124	1	13	38.83	40.34	243	557	100	1325	451425	222.47	57.66	136.83	35.46	26.54	6.88	256.15	66.39	123.68	32.05	6.01
1641	ANON	ANON	Mannfield (Stormy)	ANON	win	ANON	ANON	ANON	23	Octane	475	3	0	0	4	0	0	0	75	317	50.13	506	368	138	4	13	149	89	60	1	5	9	18.1	4	32	0	1420	137728	61.4	56.65	38.81	35.81	8.18	7.55	54.6	50.37	37.93	34.99	15.86
1642	ANON	ANON	Mannfield (Stormy)	ANON	loss	ANON	ANON	ANON	23	Octane	10	0	0	0	0	4	3	3	0	211	47.32	490	323	167	5	15	156	98	58	1	5	6.52	22.25	58	184	1	1498	141547	54.72	51.28	39.82	37.32	12.16	11.4	73.04	68.46	32.2	30.18	1.45
1643	ANON	ANON	Urban Central (Dawn)	ANON	win	ANON	ANON	ANON	23	Octane	1104	7	0	2	8	4	2	2	87.5	324	34.73	1796	1058	738	14	64	587	270	317	4	28	86.89	28.49	469	220	60	1263	439962	250.88	64.77	111.46	28.78	24.97	6.45	270.16	69.75	106.98	27.62	10.17
1644	ANON	ANON	Urban Central (Dawn)	ANON	loss	ANON	ANON	ANON	23	Octane	452	2	0	0	4	8	7	7	50	486	35.1	3056	2629	427	31	36	918	725	193	8	16	131.76	70.92	623	470	74	1361	475905	220.96	57.24	122.68	31.78	42.4	10.98	262.41	67.97	123.35	31.95	0.29
1645	ANON	ANON	Mannfield (Stormy)	ANON	win	ANON	ANON	ANON	23	Octane	1138	7	0	2	7	7	5	5	100	329	41.26	2099	1409	690	20	62	387	150	237	3	20	32.05	34.32	255	433	90	1316	482448	249.73	59.79	136.26	32.62	31.67	7.58	288.78	69.14	125.45	30.04	3.43
1646	ANON	ANON	Mannfield (Stormy)	ANON	loss	ANON	ANON	ANON	23	Octane	775	5	0	0	7	7	7	7	71.43	307	25.85	1661	1129	532	13	46	351	100	251	1	22	140.85	19.51	592	170	0	1228	446063	276.01	66.81	110.88	26.84	26.22	6.35	289.09	69.98	116.6	28.22	7.43
1647	ANON	ANON	DFH Stadium	ANON	loss	ANON	ANON	ANON	23	Octane	478	2	0	0	2	6	5	5	100	368	39.25	1521	1232	289	14	24	260	200	60	2	5	53.65	30.19	436	167	0	1477	398335	138.77	46.8	133.69	45.09	24.05	8.11	170.71	57.57	116.71	39.36	9.09
1648	ANON	ANON	DFH Stadium	ANON	win	ANON	ANON	ANON	23	Octane	751	5	0	0	6	2	2	2	83.33	386	45.66	1805	1345	460	19	44	430	289	141	6	13	25.23	38.26	235	413	196	1361	356787	161.83	55.65	113.91	39.17	15.04	5.17	182.97	62.92	100.58	34.59	7.23
1649	ANON	ANON	Champions Field (Day)	ANON	loss	ANON	ANON	ANON	23	Octane	1154	7	0	2	9	9	9	9	77.78	295	43.04	1999	1225	774	20	71	261	103	158	2	14	35.03	41.83	214	667	103	1390	490890	232.08	55.97	161.64	38.98	20.96	5.05	297.73	71.8	108.93	26.27	8.03
1650	ANON	ANON	Champions Field (Day)	ANON	win	ANON	ANON	ANON	23	Octane	1407	9	0	2	9	9	7	7	100	395	39.89	2220	1680	540	21	47	307	137	170	3	15	65.3	44.46	617	436	162	1408	481202	234.97	57.43	137.37	33.57	36.82	9	255.32	62.4	137.41	33.58	16.44
1651	ANON	ANON	Farmstead	ANON	loss	ANON	ANON	ANON	23	Octane	996	5	0	2	7	9	7	7	71.43	307	43.22	1927	1442	485	20	43	634	489	145	5	13	53.44	81.31	533	570	10	1339	487598	246.73	59.65	134.19	32.44	32.74	7.91	268.18	64.83	133.33	32.23	12.15
1652	ANON	ANON	Farmstead	ANON	win	ANON	ANON	ANON	23	Octane	1306	7	0	3	9	7	5	5	77.78	299	40.84	1768	1127	641	16	61	222	41	181	2	15	43.48	33.72	207	329	94	1327	481898	241.94	58.37	150.7	36.36	21.88	5.28	268.91	64.87	131.2	31.65	14.41
1653	ANON	ANON	Starbase ARC (Standard)	ANON	win	ANON	ANON	ANON	22	Breakout	1123	5	0	3	7	8	4	4	71.43	328	39.43	2176	1587	589	22	52	389	219	170	3	16	62.4	67.21	502	464	80	1375	504465	228.86	56.38	144.73	35.65	32.33	7.96	254.08	62.59	139.05	34.26	12.79
1654	ANON	ANON	Starbase ARC (Standard)	ANON	loss	ANON	ANON	ANON	23	Octane	777	4	0	1	8	7	5	5	50	321	47.45	2087	1582	505	22	47	432	248	184	4	16	70.45	63.31	396	633	155	1364	497329	240.43	59.51	131.34	32.51	32.24	7.98	273.83	67.78	122.06	30.21	8.13
1655	ANON	ANON	DFH Stadium	ANON	loss	ANON	ANON	ANON	23	Octane	394	1	0	1	3	7	4	4	33.33	334	45.28	1561	1167	394	15	37	487	326	161	4	15	43.61	26.97	153	333	73	1300	347544	170.03	59.16	96.79	33.68	20.59	7.16	185.99	64.71	98.18	34.16	3.25
1656	ANON	ANON	DFH Stadium	ANON	win	ANON	ANON	ANON	3031	Cyclone	884	4	0	2	7	3	1	1	57.14	272	41.63	1192	951	241	13	21	137	65	72	1	6	50.39	39.31	325	348	34	1238	323798	175.89	61.77	95.29	33.47	13.56	4.76	185.69	65.21	91.73	32.22	7.32
1657	ANON	ANON	Beckwith Park (Stormy)	ANON	loss	ANON	ANON	ANON	1624	Endo	370	2	0	0	4	5	6	6	50	250	33.37	965	712	253	9	22	108	0	108	0	9	33.41	49.14	160	187	0	1305	309463	165.55	61.6	88.1	32.78	15.08	5.61	190.02	70.71	73.52	27.36	5.19
1658	ANON	ANON	Beckwith Park (Stormy)	ANON	win	ANON	ANON	ANON	23	Octane	1004	6	0	1	5	4	2	2	120	283	50.19	1328	867	461	15	44	218	90	128	1	11	9.15	48.89	198	513	9	1285	299636	159.94	60.06	96.07	36.08	10.27	3.86	186.21	69.93	74.65	28.04	5.41
1659	ANON	ANON	Urban Central (Dawn)	ANON	loss	ANON	ANON	ANON	803	'16 Batmobile	925	3	0	4	5	9	5	5	60	349	51.99	2152	1592	560	21	50	482	298	184	4	16	46.55	63.29	89	389	101	1387	485756	212.49	54.97	136.06	35.2	38.02	9.84	235.52	60.93	144.26	37.32	6.79
1660	ANON	ANON	Urban Central (Dawn)	ANON	win	ANON	ANON	ANON	23	Octane	893	5	0	1	9	5	3	3	55.56	325	39.07	1465	1055	410	14	37	277	87	190	1	17	94.73	25.98	416	352	12	1360	471130	236.33	61.63	122.09	31.84	25.07	6.54	243.77	63.57	125.46	32.72	14.25
1661	ANON	ANON	Beckwith Park (Midnight)	ANON	loss	ANON	ANON	ANON	23	Octane	318	2	0	0	2	5	6	6	100	158	30.72	617	268	349	3	29	271	175	96	2	8	26.41	24.07	99	31	24	1110	256665	225.84	79.6	49.46	17.43	8.42	2.97	197.07	69.46	84.7	29.85	1.94
1662	ANON	ANON	Beckwith Park (Midnight)	ANON	win	ANON	ANON	ANON	803	'16 Batmobile	920	6	0	1	5	2	2	2	120	339	48.27	1358	1050	308	14	28	359	262	97	4	9	23.5	36.56	149	285	73	1256	312439	179.9	63.34	80.04	28.18	24.09	8.48	185.54	65.32	88.9	31.3	9.6
1663	ANON	ANON	Neo Tokyo (Standard)	ANON	win	ANON	ANON	ANON	22	Breakout	1103	7	0	0	11	8	6	6	63.64	226	34.15	1666	1086	580	12	51	651	451	200	5	17	84.41	46.51	111	133	48	1187	467513	286.84	64.03	141.47	31.58	19.68	4.39	290.57	64.86	150.73	33.65	6.69
1664	ANON	ANON	Neo Tokyo (Standard)	ANON	loss	ANON	ANON	ANON	803	'16 Batmobile	1134	6	0	2	8	11	7	7	75	324	47.95	2198	1660	538	22	48	483	330	153	4	13	47.22	42.26	292	482	71	1247	494023	287.73	63.8	127.51	28.27	35.73	7.92	284.36	63.06	161.14	35.73	5.47
1665	ANON	ANON	Mannfield	ANON	win	ANON	ANON	ANON	803	'16 Batmobile	879	5	0	2	7	6	4	4	71.43	280	43.17	1621	1144	477	12	43	228	100	128	1	12	33.11	27.89	8	70	10	1315	452422	225.38	58.61	142.74	37.12	16.42	4.27	234.39	60.95	142.24	36.99	7.92
1666	ANON	ANON	Mannfield	ANON	loss	ANON	ANON	ANON	1624	Endo	844	4	0	2	6	7	5	5	66.67	299	38.87	1927	1400	527	19	45	491	267	224	5	19	62.33	57.09	613	500	233	1178	407371	270.98	70.11	90.95	23.53	24.57	6.36	265.23	68.62	111.6	28.87	9.67
1667	ANON	ANON	Neo Tokyo (Standard)	ANON	win	ANON	ANON	ANON	23	Octane	1096	6	0	1	7	5	3	3	85.71	248	46.46	1528	854	674	11	57	362	100	262	1	22	98.65	24.08	221	252	1	1407	500644	213.31	54.34	160.85	40.98	18.38	4.68	262.05	66.76	121.32	30.91	9.18
1668	ANON	ANON	Neo Tokyo (Standard)	ANON	loss	ANON	ANON	ANON	803	'16 Batmobile	579	3	0	0	5	7	6	6	60	281	51.85	1642	1115	527	17	48	366	234	132	4	12	30.09	34.76	163	568	122	1360	476674	226.54	58.18	131.87	33.87	30.96	7.95	229.25	58.88	151.28	38.85	8.85
1669	ANON	ANON	Champions Field	ANON	win	ANON	ANON	ANON	803	'16 Batmobile	1146	6	0	2	6	4	1	1	100	278	52.43	1668	1209	459	16	46	697	481	216	6	23	25.26	55.17	38	325	140	1277	433474	227.24	61.42	124.8	33.73	17.96	4.85	234.55	63.39	121.54	32.85	13.92
1670	ANON	ANON	Champions Field	ANON	loss	ANON	ANON	ANON	4319	Mudcat G1	340	1	0	0	4	6	6	6	25	306	50.71	1881	1097	784	16	66	123	21	102	1	9	8.63	41.16	729	502	78	1229	404304	250.77	67.37	98.41	26.44	23.05	6.19	302.18	81.18	68.4	18.38	1.66
1671	ANON	ANON	Neo Tokyo (Standard)	ANON	loss	ANON	ANON	ANON	3451	Nimbus	496	2	0	0	3	6	5	5	66.67	253	33.6	1319	881	438	9	38	421	193	228	2	20	108.04	15.44	152	19	6	1272	430561	228.54	61.2	126.41	33.85	18.46	4.94	207.22	55.49	163.56	43.8	2.63
1672	ANON	ANON	Neo Tokyo (Standard)	ANON	win	ANON	ANON	ANON	803	'16 Batmobile	995	5	0	1	6	3	2	2	83.33	299	52.52	1816	1416	400	19	37	357	200	157	3	15	36.79	70.84	203	492	105	1323	453064	237.51	63.6	109.43	29.3	26.53	7.1	218.62	58.53	141.7	37.94	13.17
1673	ANON	ANON	Aquadome	ANON	draw	ANON	ANON	ANON	2269	Skyline GT-R	214	1	0	1	1	3	1	1	100	274	40.5	351	255	96	3	8	11	0	11	0	1	10.6	3.97	36	44	0	1328	92206	48.75	62.93	25.71	33.19	3.01	3.89	58.12	75.03	19.34	24.97	0
1674	ANON	ANON	Aquadome	ANON	draw	ANON	ANON	ANON	23	Octane	196	1	0	0	3	1	1	1	33.33	415	50.44	456	367	89	6	8	261	220	41	3	4	3.77	18.68	312	89	22	1404	95760	45.97	57.69	22.1	27.74	11.61	14.57	56.47	70.86	23.22	29.14	0
1675	ANON	ANON	Champions Field (Day)	ANON	loss	ANON	ANON	ANON	28	X-Devil	366	1	0	1	4	5	4	4	25	365	44.53	1993	1664	329	20	30	386	287	99	3	10	60.57	49.85	738	348	24	1386	435262	190.88	57.13	107.23	32.09	36.02	10.78	218.57	65.42	114.04	34.13	1.51
1676	ANON	ANON	Champions Field (Day)	ANON	win	ANON	ANON	ANON	4318	Mudcat	751	4	0	1	5	4	1	1	80	286	58	1639	1084	555	18	51	370	150	220	3	20	8.6	45.17	554	564	103	1535	477239	138.83	41.9	150.86	45.53	41.67	12.58	206.04	62.18	117.73	35.53	7.59
1677	ANON	ANON	DFH Stadium (Stormy)	ANON	win	ANON	ANON	ANON	4318	Mudcat	805	4	0	1	3	4	2	2	133.33	274	59.31	1693	978	715	21	63	447	140	307	6	27	9.28	44.85	350	803	286	1521	502189	158.28	44.84	148.56	42.09	46.15	13.07	224.88	63.71	121.67	34.47	6.44
1678	ANON	ANON	DFH Stadium (Stormy)	ANON	loss	ANON	ANON	ANON	23	Octane	494	2	0	0	4	3	4	4	50	347	41.72	1793	1355	438	16	38	291	200	91	2	8	72.87	50.56	697	244	0	1458	473522	171.32	48.87	147.16	41.98	32.06	9.15	230.57	65.78	112.28	32.03	7.69
1679	ANON	ANON	Champions Field	ANON	win	ANON	ANON	ANON	23	Octane	645	4	0	1	4	3	2	2	100	357	54.23	1158	955	203	12	19	473	383	90	6	9	11.45	21.51	16	244	216	1432	237975	100.23	53.07	80.19	42.46	8.46	4.48	109.3	57.87	64.85	34.33	14.73
1680	ANON	ANON	Champions Field	ANON	loss	ANON	ANON	ANON	803	'16 Batmobile	308	2	0	0	3	4	4	4	66.67	264	49.96	873	525	348	6	31	83	0	83	0	7	7.38	14.45	47	80	0	1399	226313	113.72	60.2	60.98	32.28	14.21	7.52	114.28	60.49	74.63	39.51	0
1681	ANON	ANON	Salty Shores (Night)	ANON	win	ANON	ANON	ANON	1568	Octane ZSR	1355	6	0	4	8	10	5	5	75	371	50.34	2512	2022	490	25	44	716	505	211	7	18	22.21	49.37	302	409	177	1312	489372	255.08	61.34	131.66	31.66	29.13	7	231.19	55.59	162.37	39.04	22.3
1682	ANON	ANON	Salty Shores (Night)	ANON	loss	ANON	ANON	ANON	803	'16 Batmobile	885	5	0	1	10	8	6	6	50	357	43.85	2261	1707	554	19	48	411	190	221	2	19	46.31	36.78	321	198	9	1406	516070	226.13	54.24	161.92	38.84	28.89	6.93	269.54	64.65	141.39	33.91	6
1683	ANON	ANON	DFH Stadium	ANON	loss	ANON	ANON	ANON	402	Takumi	402	1	0	1	6	7	4	4	16.67	307	46.43	1865	1242	623	17	55	370	138	232	3	20	41.07	47.88	399	457	161	1281	426850	224.36	62.84	106.63	29.87	26.04	7.29	229.96	64.41	119.04	33.34	8.03
[truncated: 6,539 more rows]
[truncated: 26 more columns]
